# Supplementary material for: Accurate space-group prediction from composition
Source: J Appl Crystallogr. 2024 Jun 18;57(Pt 4):975–85. doi: 10.1107/S1600576724004497 (PMC11299606; doi:10.1107/S1600576724004497)
Supplement: Supplementary file 2 [file j-57-00975-sup2.zip]

Archive with 4 entries (4 files):
- scripts/getmp.sh
- scripts/getoqmd.sh
- scripts/ids.lst
- scripts/README.txt
