# Supplementary material for: Accurate space-group prediction from composition
Source: J Appl Crystallogr. 2024 Jun 18;57(Pt 4):975–85. doi: 10.1107/S1600576724004497 (PMC11299606; doi:10.1107/S1600576724004497)
Supplement: Supplementary file 2 [file j-57-00975-sup2.zip › scripts/getmp.sh]

#!/bin/bash 

for mol in mp-1 mp-10 mp-100 mp-1000 mp-10000 mp-10003 mp-10004 mp-10006 mp-10008 mp-10009 mp-1001 mp-10010 mp-1001011 mp-1001012 mp-1001015 mp-1001016 mp-1001017 mp-1001019 mp-1001021 mp-1001022 mp-1001023 mp-1001024 mp-1001034 mp-1001069 mp-1001079 mp-1001080 mp-1001082 mp-1001112 mp-1001113 mp-1001117 mp-10013 mp-10014 mp-10015 mp-1001571 mp-1001581 mp-1001594 mp-1001600 mp-1001602 mp-1001603 mp-1001604 mp-1001605 mp-1001606 mp-1001611 mp-1001612 mp-1001613 mp-1001614 mp-1001615 mp-1001780 mp-1001783 mp-1001784 mp-1001785 mp-1001786 mp-1001787 mp-1001788 mp-1001789 mp-1001790 mp-1001793 mp-10018 mp-1001824 mp-1001825 mp-1001826 mp-1001827 mp-1001828 mp-1001831 mp-1001833 mp-1001834 mp-1001835 mp-1001836 mp-1001837 mp-1001843 mp-1001844 mp-1001913 mp-1001914 mp-1001916 mp-1001917 mp-1001918 mp-1001925 mp-10020 mp-1002063 mp-1002069 mp-1002080 mp-1002081 mp-1002083 mp-10021 mp-1002104 mp-1002105 mp-1002106 mp-1002107 mp-1002109 mp-1002114 mp-1002115 mp-1002117 mp-1002122 mp-1002123 mp-1002124 mp-1002133 mp-1002136 mp-1002164 mp-1002165 mp-1002181 mp-1002182 mp-1002183 mp-1002184 mp-1002187 mp-1002188 mp-1002197 mp-1002206 mp-1002207 mp-1002209 mp-1002210 mp-1002219 mp-1002220 mp-1002221 mp-1002222 mp-1002223 mp-1002224 mp-1002226 mp-1002227 mp-1002228 mp-1002229 mp-1002230 mp-10023 mp-10024 mp-10025 mp-1002568 mp-1002569 mp-1002570 mp-1002571 mp-1002572 mp-1002573 mp-1002574 mp-10026 mp-10027 mp-1003 mp-10030 mp-10032 mp-10033 mp-1003311 mp-1003312 mp-1003313 mp-1003314 mp-1003315 mp-1003316 mp-1003317 mp-1003318 mp-1003319 mp-1003320 mp-1003322 mp-1003402 mp-1003403 mp-1003437 mp-1003483 mp-1003484 mp-1003485 mp-1003486 mp-1003548 mp-1003549 mp-10036 mp-1003635 mp-1003636 mp-1003637 mp-1003638 mp-1003639 mp-1003641 mp-10037 mp-1003735 mp-1003736 mp-1003764 mp-1003765 mp-1003766 mp-1003767 mp-1003769 mp-1003770 mp-1003771 mp-10038 mp-1003854 mp-1003856 mp-10039 mp-1003920 mp-1003923 mp-1004 mp-10040 mp-1004037 mp-1004038 mp-10041 mp-1004373 mp-1004375 mp-1004376 mp-1004377 mp-10044 mp-10045 mp-1004524 mp-1004525 mp-1004526 mp-1004528 mp-1004530 mp-1004532 mp-10046 mp-10047 mp-1004753 mp-1004756 mp-1004758 mp-1004762 mp-10048 mp-10049 mp-1005 mp-10051 mp-10052 mp-10054 mp-10055 mp-10056 mp-1005666 mp-1005689 mp-1005690 mp-1005693 mp-10057 mp-1005719 mp-1005727 mp-1005752 mp-1005753 mp-1005754 mp-1005755 mp-1005760 mp-1005761 mp-1005762 mp-1005789 mp-1005792 mp-10058 mp-1005829 mp-1005831 mp-1005850 mp-1005895 mp-10059 mp-1005955 mp-1005986 mp-10060 mp-1006056 mp-1006057 mp-1006058 mp-1006059 mp-1006068 mp-1006099 mp-10061 mp-1006112 mp-1006115 mp-1006118 mp-1006127 mp-1006132 mp-1006146 mp-1006150 mp-1006151 mp-1006164 mp-10062 mp-1006223 mp-1006226 mp-1006242 mp-1006245 mp-1006246 mp-1006256 mp-1006258 mp-1006277 mp-1006278 mp-1006282 mp-1006283 mp-10063 mp-1006321 mp-1006322 mp-1006323 mp-1006324 mp-1006328 mp-1006330 mp-1006351 mp-1006352 mp-1006367 mp-1006368 mp-1006371 mp-1006372 mp-1006390 mp-1006399 mp-10064 mp-10065 mp-1006574 mp-1006588 mp-1006591 mp-1006593 mp-1006594 mp-1006611 mp-1006613 mp-1006615 mp-1006616 mp-1006617 mp-1006619 mp-10068 mp-1006815 mp-1006878 mp-1006880 mp-1006882 mp-1006883 mp-1006884 mp-1006885 mp-1006886 mp-1006887 mp-1006888 mp-1006891 mp-10069 mp-1007 mp-10070 mp-10074 mp-10076 mp-1007636 mp-1007637 mp-1007652 mp-1007656 mp-1007657 mp-1007660 mp-1007661 mp-1007663 mp-1007664 mp-1007665 mp-1007666 mp-1007685 mp-1007690 mp-1007691 mp-1007692 mp-1007693 mp-1007694 mp-1007730 mp-1007755 mp-1007758 mp-1007760 mp-1007761 mp-1007768 mp-1007770 mp-1007776 mp-1007778 mp-1007786 mp-10078 mp-1007819 mp-1007821 mp-1007823 mp-1007824 mp-1007852 mp-1007853 mp-1007854 mp-1007855 mp-1007857 mp-1007862 mp-1007881 mp-10079 mp-1007900 mp-1007906 mp-1007907 mp-1007908 mp-1007910 mp-1007918 mp-1007922 mp-1007923 mp-1007924 mp-1007961 mp-1007974 mp-1007975 mp-1007976 mp-1007991 mp-1007992 mp-1008 mp-10080 mp-1008223 mp-1008224 mp-1008225 mp-1008226 mp-1008228 mp-1008274 mp-1008275 mp-1008277 mp-1008278 mp-1008279 mp-1008280 mp-1008282 mp-1008283 mp-1008284 mp-1008285 mp-1008349 mp-1008374 mp-1008376 mp-1008394 mp-1008395 mp-1008471 mp-1008472 mp-1008483 mp-1008487 mp-1008488 mp-1008489 mp-1008490 mp-1008491 mp-1008492 mp-1008498 mp-1008500 mp-1008501 mp-1008505 mp-1008506 mp-1008511 mp-1008523 mp-1008524 mp-1008525 mp-1008526 mp-1008527 mp-1008528 mp-1008530 mp-1008554 mp-1008555 mp-1008556 mp-1008557 mp-1008558 mp-1008559 mp-1008561 mp-1008568 mp-10086 mp-1008600 mp-1008601 mp-1008610 mp-1008617 mp-1008624 mp-1008625 mp-1008626 mp-1008630 mp-1008631 mp-1008632 mp-1008634 mp-1008635 mp-1008642 mp-1008650 mp-1008653 mp-1008661 mp-1008669 mp-1008673 mp-1008676 mp-1008677 mp-1008680 mp-1008681 mp-1008682 mp-1008688 mp-1008689 mp-10087 mp-1008702 mp-1008726 mp-1008727 mp-1008728 mp-1008733 mp-1008734 mp-1008752 mp-1008753 mp-1008754 mp-1008755 mp-1008762 mp-1008776 mp-1008777 mp-1008785 mp-1008786 mp-1008798 mp-1008802 mp-1008805 mp-1008806 mp-1008807 mp-1008809 mp-1008813 mp-1008820 mp-1008823 mp-1008826 mp-1008832 mp-1008833 mp-1008835 mp-1008858 mp-1008860 mp-1008865 mp-1008866 mp-1008867 mp-1008872 mp-1008873 mp-1008874 mp-1008875 mp-1008876 mp-1008881 mp-10089 mp-1008901 mp-1008902 mp-1008903 mp-1008910 mp-1008911 mp-1008912 mp-1008918 mp-1008920 mp-1008921 mp-1008922 mp-1008923 mp-1008924 mp-1008925 mp-1008926 mp-1008927 mp-1008928 mp-1008929 mp-1008931 mp-1008965 mp-1008985 mp-1008986 mp-1008987 mp-1008998 mp-1008999 mp-1009 mp-1009005 mp-1009006 mp-1009007 mp-1009008 mp-1009009 mp-1009014 mp-1009015 mp-1009016 mp-1009017 mp-1009018 mp-1009019 mp-1009020 mp-1009048 mp-1009049 mp-1009071 mp-1009077 mp-1009078 mp-1009079 mp-1009080 mp-1009082 mp-1009083 mp-1009084 mp-1009085 mp-1009086 mp-1009087 mp-1009088 mp-10091 mp-1009113 mp-1009127 mp-1009128 mp-1009129 mp-1009130 mp-1009131 mp-1009132 mp-1009133 mp-1009134 mp-1009135 mp-10092 mp-1009206 mp-1009207 mp-1009213 mp-1009217 mp-1009218 mp-1009219 mp-1009220 mp-1009221 mp-1009222 mp-1009223 mp-1009230 mp-1009237 mp-1009238 mp-1009264 mp-10093 mp-10094 mp-1009458 mp-1009459 mp-1009460 mp-1009471 mp-1009483 mp-1009485 mp-1009488 mp-1009489 mp-1009490 mp-1009491 mp-1009493 mp-1009494 mp-1009495 mp-1009496 mp-1009504 mp-1009533 mp-1009537 mp-1009538 mp-1009539 mp-1009540 mp-1009541 mp-1009543 mp-1009544 mp-1009545 mp-1009547 mp-1009548 mp-1009551 mp-1009555 mp-1009581 mp-1009582 mp-1009583 mp-1009592 mp-1009593 mp-1009594 mp-1009596 mp-10096 mp-1009601 mp-1009639 mp-1009640 mp-1009641 mp-1009646 mp-1009648 mp-1009649 mp-1009650 mp-1009651 mp-1009652 mp-1009653 mp-1009654 mp-1009655 mp-1009657 mp-1009663 mp-1009694 mp-1009695 mp-1009696 mp-10097 mp-1009720 mp-1009730 mp-1009731 mp-1009732 mp-1009733 mp-1009734 mp-1009735 mp-1009746 mp-1009747 mp-1009748 mp-1009750 mp-1009751 mp-1009752 mp-1009753 mp-1009755 mp-1009756 mp-1009757 mp-1009766 mp-1009767 mp-1009769 mp-1009770 mp-1009787 mp-1009792 mp-10098 mp-1009813 mp-1009814 mp-1009817 mp-1009818 mp-1009819 mp-1009820 mp-1009822 mp-1009823 mp-1009826 mp-1009827 mp-1009828 mp-1009829 mp-1009830 mp-1009831 mp-1009832 mp-1009833 mp-1009834 mp-1009835 mp-1009836 mp-1009837 mp-1009838 mp-1009839 mp-1009848 mp-1009878 mp-1009885 mp-1009894 mp-101 mp-1010 mp-1010048 mp-1010071 mp-10101 mp-1010136 mp-1010161 mp-10102 mp-10103 mp-10105 mp-10106 mp-10108 mp-10109 mp-1010953 mp-10110 mp-1011031 mp-10112 mp-1011260 mp-10113 mp-1011374 mp-1011375 mp-1011376 mp-1011377 mp-10114 mp-10115 mp-10116 mp-1011695 mp-1011696 mp-1011697 mp-10117 mp-1011709 mp-1011710 mp-1011730 mp-10118 mp-1011834 mp-1011858 mp-1011860 mp-10120 mp-1012103 mp-1012110 mp-10123 mp-10124 mp-1012435 mp-10125 mp-1012551 mp-10126 mp-1012640 mp-1012668 mp-1012670 mp-1012678 mp-1012686 mp-1012740 mp-1012742 mp-1012789 mp-1012791 mp-10128 mp-1012835 mp-1012865 mp-1012879 mp-10129 mp-10130 mp-10131 mp-10132 mp-10133 mp-10134 mp-10135 mp-1013524 mp-1013525 mp-1013526 mp-1013527 mp-1013528 mp-1013529 mp-1013530 mp-1013531 mp-1013532 mp-1013533 mp-1013534 mp-1013535 mp-1013536 mp-1013537 mp-1013540 mp-1013541 mp-1013542 mp-1013543 mp-1013544 mp-1013545 mp-1013546 mp-1013547 mp-1013548 mp-1013549 mp-1013550 mp-1013551 mp-1013552 mp-1013553 mp-1013554 mp-1013555 mp-1013557 mp-1013558 mp-1013559 mp-1013560 mp-1013561 mp-1013562 mp-1013563 mp-1013564 mp-1013565 mp-1013577 mp-1013582 mp-1013583 mp-1013584 mp-1013585 mp-1013586 mp-1013587 mp-1013588 mp-1013599 mp-10136 mp-1013642 mp-1013643 mp-1013691 mp-10137 mp-1013702 mp-1013703 mp-1013704 mp-1013705 mp-1013706 mp-1013707 mp-1013708 mp-1013709 mp-1013710 mp-1013711 mp-1013712 mp-1013713 mp-1013714 mp-1013716 mp-1013719 mp-1013726 mp-1013730 mp-1013733 mp-1013734 mp-1013735 mp-1013736 mp-1013737 mp-1013738 mp-1013749 mp-1013750 mp-1013760 mp-1013762 mp-1013794 mp-1013795 mp-1013796 mp-1013797 mp-10138 mp-1013807 mp-1013808 mp-1013830 mp-1013842 mp-1013843 mp-1013849 mp-1013850 mp-1013864 mp-1013874 mp-1013878 mp-1013898 mp-1013899 mp-10139 mp-1013900 mp-1013910 mp-1013911 mp-1013912 mp-1013916 mp-1013917 mp-1013922 mp-1013939 mp-1013953 mp-1013987 mp-1014 mp-10140 mp-1014005 mp-1014013 mp-10141 mp-1014111 mp-1014138 mp-1014160 mp-1014168 mp-10142 mp-1014204 mp-1014212 mp-1014214 mp-1014219 mp-1014226 mp-1014227 mp-1014229 mp-1014230 mp-1014231 mp-1014244 mp-1014246 mp-1014251 mp-1014252 mp-1014257 mp-1014261 mp-1014264 mp-1014265 mp-1014281 mp-1014286 mp-1014287 mp-1014296 mp-1014297 mp-1014298 mp-10143 mp-1014303 mp-1014307 mp-1014311 mp-1014316 mp-1014318 mp-1014324 mp-1014332 mp-1014333 mp-1014339 mp-1014342 mp-1014345 mp-1014347 mp-1014358 mp-1014365 mp-1014366 mp-1014369 mp-1014373 mp-1014379 mp-10144 mp-1014444 mp-1014454 mp-1014460 mp-1014462 mp-1014478 mp-10145 mp-1014509 mp-1014558 mp-1014565 mp-10148 mp-1014873 mp-10149 mp-1014910 mp-1014993 mp-1014995 mp-1015 mp-1015026 mp-1015061 mp-1015065 mp-1015076 mp-10152 mp-10154 mp-10155 mp-1015567 mp-1015582 mp-1015612 mp-10157 mp-1015780 mp-1015811 mp-1015814 mp-10159 mp-1015908 mp-1016 mp-1016048 mp-1016058 mp-1016059 mp-1016063 mp-1016069 mp-1016070 mp-1016071 mp-1016073 mp-1016076 mp-1016078 mp-1016081 mp-1016092 mp-1016095 mp-10161 mp-1016106 mp-1016107 mp-1016108 mp-1016109 mp-1016111 mp-1016119 mp-1016120 mp-1016144 mp-1016145 mp-1016146 mp-1016152 mp-1016153 mp-1016154 mp-1016155 mp-1016165 mp-1016190 mp-1016197 mp-10162 mp-1016200 mp-1016212 mp-1016213 mp-1016214 mp-1016216 mp-1016217 mp-1016218 mp-1016219 mp-1016220 mp-1016221 mp-1016222 mp-1016223 mp-1016224 mp-1016225 mp-1016226 mp-1016227 mp-1016228 mp-1016229 mp-1016231 mp-1016233 mp-1016234 mp-1016235 mp-1016236 mp-1016237 mp-1016238 mp-1016239 mp-1016240 mp-1016241 mp-1016242 mp-1016243 mp-1016250 mp-1016252 mp-1016253 mp-1016254 mp-1016256 mp-1016257 mp-1016260 mp-1016262 mp-1016263 mp-1016264 mp-1016265 mp-1016266 mp-1016267 mp-1016268 mp-1016269 mp-1016270 mp-1016271 mp-1016272 mp-1016273 mp-1016274 mp-1016275 mp-1016276 mp-1016277 mp-1016278 mp-1016279 mp-1016280 mp-1016281 mp-1016282 mp-1016283 mp-1016284 mp-1016285 mp-1016287 mp-1016293 mp-1016296 mp-1016298 mp-10163 mp-1016300 mp-1016301 mp-1016304 mp-1016305 mp-1016310 mp-1016316 mp-1016317 mp-1016318 mp-1016319 mp-1016321 mp-1016322 mp-1016323 mp-1016325 mp-1016326 mp-1016327 mp-1016329 mp-1016330 mp-1016331 mp-1016332 mp-1016333 mp-1016334 mp-1016337 mp-1016338 mp-1016342 mp-1016343 mp-1016346 mp-1016352 mp-1016353 mp-1016359 mp-1016372 mp-1016377 mp-10164 mp-1016401 mp-1016422 mp-1016428 mp-1016429 mp-1016442 mp-1016475 mp-10165 mp-1016514 mp-1016549 mp-1016551 mp-1016552 mp-1016556 mp-1016559 mp-1016560 mp-1016566 mp-1016569 mp-1016570 mp-1016571 mp-1016572 mp-1016576 mp-1016580 mp-1016582 mp-1016585 mp-1016587 mp-1016588 mp-1016592 mp-1016593 mp-1016595 mp-1016596 mp-1016597 mp-1016598 mp-1016599 mp-10166 mp-1016600 mp-1016601 mp-1016603 mp-1016604 mp-1016605 mp-1016606 mp-1016607 mp-1016609 mp-1016614 mp-1016616 mp-1016617 mp-1016618 mp-1016619 mp-1016620 mp-1016621 mp-1016622 mp-1016623 mp-1016624 mp-1016625 mp-1016626 mp-1016628 mp-1016629 mp-1016630 mp-1016632 mp-1016635 mp-1016636 mp-1016637 mp-1016638 mp-1016639 mp-1016640 mp-1016641 mp-1016642 mp-1016643 mp-1016645 mp-1016646 mp-1016647 mp-1016648 mp-1016650 mp-1016651 mp-1016652 mp-1016653 mp-1016654 mp-1016655 mp-1016658 mp-1016659 mp-1016660 mp-1016661 mp-1016662 mp-1016666 mp-1016669 mp-1016677 mp-1016680 mp-10167 mp-1016819 mp-1016820 mp-1016821 mp-1016823 mp-1016825 mp-1016826 mp-1016827 mp-1016828 mp-1016829 mp-1016830 mp-1016831 mp-1016833 mp-1016835 mp-1016836 mp-1016837 mp-1016840 mp-1016841 mp-1016842 mp-1016843 mp-1016845 mp-1016846 mp-1016848 mp-1016849 mp-1016850 mp-1016851 mp-1016852 mp-1016853 mp-1016854 mp-1016871 mp-1016872 mp-1016873 mp-1016874 mp-1016875 mp-1016876 mp-1016877 mp-1016879 mp-1016880 mp-1016881 mp-1016882 mp-1016883 mp-1016884 mp-1016886 mp-1016900 mp-1016902 mp-1016903 mp-1016904 mp-1016926 mp-1016927 mp-1016928 mp-1016929 mp-1016930 mp-1016931 mp-1016932 mp-1016938 mp-1016999 mp-1017 mp-1017000 mp-1017021 mp-1017022 mp-1017033 mp-1017034 mp-1017035 mp-1017036 mp-1017037 mp-1017051 mp-1017052 mp-1017053 mp-1017054 mp-1017055 mp-1017056 mp-1017057 mp-1017062 mp-1017063 mp-1017064 mp-1017065 mp-1017066 mp-1017072 mp-1017075 mp-1017080 mp-1017081 mp-1017082 mp-1017085 mp-1017086 mp-1017090 mp-1017091 mp-1017095 mp-1017097 mp-1017099 mp-1017101 mp-1017109 mp-1017110 mp-1017117 mp-1017119 mp-1017120 mp-1017128 mp-1017129 mp-1017132 mp-1017143 mp-1017152 mp-1017155 mp-1017157 mp-1017158 mp-1017159 mp-1017167 mp-1017171 mp-1017172 mp-1017173 mp-1017179 mp-1017180 mp-1017182 mp-1017183 mp-1017184 mp-1017186 mp-1017189 mp-1017192 mp-1017195 mp-1017197 mp-1017199 mp-10172 mp-1017200 mp-1017201 mp-1017202 mp-1017207 mp-1017215 mp-1017220 mp-1017221 mp-1017229 mp-1017230 mp-1017241 mp-1017242 mp-1017243 mp-1017245 mp-1017247 mp-1017252 mp-1017254 mp-1017258 mp-1017263 mp-1017269 mp-1017272 mp-1017277 mp-1017287 mp-1017288 mp-1017289 mp-1017291 mp-1017292 mp-10173 mp-1017302 mp-1017305 mp-1017309 mp-1017314 mp-1017317 mp-1017318 mp-1017320 mp-1017321 mp-1017322 mp-1017323 mp-1017325 mp-1017330 mp-1017336 mp-1017340 mp-1017341 mp-1017342 mp-1017343 mp-1017345 mp-1017347 mp-1017349 mp-1017350 mp-1017352 mp-1017354 mp-1017356 mp-1017357 mp-1017359 mp-1017360 mp-1017362 mp-1017366 mp-1017367 mp-1017370 mp-1017377 mp-1017379 mp-1017381 mp-1017385 mp-1017387 mp-1017390 mp-1017401 mp-1017418 mp-1017427 mp-1017436 mp-1017439 mp-1017441 mp-1017442 mp-1017446 mp-1017447 mp-1017451 mp-1017452 mp-1017453 mp-1017454 mp-1017455 mp-1017456 mp-1017457 mp-1017459 mp-1017460 mp-1017461 mp-1017462 mp-1017463 mp-1017465 mp-1017466 mp-1017467 mp-1017473 mp-1017474 mp-1017475 mp-1017476 mp-1017477 mp-1017478 mp-1017481 mp-1017482 mp-1017483 mp-1017484 mp-1017486 mp-1017487 mp-1017488 mp-1017489 mp-1017490 mp-1017491 mp-1017492 mp-1017493 mp-1017497 mp-1017498 mp-10175 mp-1017507 mp-1017508 mp-1017509 mp-1017510 mp-1017511 mp-1017514 mp-1017515 mp-1017516 mp-1017519 mp-1017529 mp-1017530 mp-1017531 mp-1017532 mp-1017533 mp-1017534 mp-1017539 mp-1017540 mp-1017541 mp-1017542 mp-1017543 mp-1017544 mp-1017545 mp-1017546 mp-1017548 mp-1017549 mp-1017550 mp-1017551 mp-1017552 mp-1017553 mp-1017554 mp-1017555 mp-1017556 mp-1017557 mp-1017558 mp-1017559 mp-1017563 mp-1017564 mp-1017565 mp-1017566 mp-1017567 mp-1017577 mp-1017578 mp-1017579 mp-1017580 mp-1017581 mp-1017582 mp-1017591 mp-1017626 mp-1017627 mp-1017628 mp-1017629 mp-1017630 mp-1017631 mp-1017632 mp-10177 mp-10178 mp-10179 mp-1017981 mp-1017982 mp-1017983 mp-1017985 mp-1017987 mp-1017988 mp-10180 mp-1018009 mp-1018012 mp-1018013 mp-1018015 mp-1018016 mp-1018017 mp-1018018 mp-1018019 mp-1018020 mp-1018021 mp-1018022 mp-1018023 mp-1018024 mp-1018025 mp-1018026 mp-1018027 mp-1018028 mp-1018029 mp-1018030 mp-1018031 mp-1018032 mp-1018033 mp-1018040 mp-1018041 mp-1018042 mp-1018043 mp-1018045 mp-1018046 mp-1018047 mp-1018048 mp-1018049 mp-1018050 mp-1018051 mp-1018052 mp-1018053 mp-1018054 mp-1018055 mp-1018056 mp-1018057 mp-1018059 mp-1018060 mp-1018061 mp-1018062 mp-1018063 mp-1018064 mp-1018065 mp-1018066 mp-1018067 mp-1018068 mp-1018070 mp-1018071 mp-1018072 mp-1018073 mp-1018074 mp-1018075 mp-1018076 mp-1018077 mp-1018079 mp-1018080 mp-1018081 mp-1018082 mp-1018083 mp-1018084 mp-1018085 mp-1018086 mp-1018087 mp-1018088 mp-1018089 mp-1018090 mp-1018091 mp-1018093 mp-1018094 mp-1018095 mp-1018096 mp-1018097 mp-1018098 mp-1018099 mp-10181 mp-1018100 mp-1018101 mp-1018102 mp-1018103 mp-1018104 mp-1018105 mp-1018106 mp-1018107 mp-1018112 mp-1018113 mp-1018115 mp-1018116 mp-1018117 mp-1018118 mp-1018119 mp-1018120 mp-1018121 mp-1018122 mp-1018123 mp-1018124 mp-1018125 mp-1018126 mp-1018127 mp-1018128 mp-1018129 mp-1018130 mp-1018131 mp-1018132 mp-1018133 mp-1018134 mp-1018135 mp-1018136 mp-1018137 mp-1018138 mp-1018139 mp-1018140 mp-1018141 mp-1018142 mp-1018144 mp-1018145 mp-1018146 mp-1018147 mp-1018148 mp-1018149 mp-1018150 mp-1018151 mp-1018152 mp-1018153 mp-1018154 mp-1018155 mp-1018156 mp-1018157 mp-1018158 mp-1018159 mp-1018160 mp-1018161 mp-1018162 mp-1018164 mp-1018165 mp-1018166 mp-1018175 mp-1018176 mp-1018177 mp-1018178 mp-1018179 mp-10182 mp-1018275 mp-1018276 mp-10183 mp-10184 mp-10185 mp-10186 mp-1018627 mp-1018628 mp-1018629 mp-1018630 mp-1018631 mp-1018632 mp-1018633 mp-1018634 mp-1018635 mp-1018636 mp-1018637 mp-1018638 mp-1018639 mp-1018640 mp-1018641 mp-1018642 mp-1018643 mp-1018644 mp-1018645 mp-1018646 mp-1018647 mp-1018648 mp-1018649 mp-1018650 mp-1018651 mp-1018652 mp-1018653 mp-1018654 mp-1018655 mp-1018656 mp-1018657 mp-1018658 mp-1018659 mp-1018660 mp-1018661 mp-1018662 mp-1018663 mp-1018664 mp-1018665 mp-1018666 mp-1018667 mp-1018668 mp-1018669 mp-1018671 mp-1018672 mp-1018673 mp-1018674 mp-1018675 mp-1018676 mp-1018677 mp-1018678 mp-1018679 mp-1018680 mp-1018681 mp-1018682 mp-1018683 mp-1018684 mp-1018685 mp-1018686 mp-1018687 mp-1018688 mp-1018689 mp-1018690 mp-1018691 mp-1018692 mp-1018693 mp-1018694 mp-1018695 mp-1018696 mp-1018697 mp-1018698 mp-1018699 mp-10187 mp-1018700 mp-1018701 mp-1018702 mp-1018703 mp-1018704 mp-1018705 mp-1018706 mp-1018707 mp-1018708 mp-1018709 mp-1018710 mp-1018711 mp-1018712 mp-1018713 mp-1018714 mp-1018715 mp-1018716 mp-1018717 mp-1018718 mp-1018719 mp-1018720 mp-1018721 mp-1018722 mp-1018723 mp-1018724 mp-1018725 mp-1018726 mp-1018727 mp-1018728 mp-1018729 mp-1018730 mp-1018731 mp-1018732 mp-1018733 mp-1018734 mp-1018735 mp-1018736 mp-1018737 mp-1018738 mp-1018739 mp-1018740 mp-1018741 mp-1018742 mp-1018743 mp-1018744 mp-1018745 mp-1018746 mp-1018747 mp-1018751 mp-1018752 mp-1018753 mp-1018755 mp-1018757 mp-1018758 mp-1018761 mp-1018762 mp-1018763 mp-1018764 mp-1018766 mp-1018768 mp-1018769 mp-1018770 mp-1018779 mp-1018780 mp-1018781 mp-1018782 mp-1018783 mp-1018784 mp-1018785 mp-1018786 mp-1018789 mp-1018791 mp-1018792 mp-1018793 mp-1018794 mp-1018795 mp-1018796 mp-1018797 mp-1018798 mp-1018799 mp-10188 mp-1018800 mp-1018802 mp-1018803 mp-1018804 mp-1018806 mp-1018807 mp-1018808 mp-1018809 mp-1018810 mp-1018811 mp-1018812 mp-1018813 mp-1018814 mp-1018815 mp-1018817 mp-1018818 mp-1018819 mp-1018821 mp-1018822 mp-1018823 mp-1018824 mp-1018825 mp-1018826 mp-1018828 mp-1018829 mp-1018849 mp-1018850 mp-1018851 mp-1018852 mp-1018880 mp-1018886 mp-1018888 mp-1018890 mp-1018891 mp-1018892 mp-1018893 mp-1018895 mp-1018896 mp-1018897 mp-1018899 mp-10189 mp-1018900 mp-1018902 mp-1018936 mp-1018940 mp-1018941 mp-1018942 mp-1018946 mp-1018947 mp-1018948 mp-1018949 mp-1018952 mp-1018953 mp-1018954 mp-1019 mp-10190 mp-1019051 mp-1019052 mp-1019054 mp-1019055 mp-1019077 mp-1019078 mp-1019080 mp-1019082 mp-1019083 mp-1019086 mp-1019087 mp-1019089 mp-1019091 mp-1019093 mp-1019094 mp-1019097 mp-1019099 mp-10191 mp-1019100 mp-1019101 mp-1019102 mp-1019103 mp-1019104 mp-1019105 mp-1019107 mp-1019108 mp-1019109 mp-1019110 mp-1019138 mp-10192 mp-1019238 mp-1019239 mp-1019253 mp-1019255 mp-1019256 mp-1019257 mp-1019258 mp-1019259 mp-1019262 mp-1019266 mp-1019269 mp-1019270 mp-1019271 mp-1019272 mp-1019273 mp-1019275 mp-1019276 mp-1019277 mp-1019278 mp-1019279 mp-1019280 mp-1019281 mp-10193 mp-1019315 mp-1019316 mp-1019317 mp-1019319 mp-1019322 mp-1019323 mp-1019324 mp-1019357 mp-1019358 mp-1019359 mp-1019360 mp-1019361 mp-1019362 mp-1019363 mp-1019377 mp-1019378 mp-1019379 mp-1019380 mp-1019381 mp-10194 mp-10195 mp-1019508 mp-1019509 mp-1019510 mp-1019511 mp-1019512 mp-1019513 mp-1019514 mp-1019515 mp-1019516 mp-1019517 mp-1019518 mp-1019519 mp-1019520 mp-1019521 mp-1019522 mp-1019523 mp-1019524 mp-1019525 mp-1019526 mp-1019527 mp-1019528 mp-1019529 mp-1019530 mp-1019531 mp-1019532 mp-1019533 mp-1019534 mp-1019535 mp-1019537 mp-1019539 mp-1019541 mp-1019542 mp-1019543 mp-1019544 mp-1019545 mp-1019546 mp-1019547 mp-1019548 mp-1019549 mp-1019550 mp-1019551 mp-1019552 mp-1019554 mp-1019555 mp-1019557 mp-1019558 mp-1019559 mp-1019560 mp-1019561 mp-1019562 mp-1019563 mp-1019564 mp-1019565 mp-1019566 mp-1019568 mp-1019569 mp-1019570 mp-1019572 mp-1019573 mp-1019575 mp-1019576 mp-1019578 mp-1019579 mp-1019580 mp-1019581 mp-1019583 mp-1019584 mp-1019586 mp-1019587 mp-1019589 mp-1019591 mp-1019592 mp-1019593 mp-1019595 mp-1019596 mp-1019597 mp-1019598 mp-1019599 mp-10196 mp-1019600 mp-1019601 mp-1019602 mp-1019603 mp-1019604 mp-1019605 mp-1019606 mp-1019607 mp-1019608 mp-1019609 mp-1019610 mp-1019611 mp-1019612 mp-1019614 mp-1019615 mp-10197 mp-1019708 mp-1019710 mp-1019713 mp-1019714 mp-1019715 mp-1019716 mp-1019717 mp-1019718 mp-1019719 mp-1019720 mp-1019721 mp-1019723 mp-1019724 mp-1019725 mp-1019726 mp-1019727 mp-1019728 mp-1019729 mp-1019730 mp-1019731 mp-1019732 mp-1019733 mp-1019734 mp-1019735 mp-1019736 mp-1019737 mp-1019738 mp-1019739 mp-1019740 mp-1019741 mp-1019742 mp-1019743 mp-1019744 mp-1019745 mp-1019746 mp-1019747 mp-1019774 mp-1019775 mp-1019777 mp-1019778 mp-1019779 mp-1019781 mp-1019782 mp-1019783 mp-1019784 mp-1019785 mp-1019786 mp-1019787 mp-1019788 mp-1019789 mp-1019791 mp-1019792 mp-1019793 mp-1019794 mp-1019796 mp-1019797 mp-1019799 mp-10198 mp-1019800 mp-1019801 mp-1019802 mp-1019803 mp-1019804 mp-1019805 mp-1019806 mp-1019808 mp-1019809 mp-1019888 mp-1019889 mp-1019891 mp-1019892 mp-1019893 mp-1019894 mp-1019895 mp-1019896 mp-1019897 mp-1019898 mp-10199 mp-1019967 mp-1019968 mp-102 mp-1020 mp-10200 mp-1020009 mp-1020010 mp-1020011 mp-1020012 mp-1020013 mp-1020014 mp-1020015 mp-1020016 mp-1020018 mp-1020019 mp-1020020 mp-1020022 mp-1020023 mp-1020024 mp-1020025 mp-1020026 mp-1020027 mp-1020029 mp-1020030 mp-1020031 mp-1020032 mp-1020056 mp-1020057 mp-1020058 mp-1020059 mp-1020060 mp-10201 mp-1020106 mp-1020107 mp-1020108 mp-1020109 mp-1020110 mp-1020112 mp-1020114 mp-1020115 mp-1020117 mp-1020118 mp-1020122 mp-1020123 mp-1020124 mp-1020125 mp-1020141 mp-1020142 mp-1020144 mp-1020145 mp-1020146 mp-1020147 mp-1020159 mp-1020160 mp-1020161 mp-1020162 mp-1020163 mp-1020164 mp-1020179 mp-1020180 mp-1020181 mp-1020193 mp-10203 mp-1020361 mp-10204 mp-1020578 mp-1020587 mp-1020588 mp-1020590 mp-1020591 mp-1020592 mp-1020594 mp-1020595 mp-1020596 mp-1020598 mp-1020599 mp-1020606 mp-1020608 mp-1020609 mp-1020610 mp-1020611 mp-1020612 mp-1020613 mp-1020615 mp-1020616 mp-1020620 mp-1020621 mp-1020622 mp-1020623 mp-1020624 mp-1020625 mp-1020626 mp-1020627 mp-1020628 mp-1020629 mp-1020630 mp-1020631 mp-1020632 mp-1020633 mp-1020634 mp-1020636 mp-1020637 mp-1020638 mp-1020641 mp-1020642 mp-1020643 mp-1020645 mp-1020646 mp-1020647 mp-1020648 mp-1020650 mp-1020654 mp-1020655 mp-1020656 mp-1020657 mp-1020658 mp-1020661 mp-1020662 mp-1020663 mp-1020664 mp-1020666 mp-1020670 mp-1020671 mp-1020683 mp-10207 mp-1020703 mp-1020704 mp-1020705 mp-1020706 mp-1020707 mp-1020709 mp-1020711 mp-1020712 mp-1020714 mp-1020715 mp-1020716 mp-1020717 mp-1020721 mp-1020723 mp-1020724 mp-1020725 mp-1020739 mp-1020740 mp-1020797 mp-10208 mp-1020860 mp-1020896 mp-10209 mp-1020947 mp-1021155 mp-1021156 mp-1021157 mp-1021158 mp-1021159 mp-1021161 mp-1021162 mp-1021163 mp-1021164 mp-1021165 mp-1021166 mp-1021167 mp-1021168 mp-1021169 mp-1021170 mp-10212 mp-1021204 mp-1021209 mp-1021210 mp-1021211 mp-1021256 mp-1021271 mp-1021272 mp-1021273 mp-1021274 mp-1021275 mp-1021276 mp-1021277 mp-1021278 mp-1021279 mp-1021280 mp-1021281 mp-1021282 mp-1021283 mp-1021284 mp-1021285 mp-1021286 mp-1021287 mp-1021288 mp-1021289 mp-1021290 mp-1021291 mp-1021292 mp-1021293 mp-1021294 mp-1021295 mp-1021296 mp-1021297 mp-1021298 mp-1021299 mp-10213 mp-1021300 mp-1021301 mp-1021302 mp-1021303 mp-1021304 mp-1021305 mp-1021306 mp-1021307 mp-1021308 mp-1021309 mp-1021310 mp-1021311 mp-1021312 mp-1021313 mp-1021314 mp-1021315 mp-1021316 mp-1021317 mp-1021318 mp-1021319 mp-1021320 mp-1021321 mp-1021322 mp-1021323 mp-1021327 mp-1021328 mp-1021330 mp-1021341 mp-1021342 mp-1021344 mp-1021345 mp-1021346 mp-1021347 mp-1021348 mp-1021349 mp-1021350 mp-1021351 mp-1021352 mp-1021353 mp-1021354 mp-1021355 mp-1021356 mp-1021357 mp-1021358 mp-1021359 mp-1021360 mp-1021361 mp-1021362 mp-1021364 mp-1021365 mp-1021366 mp-1021368 mp-1021369 mp-1021370 mp-1021371 mp-1021372 mp-1021373 mp-1021374 mp-1021376 mp-1021377 mp-1021378 mp-1021379 mp-1021380 mp-1021381 mp-1021382 mp-1021383 mp-1021384 mp-1021385 mp-1021386 mp-1021387 mp-1021388 mp-1021389 mp-1021390 mp-1021391 mp-1021392 mp-1021393 mp-1021394 mp-1021395 mp-1021396 mp-1021397 mp-1021398 mp-1021399 mp-10214 mp-1021401 mp-1021403 mp-1021404 mp-1021405 mp-1021406 mp-1021407 mp-1021408 mp-1021409 mp-1021410 mp-1021411 mp-1021412 mp-1021414 mp-1021415 mp-1021416 mp-1021417 mp-1021418 mp-1021419 mp-1021420 mp-1021421 mp-1021423 mp-1021424 mp-1021425 mp-1021431 mp-1021448 mp-1021449 mp-1021450 mp-1021462 mp-1021464 mp-1021465 mp-1021466 mp-1021467 mp-1021471 mp-1021478 mp-1021483 mp-1021484 mp-1021487 mp-1021488 mp-1021489 mp-1021490 mp-1021492 mp-1021494 mp-1021496 mp-1021497 mp-1021498 mp-1021499 mp-1021503 mp-1021504 mp-1021505 mp-1021506 mp-1021507 mp-1021508 mp-1021509 mp-1021510 mp-1021511 mp-1021512 mp-1021514 mp-1021516 mp-1021518 mp-1021520 mp-1021521 mp-1021522 mp-1021540 mp-1021545 mp-1021571 mp-1021653 mp-1021654 mp-1021656 mp-1021658 mp-1021659 mp-1021660 mp-1021666 mp-1021667 mp-1021668 mp-1021669 mp-1021670 mp-1021672 mp-1021674 mp-1021675 mp-1021676 mp-1021677 mp-1021678 mp-1021679 mp-1021680 mp-1021681 mp-1021682 mp-1021683 mp-1021684 mp-1021685 mp-1021686 mp-1021687 mp-1021688 mp-1021689 mp-1021690 mp-1021691 mp-1021692 mp-1021693 mp-1021694 mp-1021695 mp-1021696 mp-1021697 mp-1021698 mp-1021699 mp-1021700 mp-1021701 mp-1021702 mp-1021703 mp-1021705 mp-1021706 mp-1021708 mp-1021709 mp-1021710 mp-1021712 mp-1021716 mp-1021720 mp-1021721 mp-1021726 mp-1021728 mp-1021731 mp-1021737 mp-1021747 mp-1021751 mp-1021757 mp-1021760 mp-1021772 mp-1021776 mp-1021777 mp-1021779 mp-1021788 mp-1021790 mp-1021796 mp-1021848 mp-1021869 mp-1021876 mp-1021878 mp-1021896 mp-1021897 mp-10219 mp-1021900 mp-1021904 mp-1021905 mp-1021906 mp-1021909 mp-1021950 mp-1021959 mp-1021965 mp-1021972 mp-1021984 mp-1021999 mp-1022 mp-1022005 mp-1022026 mp-1022027 mp-1022031 mp-1022032 mp-1022033 mp-1022036 mp-1022037 mp-1022038 mp-1022039 mp-1022040 mp-1022041 mp-1022042 mp-1022043 mp-1022044 mp-1022045 mp-1022046 mp-1022047 mp-1022048 mp-1022049 mp-1022050 mp-1022051 mp-1022052 mp-1022053 mp-1022054 mp-1022055 mp-1022056 mp-1022057 mp-1022058 mp-1022059 mp-1022060 mp-1022061 mp-1022062 mp-1022063 mp-1022064 mp-1022065 mp-1022067 mp-1022068 mp-1022069 mp-1022070 mp-1022071 mp-1022072 mp-1022073 mp-1022074 mp-1022075 mp-1022076 mp-1022077 mp-1022078 mp-1022079 mp-1022081 mp-1022082 mp-1022083 mp-1022084 mp-1022085 mp-1022086 mp-1022087 mp-1022088 mp-1022089 mp-1022090 mp-1022091 mp-1022092 mp-1022093 mp-1022094 mp-1022095 mp-1022096 mp-1022097 mp-1022098 mp-1022099 mp-10221 mp-1022100 mp-1022101 mp-1022102 mp-1022103 mp-1022104 mp-1022105 mp-1022106 mp-1022107 mp-1022108 mp-1022109 mp-1022110 mp-1022111 mp-1022112 mp-1022113 mp-1022114 mp-1022116 mp-1022117 mp-1022119 mp-1022123 mp-1022124 mp-1022127 mp-1022130 mp-1022131 mp-1022132 mp-1022134 mp-1022135 mp-1022136 mp-1022140 mp-1022141 mp-1022142 mp-1022143 mp-1022148 mp-1022157 mp-1022159 mp-1022162 mp-1022169 mp-1022174 mp-1022181 mp-1022184 mp-1022188 mp-1022195 mp-1022196 mp-1022199 mp-1022201 mp-1022203 mp-1022205 mp-1022206 mp-1022207 mp-1022208 mp-1022209 mp-1022213 mp-1022216 mp-1022217 mp-1022221 mp-1022230 mp-1022235 mp-1022236 mp-1022242 mp-1022246 mp-1022263 mp-1022266 mp-10223 mp-1022314 mp-1022315 mp-1022318 mp-1022325 mp-1022326 mp-1022329 mp-1022345 mp-1022348 mp-1022353 mp-1022384 mp-1022387 mp-10224 mp-1022415 mp-1022451 mp-1022452 mp-1022454 mp-1022455 mp-1022456 mp-1022457 mp-1022458 mp-1022459 mp-1022460 mp-1022461 mp-1022462 mp-1022463 mp-1022464 mp-1022465 mp-1022466 mp-1022467 mp-1022468 mp-1022471 mp-1022472 mp-1022473 mp-1022474 mp-1022476 mp-1022477 mp-1022478 mp-1022479 mp-1022484 mp-1022485 mp-1022488 mp-1022489 mp-1022492 mp-1022493 mp-1022494 mp-10225 mp-1022503 mp-1022507 mp-1022509 mp-1022513 mp-1022514 mp-1022515 mp-1022517 mp-1022526 mp-1022531 mp-1022532 mp-1022534 mp-1022537 mp-1022538 mp-1022540 mp-1022541 mp-1022542 mp-1022543 mp-1022545 mp-1022547 mp-1022551 mp-1022553 mp-1022554 mp-1022576 mp-1022578 mp-1022581 mp-1022582 mp-1022583 mp-1022584 mp-1022586 mp-1022587 mp-1022588 mp-1022589 mp-1022590 mp-1022591 mp-1022592 mp-1022593 mp-1022594 mp-1022595 mp-1022596 mp-1022597 mp-1022598 mp-1022599 mp-10226 mp-1022600 mp-1022601 mp-1022602 mp-1022603 mp-1022604 mp-1022605 mp-1022606 mp-1022607 mp-1022608 mp-1022609 mp-1022610 mp-1022611 mp-1022612 mp-1022613 mp-1022614 mp-1022615 mp-1022616 mp-1022617 mp-1022618 mp-1022619 mp-1022620 mp-1022621 mp-1022622 mp-1022623 mp-1022624 mp-1022625 mp-1022626 mp-1022627 mp-1022628 mp-1022629 mp-1022630 mp-1022631 mp-1022632 mp-1022633 mp-1022634 mp-1022635 mp-1022636 mp-1022637 mp-1022638 mp-1022640 mp-1022642 mp-1022643 mp-1022646 mp-1022647 mp-1022649 mp-1022650 mp-1022651 mp-1022652 mp-1022654 mp-1022656 mp-1022657 mp-1022658 mp-1022659 mp-1022665 mp-1022672 mp-1022676 mp-1022677 mp-1022683 mp-1022684 mp-1022685 mp-1022697 mp-1022698 mp-1022711 mp-1022712 mp-1022713 mp-1022715 mp-1022717 mp-1022718 mp-1022720 mp-1022721 mp-1022722 mp-1022723 mp-1022724 mp-1022725 mp-1022726 mp-1022728 mp-1022729 mp-1022730 mp-1022731 mp-1022732 mp-1022733 mp-1022736 mp-1022793 mp-10228 mp-1022803 mp-1022804 mp-1022805 mp-1022806 mp-1022808 mp-1022809 mp-1022811 mp-1022812 mp-1022813 mp-1022814 mp-1022815 mp-1022817 mp-1022818 mp-1022820 mp-1022825 mp-1022827 mp-1022831 mp-1022832 mp-1022834 mp-1022836 mp-1022844 mp-1022847 mp-1022862 mp-1022869 mp-1022874 mp-1022875 mp-1022889 mp-10229 mp-1022910 mp-1022917 mp-1022923 mp-1022924 mp-1022926 mp-1022931 mp-1022934 mp-1022939 mp-1022940 mp-1022946 mp-1022947 mp-1022952 mp-1022954 mp-1022955 mp-1022960 mp-1022962 mp-1022963 mp-1022964 mp-1022965 mp-1022967 mp-1022968 mp-1022970 mp-1022971 mp-1022972 mp-1022974 mp-1022975 mp-1022976 mp-1022978 mp-1022979 mp-1022980 mp-1022981 mp-1022982 mp-1022983 mp-1022984 mp-1022985 mp-1022987 mp-1022997 mp-1023 mp-1023000 mp-1023001 mp-1023003 mp-1023005 mp-1023012 mp-1023013 mp-1023014 mp-1023027 mp-1023047 mp-1023052 mp-1023061 mp-1023063 mp-1023074 mp-1023076 mp-1023083 mp-10231 mp-1023121 mp-1023122 mp-1023124 mp-1023125 mp-1023127 mp-1023128 mp-1023129 mp-1023130 mp-1023132 mp-1023139 mp-1023140 mp-1023141 mp-1023142 mp-1023143 mp-1023144 mp-1023145 mp-1023146 mp-1023147 mp-1023148 mp-1023149 mp-1023150 mp-1023151 mp-1023152 mp-1023153 mp-1023154 mp-1023155 mp-1023156 mp-1023157 mp-1023158 mp-1023159 mp-1023160 mp-1023161 mp-1023163 mp-1023164 mp-1023169 mp-1023179 mp-1023181 mp-1023188 mp-1023192 mp-1023193 mp-10232 mp-1023204 mp-1023208 mp-1023211 mp-1023213 mp-1023215 mp-1023224 mp-1023227 mp-1023234 mp-1023239 mp-1023247 mp-1023248 mp-1023250 mp-1023252 mp-1023253 mp-1023254 mp-1023255 mp-1023256 mp-1023257 mp-1023262 mp-1023263 mp-1023265 mp-1023266 mp-1023267 mp-1023268 mp-1023270 mp-1023272 mp-1023273 mp-1023274 mp-1023275 mp-1023276 mp-1023277 mp-1023278 mp-1023279 mp-1023280 mp-1023281 mp-1023284 mp-1023285 mp-1023286 mp-1023287 mp-1023288 mp-1023289 mp-1023290 mp-1023291 mp-1023293 mp-1023294 mp-1023295 mp-1023296 mp-1023297 mp-1023298 mp-1023299 mp-10233 mp-1023300 mp-1023301 mp-1023302 mp-1023303 mp-1023304 mp-1023306 mp-1023308 mp-1023310 mp-1023312 mp-1023313 mp-1023314 mp-1023319 mp-1023320 mp-1023325 mp-1023329 mp-1023336 mp-1023338 mp-1023360 mp-1023362 mp-1023365 mp-1023366 mp-1023367 mp-1023382 mp-1023393 mp-1023394 mp-1023395 mp-1023396 mp-1023397 mp-1023398 mp-1023399 mp-10234 mp-1023400 mp-1023401 mp-1023402 mp-1023403 mp-1023409 mp-1023416 mp-1023478 mp-1023479 mp-1023480 mp-1023481 mp-1023482 mp-1023483 mp-1023484 mp-1023485 mp-1023486 mp-1023487 mp-1023488 mp-1023489 mp-1023490 mp-1023491 mp-1023492 mp-1023493 mp-1023494 mp-1023495 mp-1023496 mp-1023497 mp-1023498 mp-1023499 mp-1023500 mp-1023501 mp-1023502 mp-1023503 mp-1023504 mp-1023505 mp-1023506 mp-1023507 mp-1023508 mp-1023509 mp-1023510 mp-1023511 mp-1023515 mp-1023517 mp-1023560 mp-1023568 mp-1023583 mp-1023593 mp-1023608 mp-1023610 mp-1023611 mp-1023616 mp-1023619 mp-1023622 mp-1023624 mp-1023632 mp-1023633 mp-1023900 mp-1023918 mp-1023920 mp-1023923 mp-1023924 mp-1023925 mp-1023926 mp-1023927 mp-1023928 mp-1023929 mp-1023930 mp-1023931 mp-1023932 mp-1023933 mp-1023934 mp-1023935 mp-1023936 mp-1023937 mp-1023938 mp-1023939 mp-1023940 mp-1023941 mp-1023942 mp-1023943 mp-1023945 mp-1023948 mp-1023953 mp-1023954 mp-1023955 mp-1023959 mp-1023963 mp-1024 mp-10240 mp-1024033 mp-1024034 mp-1024035 mp-1024036 mp-1024037 mp-1024038 mp-1024039 mp-1024040 mp-1024042 mp-1024043 mp-1024044 mp-1024045 mp-1024046 mp-1024047 mp-1024048 mp-1024049 mp-1024050 mp-1024051 mp-1024052 mp-1024054 mp-1024056 mp-1024067 mp-1024068 mp-1024069 mp-1024070 mp-1024071 mp-1024072 mp-1024073 mp-1024076 mp-1024087 mp-10244 mp-10245 mp-10246 mp-10247 mp-1024940 mp-1024941 mp-1024947 mp-1024948 mp-1024951 mp-1024954 mp-1024955 mp-1024956 mp-1024957 mp-1024958 mp-1024960 mp-1024962 mp-1024963 mp-1024964 mp-1024968 mp-1024969 mp-1024972 mp-1024974 mp-1024975 mp-1024977 mp-1024983 mp-1024984 mp-1024985 mp-1024986 mp-1024987 mp-1024988 mp-1024989 mp-1024990 mp-1024991 mp-1024993 mp-1024994 mp-1024996 mp-1024998 mp-1024999 mp-1025 mp-10250 mp-1025001 mp-1025009 mp-1025010 mp-1025011 mp-1025013 mp-1025017 mp-1025021 mp-1025022 mp-1025023 mp-1025024 mp-1025025 mp-1025027 mp-1025028 mp-1025029 mp-1025030 mp-1025032 mp-1025033 mp-1025034 mp-1025039 mp-1025041 mp-1025043 mp-1025044 mp-1025045 mp-1025047 mp-1025051 mp-1025053 mp-1025056 mp-1025059 mp-1025063 mp-1025065 mp-1025066 mp-1025067 mp-1025068 mp-1025069 mp-1025070 mp-1025071 mp-1025075 mp-1025077 mp-1025079 mp-1025082 mp-1025084 mp-1025087 mp-1025095 mp-1025096 mp-1025098 mp-1025099 mp-10251 mp-1025100 mp-1025102 mp-1025105 mp-1025108 mp-1025113 mp-1025115 mp-1025116 mp-1025119 mp-1025122 mp-1025123 mp-1025124 mp-1025126 mp-1025127 mp-1025128 mp-1025129 mp-1025134 mp-1025136 mp-1025137 mp-1025140 mp-1025143 mp-1025144 mp-1025149 mp-1025150 mp-1025151 mp-1025154 mp-1025155 mp-1025156 mp-1025158 mp-1025159 mp-1025161 mp-1025162 mp-1025163 mp-1025165 mp-1025166 mp-1025167 mp-1025168 mp-1025170 mp-1025172 mp-1025173 mp-1025174 mp-1025175 mp-1025176 mp-1025177 mp-1025179 mp-1025180 mp-1025181 mp-1025182 mp-1025183 mp-1025185 mp-1025187 mp-1025189 mp-1025190 mp-1025191 mp-1025192 mp-1025193 mp-1025194 mp-1025195 mp-1025198 mp-1025200 mp-1025201 mp-1025203 mp-1025204 mp-1025205 mp-1025206 mp-1025207 mp-1025208 mp-1025210 mp-1025212 mp-1025213 mp-1025218 mp-1025219 mp-1025220 mp-1025221 mp-1025222 mp-1025223 mp-1025224 mp-1025225 mp-1025227 mp-1025229 mp-1025230 mp-1025231 mp-1025232 mp-1025235 mp-1025236 mp-1025237 mp-1025238 mp-1025239 mp-1025240 mp-1025241 mp-1025242 mp-1025245 mp-1025246 mp-1025248 mp-1025249 mp-1025250 mp-1025252 mp-1025253 mp-1025257 mp-1025258 mp-1025261 mp-1025262 mp-1025263 mp-1025264 mp-1025265 mp-1025266 mp-1025267 mp-1025268 mp-1025269 mp-1025270 mp-1025271 mp-1025272 mp-1025273 mp-1025274 mp-1025275 mp-1025276 mp-1025277 mp-1025278 mp-1025279 mp-1025280 mp-1025281 mp-1025282 mp-1025283 mp-1025285 mp-1025286 mp-1025288 mp-1025289 mp-1025290 mp-1025291 mp-1025293 mp-1025294 mp-1025296 mp-1025297 mp-1025299 mp-1025301 mp-1025302 mp-1025304 mp-1025305 mp-1025306 mp-1025309 mp-1025311 mp-1025312 mp-1025313 mp-1025314 mp-1025315 mp-1025316 mp-1025318 mp-1025319 mp-1025320 mp-1025321 mp-1025322 mp-1025323 mp-1025324 mp-1025325 mp-1025326 mp-1025329 mp-1025331 mp-1025333 mp-1025334 mp-1025335 mp-1025337 mp-1025338 mp-1025339 mp-1025340 mp-1025341 mp-1025343 mp-1025344 mp-1025345 mp-1025346 mp-1025347 mp-1025348 mp-1025349 mp-1025350 mp-1025351 mp-1025352 mp-1025353 mp-1025354 mp-1025355 mp-1025356 mp-1025357 mp-1025358 mp-1025359 mp-1025360 mp-1025361 mp-1025362 mp-1025363 mp-1025364 mp-1025365 mp-1025366 mp-1025368 mp-1025369 mp-1025370 mp-1025371 mp-1025372 mp-1025373 mp-1025374 mp-1025375 mp-1025377 mp-1025378 mp-1025379 mp-1025380 mp-1025382 mp-1025383 mp-1025384 mp-1025385 mp-1025386 mp-1025387 mp-1025388 mp-1025389 mp-1025390 mp-1025393 mp-1025395 mp-1025396 mp-1025397 mp-1025399 mp-10254 mp-1025400 mp-1025402 mp-1025404 mp-1025406 mp-1025408 mp-1025409 mp-1025410 mp-1025411 mp-1025413 mp-1025415 mp-1025418 mp-1025420 mp-1025421 mp-1025422 mp-1025423 mp-1025424 mp-1025425 mp-1025426 mp-1025427 mp-1025431 mp-1025433 mp-1025436 mp-1025437 mp-1025438 mp-1025439 mp-1025440 mp-1025441 mp-1025442 mp-1025443 mp-1025444 mp-1025445 mp-1025446 mp-1025447 mp-1025448 mp-1025449 mp-1025450 mp-1025451 mp-1025453 mp-1025455 mp-1025456 mp-1025457 mp-1025458 mp-1025459 mp-1025460 mp-1025461 mp-1025464 mp-1025467 mp-1025468 mp-1025470 mp-1025472 mp-1025473 mp-1025478 mp-1025482 mp-1025483 mp-1025485 mp-1025489 mp-1025490 mp-1025491 mp-1025493 mp-1025494 mp-1025495 mp-1025496 mp-1025497 mp-1025498 mp-10255 mp-1025500 mp-1025502 mp-1025503 mp-1025504 mp-1025508 mp-1025509 mp-1025510 mp-1025511 mp-1025513 mp-1025517 mp-1025519 mp-1025520 mp-1025521 mp-1025522 mp-1025523 mp-1025524 mp-1025525 mp-1025526 mp-1025531 mp-1025532 mp-1025536 mp-1025537 mp-1025540 mp-1025545 mp-1025549 mp-1025550 mp-1025551 mp-1025552 mp-1025553 mp-1025554 mp-1025557 mp-1025558 mp-1025559 mp-1025560 mp-1025564 mp-1025565 mp-1025567 mp-1025568 mp-1025571 mp-1025572 mp-1025573 mp-1025574 mp-1025575 mp-1025576 mp-1025577 mp-1025578 mp-1025583 mp-1025584 mp-1025585 mp-1025586 mp-1025587 mp-1025588 mp-1025589 mp-1025598 mp-1025599 mp-10256 mp-1025626 mp-1025629 mp-1025637 mp-1025648 mp-1025649 mp-1025652 mp-1025654 mp-1025656 mp-1025657 mp-1025663 mp-1025664 mp-1025668 mp-1025675 mp-1025678 mp-1025682 mp-1025685 mp-1025689 mp-1025690 mp-1025691 mp-1025692 mp-10257 mp-1025702 mp-1025705 mp-1025710 mp-1025715 mp-1025716 mp-1025722 mp-1025728 mp-1025729 mp-1025731 mp-1025732 mp-1025733 mp-1025740 mp-1025743 mp-1025747 mp-1025748 mp-1025752 mp-1025754 mp-1025768 mp-1025769 mp-1025772 mp-1025774 mp-1025778 mp-1025779 mp-1025781 mp-1025787 mp-1025799 mp-1025806 mp-1025810 mp-1025815 mp-1025816 mp-1025819 mp-1025824 mp-1025834 mp-1025836 mp-1025838 mp-1025841 mp-1025851 mp-1025853 mp-1025856 mp-1025866 mp-1025870 mp-1025874 mp-1025876 mp-1025879 mp-1025881 mp-1025885 mp-1025888 mp-1025891 mp-1025895 mp-1025896 mp-1025898 mp-10259 mp-1025905 mp-1025906 mp-1025910 mp-1025911 mp-1025917 mp-1025919 mp-1025921 mp-1025922 mp-1025923 mp-1025924 mp-1025925 mp-1025926 mp-1025927 mp-1025932 mp-1025933 mp-1025934 mp-1025937 mp-1025941 mp-1025946 mp-1025948 mp-1025956 mp-1025986 mp-1025988 mp-10260 mp-1026002 mp-1026015 mp-1026016 mp-1026020 mp-1026023 mp-1026027 mp-1026034 mp-10261 mp-1026347 mp-1026348 mp-1026349 mp-1026350 mp-1026351 mp-1026352 mp-1026356 mp-1026362 mp-1026380 mp-1026381 mp-1026382 mp-1026383 mp-1026384 mp-1026385 mp-1026386 mp-1026387 mp-1026388 mp-1026389 mp-1026390 mp-1026391 mp-1026392 mp-1026393 mp-1026394 mp-1026395 mp-1026396 mp-1026397 mp-1026398 mp-1026399 mp-10264 mp-1026400 mp-1026401 mp-1026402 mp-1026403 mp-1026404 mp-1026405 mp-1026406 mp-1026407 mp-1026408 mp-1026409 mp-1026410 mp-1026411 mp-1026412 mp-1026413 mp-1026414 mp-1026415 mp-1026416 mp-1026417 mp-1026418 mp-1026419 mp-1026420 mp-1026421 mp-1026422 mp-1026423 mp-1026424 mp-1026425 mp-1026426 mp-1026427 mp-1026428 mp-1026429 mp-1026430 mp-1026431 mp-1026432 mp-1026433 mp-1026434 mp-1026435 mp-1026436 mp-1026437 mp-1026438 mp-1026439 mp-1026440 mp-1026441 mp-1026442 mp-1026443 mp-1026444 mp-1026445 mp-1026446 mp-1026447 mp-1026448 mp-1026449 mp-1026450 mp-1026451 mp-1026452 mp-1026453 mp-1026454 mp-1026455 mp-1026456 mp-1026457 mp-1026458 mp-1026459 mp-1026460 mp-1026461 mp-1026462 mp-1026463 mp-1026464 mp-1026465 mp-1026466 mp-1026467 mp-1026468 mp-1026469 mp-1026470 mp-1026471 mp-1026472 mp-1026473 mp-1026474 mp-1026475 mp-1026476 mp-1026477 mp-1026478 mp-1026479 mp-1026480 mp-1026481 mp-1026482 mp-1026483 mp-1026484 mp-1026485 mp-1026486 mp-1026487 mp-1026488 mp-1026489 mp-1026490 mp-1026491 mp-1026492 mp-1026493 mp-1026494 mp-1026495 mp-1026496 mp-1026497 mp-1026498 mp-1026499 mp-1026500 mp-1026501 mp-1026502 mp-1026503 mp-1026504 mp-1026505 mp-1026506 mp-1026507 mp-1026508 mp-1026509 mp-1026510 mp-1026511 mp-1026512 mp-1026513 mp-1026514 mp-1026515 mp-1026516 mp-1026517 mp-1026518 mp-1026519 mp-1026520 mp-1026521 mp-1026522 mp-1026523 mp-1026524 mp-1026525 mp-1026526 mp-1026527 mp-1026528 mp-1026529 mp-1026530 mp-1026531 mp-1026532 mp-1026533 mp-1026534 mp-1026535 mp-1026536 mp-1026537 mp-1026538 mp-1026539 mp-1026540 mp-1026541 mp-1026542 mp-1026543 mp-1026544 mp-1026546 mp-1026547 mp-1026548 mp-1026549 mp-1026550 mp-1026551 mp-1026552 mp-1026553 mp-1026554 mp-1026555 mp-1026556 mp-1026557 mp-1026558 mp-1026559 mp-1026560 mp-1026561 mp-1026562 mp-1026563 mp-1026564 mp-1026565 mp-1026566 mp-1026567 mp-1026568 mp-1026569 mp-1026570 mp-1026571 mp-1026572 mp-1026573 mp-1026574 mp-1026575 mp-1026576 mp-1026577 mp-1026578 mp-1026579 mp-1026580 mp-1026581 mp-1026582 mp-1026583 mp-1026584 mp-1026585 mp-1026586 mp-1026587 mp-1026588 mp-1026589 mp-1026590 mp-1026591 mp-1026592 mp-1026593 mp-1026594 mp-1026595 mp-1026596 mp-1026597 mp-1026598 mp-1026599 mp-10266 mp-1026600 mp-1026601 mp-1026602 mp-1026603 mp-1026604 mp-1026605 mp-1026606 mp-1026607 mp-1026608 mp-1026609 mp-1026610 mp-1026611 mp-1026612 mp-1026613 mp-1026614 mp-1026615 mp-1026616 mp-1026617 mp-1026618 mp-1026619 mp-1026620 mp-1026621 mp-1026622 mp-1026623 mp-1026624 mp-1026625 mp-1026626 mp-1026627 mp-1026628 mp-1026629 mp-1026630 mp-1026631 mp-1026632 mp-1026633 mp-1026634 mp-1026635 mp-1026636 mp-1026637 mp-1026638 mp-1026639 mp-1026640 mp-1026641 mp-1026642 mp-1026643 mp-1026644 mp-1026645 mp-1026646 mp-1026647 mp-1026648 mp-1026649 mp-1026650 mp-1026651 mp-1026652 mp-1026653 mp-1026654 mp-1026655 mp-1026656 mp-1026657 mp-1026658 mp-1026659 mp-1026660 mp-1026661 mp-1026662 mp-1026663 mp-1026664 mp-1026665 mp-1026666 mp-1026667 mp-1026668 mp-1026669 mp-1026670 mp-1026671 mp-1026672 mp-1026673 mp-1026674 mp-1026675 mp-1026676 mp-1026677 mp-1026678 mp-1026679 mp-1026680 mp-1026681 mp-1026682 mp-1026683 mp-1026684 mp-1026685 mp-1026686 mp-1026687 mp-1026688 mp-1026689 mp-1026690 mp-1026691 mp-1026692 mp-1026693 mp-1026694 mp-1026695 mp-1026696 mp-1026697 mp-1026698 mp-1026699 mp-1026700 mp-1026701 mp-1026702 mp-1026703 mp-1026704 mp-1026705 mp-1026706 mp-1026707 mp-1026708 mp-1026709 mp-1026710 mp-1026711 mp-1026712 mp-1026713 mp-1026716 mp-1026717 mp-1026718 mp-1026719 mp-1026720 mp-1026721 mp-1026722 mp-1026723 mp-1026725 mp-1026728 mp-1026729 mp-1026730 mp-1026731 mp-1026732 mp-1026733 mp-1026734 mp-1026735 mp-1026736 mp-1026737 mp-1026738 mp-1026739 mp-1026740 mp-1026741 mp-1026742 mp-1026743 mp-1026744 mp-1026745 mp-1026746 mp-1026747 mp-1026748 mp-1026750 mp-1026751 mp-1026753 mp-1026754 mp-1026755 mp-1026756 mp-1026757 mp-1026758 mp-1026759 mp-1026760 mp-1026762 mp-1026763 mp-1026764 mp-1026765 mp-1026766 mp-1026767 mp-1026768 mp-1026769 mp-1026771 mp-1026772 mp-1026773 mp-1026775 mp-1026776 mp-1026777 mp-1026778 mp-1026779 mp-1026780 mp-1026781 mp-1026782 mp-1026783 mp-1026784 mp-1026785 mp-1026786 mp-1026787 mp-1026788 mp-1026789 mp-1026790 mp-1026791 mp-1026792 mp-1026793 mp-1026794 mp-1026795 mp-1026796 mp-1026797 mp-1026798 mp-1026799 mp-1026800 mp-1026801 mp-1026802 mp-1026803 mp-1026804 mp-1026805 mp-1026806 mp-1026807 mp-1026808 mp-1026809 mp-1026810 mp-1026812 mp-1026813 mp-1026814 mp-1026816 mp-1026817 mp-1026818 mp-1026819 mp-1026820 mp-1026821 mp-1026822 mp-1026823 mp-1026824 mp-1026825 mp-1026826 mp-1026827 mp-1026828 mp-1026829 mp-1026830 mp-1026831 mp-1026832 mp-1026833 mp-1026834 mp-1026835 mp-1026836 mp-1026837 mp-1026838 mp-1026839 mp-1026840 mp-1026841 mp-1026842 mp-1026843 mp-1026844 mp-1026845 mp-1026846 mp-1026847 mp-1026848 mp-1026849 mp-1026850 mp-1026851 mp-1026852 mp-1026853 mp-1026854 mp-1026855 mp-1026856 mp-1026857 mp-1026858 mp-1026859 mp-1026860 mp-1026861 mp-1026862 mp-1026863 mp-1026864 mp-1026865 mp-1026866 mp-1026867 mp-1026868 mp-1026869 mp-1026870 mp-1026871 mp-1026872 mp-1026873 mp-1026874 mp-1026875 mp-1026876 mp-1026877 mp-1026878 mp-1026879 mp-1026880 mp-1026881 mp-1026882 mp-1026883 mp-1026884 mp-1026885 mp-1026886 mp-1026887 mp-1026889 mp-1026890 mp-1026891 mp-1026892 mp-1026893 mp-1026894 mp-1026895 mp-1026896 mp-1026897 mp-1026898 mp-1026899 mp-1026900 mp-1026901 mp-1026902 mp-1026903 mp-1026904 mp-1026905 mp-1026906 mp-1026907 mp-1026909 mp-1026910 mp-1026911 mp-1026912 mp-1026916 mp-1026917 mp-1026918 mp-1026927 mp-1026929 mp-1026930 mp-1026931 mp-1026933 mp-1026941 mp-1026946 mp-1026948 mp-1026958 mp-1026969 mp-1026972 mp-1026974 mp-1026975 mp-1026976 mp-1026978 mp-1026979 mp-1026980 mp-1026981 mp-1026983 mp-1026988 mp-1026989 mp-1026990 mp-1027 mp-10270 mp-1027001 mp-1027002 mp-1027015 mp-1027023 mp-1027033 mp-1027034 mp-1027036 mp-1027049 mp-1027050 mp-1027051 mp-1027053 mp-1027058 mp-1027061 mp-1027070 mp-1027072 mp-1027074 mp-1027078 mp-1027080 mp-1027091 mp-1027093 mp-1027095 mp-1027096 mp-10271 mp-1027106 mp-1027107 mp-1027109 mp-1027110 mp-1027112 mp-1027115 mp-1027119 mp-1027127 mp-1027129 mp-1027132 mp-1027133 mp-1027134 mp-1027135 mp-1027137 mp-1027138 mp-1027139 mp-1027140 mp-1027141 mp-1027143 mp-1027144 mp-1027145 mp-1027147 mp-1027149 mp-1027150 mp-1027152 mp-1027153 mp-1027155 mp-1027159 mp-1027162 mp-1027164 mp-1027168 mp-1027169 mp-1027170 mp-1027171 mp-1027172 mp-1027173 mp-1027174 mp-1027175 mp-1027176 mp-1027267 mp-1027269 mp-1027273 mp-1027274 mp-1027278 mp-1027281 mp-1027286 mp-1027292 mp-1027293 mp-1027294 mp-1027302 mp-1027303 mp-1027304 mp-1027305 mp-1027309 mp-1027311 mp-1027328 mp-1027334 mp-1027335 mp-1027337 mp-1027339 mp-1027341 mp-1027348 mp-1027350 mp-1027351 mp-1027352 mp-1027355 mp-1027358 mp-1027359 mp-1027372 mp-1027375 mp-1027376 mp-1027379 mp-1027382 mp-1027383 mp-1027391 mp-1027395 mp-10274 mp-1027404 mp-1027407 mp-1027408 mp-1027409 mp-1027410 mp-1027412 mp-1027424 mp-1027436 mp-1027437 mp-1027440 mp-1027443 mp-1027448 mp-1027451 mp-1027461 mp-1027463 mp-1027471 mp-1027472 mp-1027473 mp-1027474 mp-1027475 mp-1027480 mp-1027483 mp-1027486 mp-1027492 mp-10275 mp-1027501 mp-1027510 mp-1027511 mp-1027512 mp-1027517 mp-1027524 mp-1027525 mp-1027526 mp-1027530 mp-1027535 mp-1027537 mp-1027545 mp-1027547 mp-1027549 mp-1027550 mp-1027551 mp-1027567 mp-1027569 mp-1027570 mp-1027576 mp-1027579 mp-1027580 mp-1027581 mp-1027594 mp-1027600 mp-1027607 mp-1027608 mp-1027609 mp-1027612 mp-1027614 mp-1027615 mp-1027624 mp-1027627 mp-1027634 mp-1027641 mp-1027642 mp-1027645 mp-1027646 mp-1027647 mp-1027652 mp-1027658 mp-1027663 mp-1027671 mp-1027672 mp-1027682 mp-1027683 mp-1027684 mp-1027687 mp-1027689 mp-1027692 mp-1027696 mp-1027700 mp-1027706 mp-1027711 mp-1027713 mp-1027714 mp-1027718 mp-1027721 mp-1027722 mp-1027729 mp-1027736 mp-1027738 mp-1027740 mp-1027741 mp-1027742 mp-1027757 mp-1027758 mp-1027759 mp-1027760 mp-1027761 mp-1027765 mp-1027772 mp-1027778 mp-1027780 mp-1027781 mp-1027782 mp-1027786 mp-1027787 mp-1027789 mp-1027791 mp-1027792 mp-1027795 mp-1027800 mp-1027801 mp-1027802 mp-1027804 mp-1027809 mp-1027810 mp-1027813 mp-1027814 mp-1027815 mp-1027816 mp-1027818 mp-1027819 mp-1027820 mp-1027823 mp-1027824 mp-1027829 mp-1027830 mp-1027831 mp-1027832 mp-1027833 mp-1027834 mp-1027835 mp-1027836 mp-1027837 mp-1027838 mp-1027839 mp-1027840 mp-1027841 mp-1027843 mp-1027844 mp-1027845 mp-1027847 mp-1027848 mp-1027849 mp-1027850 mp-1027851 mp-1027852 mp-1027853 mp-1027854 mp-1027855 mp-1027856 mp-1027857 mp-1027858 mp-1027859 mp-1027860 mp-1027861 mp-1027862 mp-1027863 mp-1027864 mp-1027865 mp-1027866 mp-1027867 mp-1027868 mp-1027869 mp-1027870 mp-1027871 mp-1027872 mp-1027873 mp-1027874 mp-1027875 mp-1027876 mp-1027877 mp-1027878 mp-1027879 mp-1027880 mp-1027881 mp-1027884 mp-1027885 mp-1027886 mp-1027887 mp-1027888 mp-1027889 mp-1027890 mp-1027891 mp-1027892 mp-1027893 mp-1027894 mp-1027898 mp-1027899 mp-10279 mp-1027901 mp-1027902 mp-1027903 mp-1027904 mp-1027905 mp-1027906 mp-1027907 mp-1027908 mp-1027911 mp-1027913 mp-1027914 mp-1027916 mp-1027917 mp-1027918 mp-1027919 mp-1027921 mp-1027922 mp-1027923 mp-1027925 mp-1027926 mp-1027927 mp-1027929 mp-1027930 mp-1027931 mp-1027932 mp-1027933 mp-1027935 mp-1027936 mp-1027937 mp-1027939 mp-1027940 mp-1027942 mp-1027943 mp-1027945 mp-1027946 mp-1027947 mp-1027948 mp-1027949 mp-1027950 mp-1027951 mp-1027952 mp-1027953 mp-1027954 mp-1027955 mp-1027957 mp-1027958 mp-1027959 mp-1027960 mp-1027961 mp-1027962 mp-1027963 mp-1027965 mp-1027966 mp-1027967 mp-1027969 mp-1027971 mp-1027972 mp-1027973 mp-1027974 mp-1027975 mp-1027976 mp-1027977 mp-1027978 mp-1027979 mp-1027980 mp-1027981 mp-1027982 mp-1027983 mp-1027984 mp-1027986 mp-1027987 mp-1027989 mp-1027990 mp-1027991 mp-1027992 mp-1027993 mp-1027994 mp-1027995 mp-1027996 mp-1027997 mp-1027998 mp-1027999 mp-1028 mp-10280 mp-1028000 mp-1028001 mp-1028002 mp-1028003 mp-1028004 mp-1028005 mp-1028009 mp-1028010 mp-1028012 mp-1028014 mp-1028015 mp-1028016 mp-1028017 mp-1028018 mp-1028019 mp-1028020 mp-1028021 mp-1028022 mp-1028023 mp-1028024 mp-1028025 mp-1028026 mp-1028027 mp-1028028 mp-1028029 mp-1028030 mp-1028031 mp-1028032 mp-1028033 mp-1028034 mp-1028035 mp-1028036 mp-1028037 mp-1028038 mp-1028039 mp-1028040 mp-1028041 mp-1028042 mp-1028043 mp-1028044 mp-1028045 mp-1028046 mp-1028047 mp-1028048 mp-1028049 mp-1028050 mp-1028051 mp-1028052 mp-1028053 mp-1028054 mp-1028055 mp-1028056 mp-1028057 mp-1028058 mp-1028059 mp-1028060 mp-1028061 mp-1028062 mp-1028063 mp-1028064 mp-1028065 mp-1028066 mp-1028067 mp-1028068 mp-1028069 mp-1028070 mp-1028071 mp-1028072 mp-1028073 mp-1028074 mp-1028075 mp-1028076 mp-1028077 mp-1028078 mp-1028079 mp-1028080 mp-1028081 mp-1028082 mp-1028083 mp-1028084 mp-1028085 mp-1028086 mp-1028087 mp-1028088 mp-1028089 mp-1028090 mp-1028091 mp-1028092 mp-1028093 mp-1028094 mp-1028095 mp-1028096 mp-1028097 mp-1028098 mp-1028099 mp-10281 mp-1028100 mp-1028101 mp-1028102 mp-1028103 mp-1028104 mp-1028105 mp-1028106 mp-1028107 mp-1028108 mp-1028109 mp-1028110 mp-1028111 mp-1028112 mp-1028113 mp-1028114 mp-1028115 mp-1028116 mp-1028117 mp-1028118 mp-1028119 mp-1028120 mp-1028121 mp-1028122 mp-1028123 mp-1028124 mp-1028125 mp-1028126 mp-1028127 mp-1028128 mp-1028129 mp-1028130 mp-1028131 mp-1028132 mp-1028133 mp-1028134 mp-1028135 mp-1028136 mp-1028137 mp-1028138 mp-1028139 mp-1028140 mp-1028141 mp-1028142 mp-1028143 mp-1028144 mp-1028145 mp-1028146 mp-1028147 mp-1028148 mp-1028149 mp-1028150 mp-1028151 mp-1028152 mp-1028153 mp-1028154 mp-1028155 mp-1028156 mp-1028157 mp-1028158 mp-1028159 mp-1028160 mp-1028161 mp-1028162 mp-1028163 mp-1028164 mp-1028165 mp-1028166 mp-1028167 mp-1028168 mp-1028169 mp-1028170 mp-1028171 mp-1028172 mp-1028173 mp-1028174 mp-1028175 mp-1028176 mp-1028177 mp-1028178 mp-1028179 mp-1028180 mp-1028181 mp-1028182 mp-1028183 mp-1028184 mp-1028185 mp-1028186 mp-1028187 mp-1028188 mp-1028189 mp-1028190 mp-1028191 mp-1028192 mp-1028193 mp-1028194 mp-1028195 mp-1028196 mp-1028197 mp-1028198 mp-1028199 mp-1028200 mp-1028201 mp-1028202 mp-1028203 mp-1028205 mp-1028206 mp-1028207 mp-1028208 mp-1028209 mp-1028210 mp-1028211 mp-1028212 mp-1028213 mp-1028214 mp-1028215 mp-1028216 mp-1028217 mp-1028218 mp-1028219 mp-1028220 mp-1028221 mp-1028222 mp-1028223 mp-1028224 mp-1028225 mp-1028226 mp-1028227 mp-1028228 mp-1028229 mp-1028230 mp-1028231 mp-1028232 mp-1028233 mp-1028234 mp-1028235 mp-1028236 mp-1028237 mp-1028238 mp-1028239 mp-1028240 mp-1028241 mp-1028242 mp-1028243 mp-1028244 mp-1028245 mp-1028246 mp-1028247 mp-1028248 mp-1028249 mp-1028250 mp-1028251 mp-1028252 mp-1028253 mp-1028254 mp-1028255 mp-1028256 mp-1028257 mp-1028258 mp-1028259 mp-1028260 mp-1028261 mp-1028262 mp-1028263 mp-1028264 mp-1028265 mp-1028266 mp-1028267 mp-1028268 mp-1028269 mp-1028270 mp-1028271 mp-1028272 mp-1028273 mp-1028274 mp-1028276 mp-1028277 mp-1028278 mp-1028279 mp-1028280 mp-1028281 mp-1028282 mp-1028283 mp-1028284 mp-1028285 mp-1028286 mp-1028287 mp-1028288 mp-1028289 mp-1028290 mp-1028291 mp-1028292 mp-1028293 mp-1028294 mp-1028295 mp-1028296 mp-1028297 mp-1028298 mp-1028299 mp-10283 mp-1028300 mp-1028301 mp-1028302 mp-1028303 mp-1028304 mp-1028305 mp-1028306 mp-1028307 mp-1028308 mp-1028309 mp-1028310 mp-1028311 mp-1028312 mp-1028313 mp-1028315 mp-1028316 mp-1028317 mp-1028318 mp-1028319 mp-1028320 mp-1028321 mp-1028322 mp-1028323 mp-1028324 mp-1028325 mp-1028326 mp-1028327 mp-1028328 mp-1028329 mp-1028330 mp-1028331 mp-1028332 mp-1028333 mp-1028334 mp-1028335 mp-1028336 mp-1028337 mp-1028338 mp-1028339 mp-1028340 mp-1028341 mp-1028342 mp-1028343 mp-1028344 mp-1028345 mp-1028346 mp-1028347 mp-1028348 mp-1028349 mp-1028350 mp-1028351 mp-1028352 mp-1028353 mp-1028354 mp-1028355 mp-1028356 mp-1028357 mp-1028358 mp-1028359 mp-1028360 mp-1028361 mp-1028362 mp-1028363 mp-1028365 mp-1028366 mp-1028367 mp-1028368 mp-1028369 mp-1028370 mp-1028371 mp-1028372 mp-1028374 mp-1028375 mp-1028376 mp-1028377 mp-1028378 mp-1028379 mp-1028380 mp-1028381 mp-1028382 mp-1028383 mp-1028384 mp-1028385 mp-1028386 mp-1028387 mp-1028388 mp-1028389 mp-1028390 mp-1028392 mp-1028393 mp-1028394 mp-1028395 mp-1028396 mp-1028397 mp-1028398 mp-1028399 mp-10284 mp-1028400 mp-1028401 mp-1028402 mp-1028403 mp-1028404 mp-1028405 mp-1028406 mp-1028407 mp-1028408 mp-1028409 mp-1028410 mp-1028411 mp-1028413 mp-1028414 mp-1028416 mp-1028418 mp-1028419 mp-1028420 mp-1028422 mp-1028424 mp-1028432 mp-1028433 mp-1028434 mp-1028436 mp-1028439 mp-1028441 mp-1028445 mp-1028452 mp-1028456 mp-1028459 mp-1028463 mp-1028467 mp-1028468 mp-1028471 mp-1028478 mp-1028483 mp-1028487 mp-1028488 mp-1028490 mp-1028492 mp-1028505 mp-1028509 mp-1028510 mp-1028512 mp-1028514 mp-1028517 mp-1028520 mp-1028525 mp-1028526 mp-1028528 mp-1028531 mp-1028535 mp-1028539 mp-1028541 mp-1028542 mp-1028544 mp-1028558 mp-1028570 mp-1028576 mp-1028583 mp-1028586 mp-1028589 mp-1028590 mp-1028592 mp-1028594 mp-1028595 mp-1028597 mp-1028598 mp-10286 mp-1028604 mp-1028607 mp-1028621 mp-1028622 mp-1028626 mp-1028635 mp-1028642 mp-1028643 mp-1028646 mp-1028651 mp-1028653 mp-1028654 mp-1028663 mp-1028668 mp-1028669 mp-1028674 mp-1028679 mp-1028683 mp-1028686 mp-1028689 mp-1028690 mp-1028694 mp-1028698 mp-10287 mp-1028704 mp-1028708 mp-1028709 mp-1028710 mp-1028728 mp-1028729 mp-1028730 mp-1028731 mp-1028732 mp-1028743 mp-1028748 mp-1028749 mp-1028755 mp-1028757 mp-1028761 mp-1028762 mp-1028764 mp-1028765 mp-1028767 mp-1028768 mp-1028769 mp-1028771 mp-1028772 mp-1028791 mp-1028793 mp-1028795 mp-10288 mp-1028812 mp-1028821 mp-1028823 mp-1028825 mp-1028826 mp-1028827 mp-1028828 mp-1028830 mp-1028832 mp-1028843 mp-1028848 mp-1028850 mp-1028851 mp-1028854 mp-1028855 mp-1028857 mp-1028869 mp-1028871 mp-1028872 mp-1028873 mp-1028881 mp-1028887 mp-10289 mp-1028901 mp-1028910 mp-1028911 mp-1028912 mp-1028917 mp-1028918 mp-1028919 mp-1028922 mp-1028929 mp-1028930 mp-1028931 mp-1028932 mp-1028933 mp-1028938 mp-1028939 mp-1028947 mp-1028948 mp-1028951 mp-1028952 mp-1028959 mp-1028971 mp-1028975 mp-1028976 mp-1028978 mp-1028979 mp-1028980 mp-1028985 mp-1028991 mp-1028998 mp-1028999 mp-1029 mp-1029014 mp-1029015 mp-1029016 mp-1029021 mp-1029025 mp-1029026 mp-1029031 mp-1029037 mp-1029043 mp-1029044 mp-1029059 mp-1029062 mp-1029063 mp-1029066 mp-1029069 mp-1029072 mp-1029073 mp-1029074 mp-1029075 mp-1029076 mp-1029077 mp-1029078 mp-1029101 mp-1029102 mp-1029112 mp-1029113 mp-1029115 mp-1029116 mp-1029118 mp-1029121 mp-1029125 mp-1029139 mp-1029140 mp-1029141 mp-1029143 mp-1029144 mp-1029145 mp-1029147 mp-1029148 mp-1029153 mp-1029154 mp-1029155 mp-1029161 mp-1029165 mp-1029166 mp-1029176 mp-1029179 mp-1029189 mp-1029190 mp-1029213 mp-1029219 mp-1029225 mp-1029231 mp-1029232 mp-1029233 mp-1029234 mp-1029235 mp-1029236 mp-1029243 mp-1029245 mp-1029246 mp-1029248 mp-1029249 mp-1029250 mp-1029251 mp-1029252 mp-1029255 mp-1029256 mp-1029257 mp-1029258 mp-1029259 mp-1029262 mp-1029264 mp-1029265 mp-1029267 mp-1029269 mp-1029274 mp-1029275 mp-1029281 mp-1029282 mp-1029284 mp-1029288 mp-1029293 mp-1029294 mp-1029297 mp-10293 mp-1029306 mp-1029307 mp-1029309 mp-1029312 mp-1029313 mp-1029316 mp-1029321 mp-1029322 mp-1029327 mp-1029329 mp-1029330 mp-1029331 mp-1029334 mp-1029336 mp-1029337 mp-1029338 mp-1029347 mp-1029349 mp-1029354 mp-1029357 mp-1029359 mp-1029367 mp-1029368 mp-1029374 mp-1029375 mp-1029378 mp-1029379 mp-1029380 mp-1029385 mp-1029387 mp-1029395 mp-1029396 mp-1029403 mp-1029404 mp-1029407 mp-1029408 mp-1029418 mp-1029420 mp-1029421 mp-1029422 mp-1029424 mp-1029442 mp-1029444 mp-1029446 mp-1029448 mp-1029457 mp-1029458 mp-1029466 mp-1029469 mp-1029474 mp-1029479 mp-1029490 mp-1029491 mp-1029492 mp-1029493 mp-1029497 mp-1029498 mp-1029502 mp-1029504 mp-1029505 mp-1029506 mp-1029510 mp-1029517 mp-1029520 mp-1029522 mp-1029528 mp-1029531 mp-1029532 mp-1029536 mp-1029537 mp-1029542 mp-1029550 mp-1029562 mp-1029565 mp-1029566 mp-1029568 mp-1029569 mp-1029572 mp-1029573 mp-1029574 mp-1029576 mp-1029580 mp-1029584 mp-1029592 mp-1029595 mp-1029602 mp-1029605 mp-1029610 mp-1029616 mp-1029619 mp-1029625 mp-1029626 mp-1029627 mp-1029633 mp-1029640 mp-1029650 mp-1029652 mp-1029655 mp-1029656 mp-1029659 mp-1029660 mp-1029665 mp-1029673 mp-1029677 mp-1029679 mp-1029681 mp-1029686 mp-1029689 mp-1029699 mp-1029702 mp-1029705 mp-1029711 mp-1029718 mp-1029719 mp-1029726 mp-1029730 mp-1029733 mp-1029737 mp-1029739 mp-1029741 mp-1029743 mp-1029750 mp-1029756 mp-1029763 mp-1029770 mp-1029771 mp-1029773 mp-1029775 mp-1029776 mp-1029779 mp-1029782 mp-1029784 mp-1029791 mp-1029799 mp-10298 mp-1029801 mp-1029804 mp-1029811 mp-1029815 mp-1029826 mp-1029828 mp-1029832 mp-1029834 mp-1029835 mp-1029838 mp-1029843 mp-1029845 mp-1029850 mp-1029851 mp-1029852 mp-1029857 mp-1029860 mp-1029862 mp-1029863 mp-1029868 mp-1029869 mp-1029872 mp-1029878 mp-1029899 mp-10299 mp-1029903 mp-1029915 mp-1029918 mp-1029920 mp-1029921 mp-1029922 mp-1029923 mp-1029932 mp-1029937 mp-1029938 mp-1029940 mp-1029943 mp-1029945 mp-1029946 mp-1029947 mp-1029948 mp-1029950 mp-1029951 mp-1029952 mp-1029959 mp-1029960 mp-1029965 mp-1029967 mp-1029975 mp-1029978 mp-103 mp-1030 mp-10300 mp-1030015 mp-10301 mp-1030101 mp-1030102 mp-1030104 mp-1030106 mp-1030107 mp-1030108 mp-1030119 mp-1030120 mp-1030128 mp-1030131 mp-1030136 mp-1030146 mp-1030153 mp-1030154 mp-1030155 mp-1030156 mp-1030158 mp-1030159 mp-1030160 mp-1030161 mp-1030162 mp-1030163 mp-1030164 mp-1030165 mp-1030176 mp-1030190 mp-1030194 mp-1030195 mp-1030196 mp-1030198 mp-10302 mp-1030201 mp-1030212 mp-1030235 mp-1030236 mp-1030239 mp-1030240 mp-1030243 mp-1030244 mp-1030245 mp-1030247 mp-1030252 mp-1030268 mp-1030269 mp-1030270 mp-1030274 mp-1030281 mp-1030284 mp-1030286 mp-1030289 mp-1030292 mp-1030295 mp-1030297 mp-1030307 mp-1030309 mp-1030319 mp-1030325 mp-1030327 mp-1030331 mp-1030332 mp-1030333 mp-1030334 mp-1030335 mp-1030337 mp-1030338 mp-1030340 mp-1030352 mp-1030353 mp-1030354 mp-1030373 mp-1030375 mp-1030388 mp-1030389 mp-1030390 mp-1030391 mp-1030392 mp-1030393 mp-1030398 mp-1030403 mp-1030404 mp-1030405 mp-1030408 mp-1030409 mp-1030410 mp-1030418 mp-1030419 mp-1030447 mp-1030448 mp-1030449 mp-1030450 mp-1030453 mp-1030454 mp-1030456 mp-1030458 mp-1030459 mp-1030461 mp-1030462 mp-1030465 mp-1030466 mp-1030467 mp-1030470 mp-1030504 mp-1030505 mp-1030507 mp-1030508 mp-1030509 mp-1030512 mp-1030513 mp-1030514 mp-1030515 mp-1030516 mp-1030517 mp-1030518 mp-1030519 mp-1030520 mp-1030521 mp-1030522 mp-1030523 mp-1030524 mp-1030525 mp-1030526 mp-1030533 mp-1030534 mp-1030535 mp-1030536 mp-1030565 mp-1030566 mp-1030567 mp-1030568 mp-1030569 mp-1030570 mp-1030571 mp-1030572 mp-1030573 mp-1030574 mp-1030575 mp-1030576 mp-1030577 mp-1030578 mp-1030580 mp-1030596 mp-1030605 mp-1030613 mp-1030614 mp-1030615 mp-1030616 mp-1030617 mp-1030618 mp-1030631 mp-1030635 mp-1030636 mp-1030649 mp-1030655 mp-1030657 mp-1030658 mp-1030662 mp-1030663 mp-1030664 mp-1030667 mp-1030675 mp-1030676 mp-1030677 mp-1030682 mp-1030685 mp-1030690 mp-1030695 mp-1030699 mp-1030700 mp-1030704 mp-1030709 mp-1030710 mp-1030721 mp-1030722 mp-1030723 mp-1030726 mp-1030730 mp-1030732 mp-1030736 mp-1030738 mp-1030739 mp-1030742 mp-1030743 mp-1030745 mp-1030747 mp-1030750 mp-1030752 mp-1030753 mp-1030755 mp-1030758 mp-1030775 mp-1030784 mp-1030787 mp-1030794 mp-10308 mp-1030808 mp-1030814 mp-1030818 mp-1030819 mp-1030823 mp-1030825 mp-1030826 mp-1030827 mp-1030828 mp-1030830 mp-1030833 mp-1030841 mp-1030846 mp-1030850 mp-1030853 mp-1030856 mp-1030861 mp-1030869 mp-1030870 mp-1030871 mp-1030873 mp-1030883 mp-1030892 mp-1030893 mp-1030894 mp-1030903 mp-1030908 mp-1030909 mp-1030910 mp-1030911 mp-1030924 mp-1030926 mp-1030927 mp-1030929 mp-1030934 mp-1030940 mp-1030950 mp-1030951 mp-1030961 mp-1030963 mp-1030964 mp-1030967 mp-1030968 mp-1030977 mp-1030980 mp-1030982 mp-1030985 mp-1030988 mp-1030989 mp-1030999 mp-1031 mp-1031004 mp-1031009 mp-1031011 mp-1031012 mp-1031024 mp-1031026 mp-1031027 mp-1031034 mp-1031038 mp-1031039 mp-1031043 mp-1031048 mp-1031055 mp-1031065 mp-1031070 mp-1031074 mp-1031076 mp-1031089 mp-1031091 mp-1031096 mp-1031097 mp-1031098 mp-10311 mp-1031101 mp-1031103 mp-1031104 mp-1031107 mp-1031108 mp-1031114 mp-1031116 mp-1031127 mp-1031129 mp-1031131 mp-1031136 mp-1031142 mp-1031144 mp-1031146 mp-1031147 mp-1031148 mp-1031151 mp-1031157 mp-1031159 mp-1031160 mp-1031173 mp-1031178 mp-1031185 mp-1031191 mp-1031196 mp-1031198 mp-10312 mp-1031204 mp-1031217 mp-1031221 mp-1031226 mp-1031233 mp-1031240 mp-1031242 mp-1031243 mp-1031245 mp-1031251 mp-1031256 mp-1031257 mp-1031258 mp-1031259 mp-1031270 mp-1031271 mp-1031273 mp-1031276 mp-1031281 mp-1031286 mp-1031292 mp-1031296 mp-1031307 mp-1031308 mp-1031311 mp-1031319 mp-1031323 mp-1031324 mp-1031330 mp-1031332 mp-1031339 mp-1031344 mp-1031345 mp-1031346 mp-1031347 mp-1031348 mp-1031351 mp-1031354 mp-1031357 mp-1031359 mp-1031365 mp-1031367 mp-1031369 mp-1031378 mp-1031383 mp-1031388 mp-1031392 mp-1031396 mp-1031397 mp-10314 mp-1031405 mp-1031408 mp-1031413 mp-1031414 mp-1031420 mp-1031421 mp-1031428 mp-1031430 mp-1031438 mp-1031453 mp-1031455 mp-1031456 mp-1031458 mp-1031460 mp-1031469 mp-1031470 mp-1031480 mp-1031483 mp-1031488 mp-1031492 mp-1031493 mp-1031499 mp-1031502 mp-1031505 mp-1031510 mp-1031514 mp-1031518 mp-1031523 mp-1031524 mp-1031529 mp-1031535 mp-1031539 mp-1031540 mp-1031541 mp-1031545 mp-1031550 mp-1031564 mp-1031567 mp-1031577 mp-1031588 mp-1031593 mp-1031596 mp-10316 mp-1031603 mp-1031606 mp-1031610 mp-1031616 mp-1031621 mp-1031623 mp-1031634 mp-1031639 mp-1031642 mp-1031643 mp-1031644 mp-1031652 mp-1031659 mp-1031661 mp-1031664 mp-1031671 mp-1031676 mp-1031681 mp-1031682 mp-1031684 mp-1031691 mp-1031694 mp-1031703 mp-1031705 mp-1031706 mp-1031707 mp-1031708 mp-1031710 mp-1031722 mp-1031724 mp-1031728 mp-1031733 mp-1031738 mp-1031751 mp-1031754 mp-1031755 mp-1031768 mp-1031776 mp-1031781 mp-1031788 mp-1031792 mp-1031798 mp-1031799 mp-10318 mp-1031806 mp-1031808 mp-1031817 mp-1031818 mp-1031821 mp-1031822 mp-1031823 mp-1031824 mp-1031827 mp-1031834 mp-1031846 mp-1031857 mp-1031859 mp-1031860 mp-1031861 mp-1031866 mp-1031868 mp-1031870 mp-1031871 mp-1031872 mp-1031881 mp-1031884 mp-1031885 mp-1031886 mp-1031896 mp-1031901 mp-1031907 mp-1031915 mp-1031920 mp-1031928 mp-1031931 mp-1031936 mp-1031939 mp-1031942 mp-1031943 mp-1031945 mp-1031965 mp-1031971 mp-1031973 mp-1031975 mp-1031978 mp-1031979 mp-1031981 mp-1031984 mp-1031988 mp-1031997 mp-1032 mp-10320 mp-1032002 mp-1032010 mp-1032012 mp-1032015 mp-1032018 mp-1032022 mp-1032029 mp-1032031 mp-1032032 mp-1032034 mp-1032036 mp-1032037 mp-1032040 mp-1032044 mp-1032050 mp-1032059 mp-1032067 mp-1032083 mp-1032096 mp-10321 mp-1032102 mp-1032105 mp-1032112 mp-1032122 mp-1032124 mp-1032129 mp-1032130 mp-1032131 mp-1032137 mp-1032138 mp-1032147 mp-1032148 mp-1032150 mp-1032151 mp-1032152 mp-1032153 mp-1032165 mp-1032166 mp-1032171 mp-1032172 mp-1032174 mp-1032180 mp-1032193 mp-10322 mp-1032201 mp-1032202 mp-1032207 mp-1032213 mp-1032215 mp-1032216 mp-1032218 mp-1032234 mp-1032236 mp-1032239 mp-1032264 mp-1032269 mp-1032271 mp-1032272 mp-1032273 mp-1032276 mp-1032277 mp-1032284 mp-1032293 mp-1032294 mp-1032299 mp-1032301 mp-1032306 mp-1032309 mp-1032311 mp-1032315 mp-1032324 mp-1032331 mp-1032333 mp-1032334 mp-1032336 mp-1032337 mp-1032338 mp-1032342 mp-1032347 mp-1032348 mp-1032360 mp-1032362 mp-1032374 mp-1032377 mp-1032382 mp-1032403 mp-1032411 mp-1032412 mp-1032414 mp-1032433 mp-1032435 mp-1032437 mp-1032440 mp-1032448 mp-1032451 mp-1032452 mp-1032456 mp-1032466 mp-1032467 mp-1032468 mp-1032469 mp-1032475 mp-1032493 mp-1032498 mp-1032499 mp-1032500 mp-1032501 mp-1032503 mp-1032507 mp-1032516 mp-1032519 mp-1032522 mp-1032523 mp-1032529 mp-1032531 mp-1032532 mp-1032533 mp-1032542 mp-1032543 mp-1032546 mp-1032565 mp-1032574 mp-1032577 mp-1032578 mp-1032580 mp-1032583 mp-1032588 mp-1032597 mp-1032598 mp-10326 mp-1032600 mp-1032604 mp-1032610 mp-1032615 mp-1032617 mp-1032623 mp-1032624 mp-1032625 mp-1032629 mp-1032638 mp-1032644 mp-1032645 mp-1032654 mp-1032663 mp-1032675 mp-1032679 mp-1032686 mp-1032689 mp-1032690 mp-1032691 mp-1032692 mp-1032694 mp-1032697 mp-1032698 mp-1032714 mp-1032731 mp-1032741 mp-1032742 mp-1032743 mp-1032744 mp-1032752 mp-1032754 mp-1032755 mp-1032756 mp-1032757 mp-1032770 mp-1032771 mp-1032772 mp-1032779 mp-1032787 mp-1032792 mp-10328 mp-1032800 mp-1032803 mp-1032806 mp-1032809 mp-1032815 mp-1032818 mp-1032822 mp-1032824 mp-1032834 mp-1032837 mp-1032839 mp-1032844 mp-1032845 mp-1032858 mp-1032860 mp-1032862 mp-1032864 mp-1032871 mp-1032873 mp-1032875 mp-1032879 mp-1032892 mp-1032893 mp-1032894 mp-1032906 mp-1032908 mp-1032915 mp-1032918 mp-1032922 mp-1032928 mp-1032929 mp-1032930 mp-1032931 mp-1032937 mp-1032949 mp-1032956 mp-1032957 mp-1032958 mp-1032960 mp-1032962 mp-1032964 mp-1032982 mp-1032984 mp-1032986 mp-1032987 mp-1032988 mp-1032994 mp-1032997 mp-1032999 mp-1033 mp-1033006 mp-1033014 mp-1033019 mp-1033028 mp-1033029 mp-1033030 mp-1033032 mp-1033034 mp-1033042 mp-1033056 mp-1033058 mp-1033059 mp-1033060 mp-1033061 mp-1033062 mp-1033065 mp-1033070 mp-1033073 mp-1033075 mp-1033087 mp-1033094 mp-1033099 mp-1033104 mp-1033108 mp-1033115 mp-1033116 mp-1033120 mp-1033127 mp-1033130 mp-1033138 mp-1033139 mp-1033141 mp-1033144 mp-1033146 mp-1033157 mp-1033159 mp-1033173 mp-1033174 mp-1033177 mp-1033178 mp-1033179 mp-1033183 mp-1033197 mp-1033199 mp-1033200 mp-1033201 mp-1033203 mp-1033208 mp-1033209 mp-1033211 mp-1033216 mp-1033223 mp-1033230 mp-1033234 mp-1033242 mp-1033246 mp-1033247 mp-1033256 mp-1033258 mp-1033259 mp-1033263 mp-1033268 mp-1033269 mp-1033277 mp-1033278 mp-1033280 mp-1033290 mp-1033291 mp-1033299 mp-10333 mp-1033306 mp-1033312 mp-1033319 mp-1033328 mp-1033335 mp-1033337 mp-1033338 mp-1033343 mp-1033344 mp-1033354 mp-1033359 mp-1033361 mp-1033365 mp-1033367 mp-1033371 mp-1033374 mp-1033375 mp-1033378 mp-1033383 mp-1033386 mp-1033387 mp-1033389 mp-1033390 mp-10334 mp-1033406 mp-1033407 mp-1033410 mp-1033419 mp-1033422 mp-1033424 mp-1033427 mp-1033429 mp-1033430 mp-1033432 mp-1033433 mp-1033435 mp-1033438 mp-1033445 mp-1033459 mp-1033461 mp-1033462 mp-1033472 mp-1033474 mp-1033482 mp-1033488 mp-1033497 mp-10335 mp-1033512 mp-1033513 mp-1033518 mp-1033520 mp-1033526 mp-1033527 mp-1033542 mp-1033550 mp-1033551 mp-1033557 mp-1033559 mp-1033561 mp-1033562 mp-1033565 mp-1033567 mp-1033568 mp-1033571 mp-1033572 mp-1033587 mp-1033590 mp-1033591 mp-10336 mp-1033608 mp-1033614 mp-1033623 mp-1033624 mp-1033632 mp-1033637 mp-1033642 mp-1033645 mp-1033646 mp-1033648 mp-1033650 mp-1033651 mp-1033655 mp-1033656 mp-1033660 mp-1033667 mp-1033673 mp-1033679 mp-1033680 mp-1033681 mp-1033684 mp-1033686 mp-1033689 mp-1033691 mp-1033692 mp-10337 mp-1033703 mp-1033706 mp-1033714 mp-1033715 mp-1033722 mp-1033729 mp-1033731 mp-1033732 mp-1033737 mp-1033739 mp-1033747 mp-1033748 mp-1033751 mp-1033754 mp-1033757 mp-1033759 mp-1033762 mp-1033774 mp-1033776 mp-1033791 mp-1033792 mp-1033793 mp-1033804 mp-1033806 mp-1033809 mp-1033815 mp-1033816 mp-1033825 mp-1033832 mp-1033833 mp-1033835 mp-1033839 mp-1033841 mp-1033843 mp-1033845 mp-1033846 mp-1033847 mp-1033867 mp-1033868 mp-1033870 mp-1033873 mp-1033880 mp-1033883 mp-1033886 mp-1033888 mp-1033892 mp-1033897 mp-1033898 mp-10339 mp-1033901 mp-1033909 mp-1033910 mp-1033911 mp-1033923 mp-1033925 mp-1033928 mp-1033938 mp-1033940 mp-1033946 mp-1033949 mp-1033973 mp-1033978 mp-1033980 mp-1033981 mp-1033983 mp-1033996 mp-1033998 mp-1034 mp-10340 mp-1034001 mp-1034004 mp-1034006 mp-1034013 mp-1034014 mp-1034015 mp-1034018 mp-1034024 mp-1034025 mp-1034026 mp-1034028 mp-1034033 mp-1034035 mp-1034041 mp-1034045 mp-1034054 mp-1034059 mp-1034061 mp-1034067 mp-1034075 mp-1034077 mp-1034079 mp-1034082 mp-1034083 mp-1034087 mp-1034094 mp-1034096 mp-1034098 mp-10341 mp-1034101 mp-1034107 mp-1034112 mp-1034122 mp-1034123 mp-1034137 mp-1034138 mp-1034139 mp-1034141 mp-1034142 mp-1034150 mp-1034162 mp-1034164 mp-1034167 mp-1034175 mp-1034177 mp-1034178 mp-1034182 mp-1034187 mp-1034191 mp-1034194 mp-1034199 mp-10342 mp-1034202 mp-1034204 mp-1034206 mp-1034209 mp-1034210 mp-1034225 mp-1034229 mp-1034231 mp-1034241 mp-1034243 mp-1034245 mp-1034246 mp-1034256 mp-1034266 mp-1034270 mp-1034271 mp-1034272 mp-1034278 mp-1034282 mp-1034283 mp-1034284 mp-1034287 mp-1034297 mp-10343 mp-1034304 mp-1034307 mp-1034309 mp-1034311 mp-1034314 mp-1034325 mp-1034326 mp-1034328 mp-1034329 mp-1034331 mp-1034338 mp-1034339 mp-1034348 mp-1034352 mp-1034353 mp-1034355 mp-1034357 mp-1034358 mp-1034374 mp-1034376 mp-1034380 mp-1034382 mp-1034386 mp-1034395 mp-10344 mp-1034401 mp-1034404 mp-1034411 mp-1034419 mp-1034421 mp-1034435 mp-1034441 mp-1034443 mp-1034446 mp-1034447 mp-1034449 mp-1034452 mp-1034465 mp-1034467 mp-1034470 mp-1034472 mp-1034473 mp-1034474 mp-1034479 mp-1034483 mp-1034491 mp-1034501 mp-1034502 mp-1034512 mp-1034517 mp-1034518 mp-1034523 mp-1034524 mp-1034527 mp-1034534 mp-1034537 mp-1034549 mp-1034560 mp-1034563 mp-1034572 mp-1034573 mp-1034577 mp-1034584 mp-1034587 mp-1034591 mp-1034594 mp-1034599 mp-1034600 mp-1034602 mp-1034607 mp-1034608 mp-1034615 mp-1034618 mp-1034626 mp-1034633 mp-1034637 mp-1034638 mp-1034646 mp-1034649 mp-1034659 mp-1034663 mp-1034664 mp-1034668 mp-1034672 mp-1034675 mp-1034686 mp-1034688 mp-1034694 mp-1034697 mp-1034698 mp-1034699 mp-10347 mp-1034711 mp-1034712 mp-1034717 mp-1034728 mp-1034729 mp-1034733 mp-1034738 mp-1034739 mp-1034741 mp-1034743 mp-1034744 mp-1034749 mp-1034756 mp-1034765 mp-1034768 mp-1034771 mp-1034777 mp-1034783 mp-1034788 mp-1034790 mp-1034792 mp-1034797 mp-10348 mp-1034805 mp-1034815 mp-1034819 mp-1034822 mp-1034825 mp-1034829 mp-1034837 mp-1034838 mp-1034839 mp-1034847 mp-1034850 mp-1034853 mp-1034854 mp-1034856 mp-1034860 mp-1034866 mp-1034869 mp-1034870 mp-1034875 mp-1034881 mp-1034882 mp-1034890 mp-1034891 mp-1034893 mp-1034896 mp-1034899 mp-10349 mp-1034901 mp-1034905 mp-1034906 mp-1034907 mp-1034910 mp-1034931 mp-1034935 mp-1034944 mp-1034945 mp-1034949 mp-1034964 mp-1034976 mp-1034977 mp-1034985 mp-1034986 mp-1034997 mp-1034998 mp-10350 mp-1035006 mp-1035008 mp-1035009 mp-1035011 mp-1035013 mp-1035023 mp-1035025 mp-1035029 mp-1035030 mp-1035031 mp-1035037 mp-1035048 mp-1035052 mp-1035053 mp-1035054 mp-1035067 mp-1035073 mp-1035075 mp-1035080 mp-1035088 mp-1035090 mp-1035096 mp-10351 mp-1035108 mp-1035113 mp-1035116 mp-1035119 mp-1035120 mp-1035122 mp-1035124 mp-1035127 mp-1035135 mp-1035140 mp-1035145 mp-1035146 mp-1035155 mp-1035156 mp-1035164 mp-1035172 mp-1035173 mp-1035174 mp-1035175 mp-1035182 mp-1035183 mp-1035190 mp-1035195 mp-1035197 mp-1035198 mp-1035209 mp-1035212 mp-1035213 mp-1035217 mp-1035219 mp-1035222 mp-1035238 mp-1035240 mp-1035243 mp-1035244 mp-1035249 mp-1035261 mp-1035266 mp-1035267 mp-1035274 mp-1035281 mp-1035284 mp-1035292 mp-1035297 mp-1035299 mp-1035300 mp-1035303 mp-1035309 mp-1035311 mp-1035313 mp-1035324 mp-1035330 mp-1035331 mp-1035335 mp-1035344 mp-1035346 mp-1035350 mp-1035352 mp-1035353 mp-1035354 mp-1035359 mp-1035374 mp-1035377 mp-1035393 mp-1035394 mp-1035395 mp-1035402 mp-1035403 mp-1035407 mp-1035413 mp-1035414 mp-1035418 mp-1035429 mp-1035434 mp-1035435 mp-1035441 mp-1035444 mp-1035445 mp-1035457 mp-1035459 mp-1035468 mp-1035470 mp-1035472 mp-1035479 mp-1035480 mp-1035481 mp-1035484 mp-1035508 mp-1035509 mp-1035518 mp-1035521 mp-1035523 mp-1035527 mp-1035531 mp-1035532 mp-1035533 mp-1035536 mp-1035540 mp-1035541 mp-1035545 mp-1035550 mp-1035557 mp-1035561 mp-1035562 mp-1035566 mp-1035569 mp-1035572 mp-1035582 mp-1035588 mp-1035591 mp-1035597 mp-1035599 mp-10356 mp-1035602 mp-1035604 mp-1035605 mp-1035613 mp-1035614 mp-1035624 mp-1035626 mp-1035627 mp-1035635 mp-1035645 mp-1035646 mp-1035654 mp-1035662 mp-1035669 mp-1035670 mp-1035674 mp-1035680 mp-1035683 mp-1035685 mp-1035690 mp-1035697 mp-1035698 mp-1035703 mp-1035709 mp-1035724 mp-1035725 mp-1035726 mp-1035738 mp-1035739 mp-1035743 mp-1035752 mp-1035753 mp-1035754 mp-1035756 mp-1035757 mp-1035758 mp-1035767 mp-1035769 mp-1035770 mp-1035772 mp-1035776 mp-1035784 mp-1035790 mp-1035796 mp-1035800 mp-1035801 mp-1035804 mp-1035811 mp-1035812 mp-1035823 mp-1035830 mp-1035831 mp-1035833 mp-1035835 mp-1035836 mp-1035838 mp-1035839 mp-1035851 mp-1035858 mp-1035862 mp-1035863 mp-1035864 mp-1035885 mp-1035886 mp-1035887 mp-1035892 mp-1035896 mp-1035899 mp-10359 mp-1035900 mp-1035901 mp-1035917 mp-1035918 mp-1035920 mp-1035923 mp-1035930 mp-1035937 mp-1035940 mp-1035948 mp-1035953 mp-1035954 mp-1035955 mp-1035956 mp-1035958 mp-1035962 mp-1035964 mp-1035975 mp-1035981 mp-1035982 mp-1035986 mp-1035990 mp-1035991 mp-1035992 mp-1035993 mp-1036 mp-1036005 mp-1036012 mp-1036013 mp-1036031 mp-1036036 mp-1036040 mp-1036047 mp-1036049 mp-1036050 mp-1036059 mp-1036060 mp-1036069 mp-1036070 mp-1036083 mp-1036086 mp-1036087 mp-1036089 mp-1036100 mp-1036101 mp-1036102 mp-1036103 mp-1036104 mp-1036118 mp-1036119 mp-1036120 mp-1036130 mp-1036133 mp-1036147 mp-1036151 mp-1036154 mp-1036160 mp-1036171 mp-1036172 mp-1036182 mp-1036184 mp-1036193 mp-1036194 mp-1036207 mp-1036209 mp-1036211 mp-1036216 mp-1036220 mp-1036221 mp-1036222 mp-1036223 mp-1036224 mp-1036231 mp-1036233 mp-1036234 mp-1036235 mp-1036237 mp-1036238 mp-1036243 mp-1036254 mp-1036258 mp-1036265 mp-1036266 mp-1036268 mp-1036271 mp-1036281 mp-1036297 mp-1036298 mp-1036305 mp-1036307 mp-1036309 mp-1036311 mp-1036323 mp-1036325 mp-1036329 mp-1036333 mp-1036357 mp-1036359 mp-1036361 mp-1036365 mp-1036366 mp-1036367 mp-1036369 mp-1036378 mp-1036381 mp-1036383 mp-1036386 mp-1036389 mp-1036393 mp-1036395 mp-1036396 mp-1036397 mp-1036398 mp-1036399 mp-1036400 mp-1036401 mp-1036402 mp-1036412 mp-1036428 mp-1036433 mp-1036437 mp-1036439 mp-1036441 mp-1036442 mp-1036443 mp-1036452 mp-1036461 mp-1036463 mp-1036469 mp-1036470 mp-1036478 mp-1036480 mp-1036490 mp-10365 mp-1036503 mp-1036504 mp-1036505 mp-1036515 mp-1036519 mp-1036521 mp-1036522 mp-1036525 mp-1036528 mp-1036531 mp-1036532 mp-1036537 mp-1036544 mp-1036556 mp-1036557 mp-1036562 mp-1036563 mp-1036569 mp-1036571 mp-1036574 mp-1036582 mp-1036585 mp-1036586 mp-10366 mp-1036604 mp-1036610 mp-1036613 mp-1036614 mp-1036615 mp-1036617 mp-1036618 mp-1036619 mp-1036621 mp-1036637 mp-1036641 mp-1036644 mp-1036646 mp-1036650 mp-1036652 mp-1036658 mp-1036665 mp-1036672 mp-1036683 mp-1036688 mp-1036690 mp-1036693 mp-10367 mp-1036709 mp-1036714 mp-1036721 mp-1036724 mp-1036730 mp-1036731 mp-1036732 mp-1036735 mp-1036736 mp-1036742 mp-1036755 mp-1036757 mp-1036758 mp-1036759 mp-1036762 mp-1036763 mp-1036764 mp-1036765 mp-1036766 mp-1036771 mp-1036772 mp-10368 mp-1036800 mp-1036802 mp-1036803 mp-1036804 mp-1036805 mp-1036823 mp-1036825 mp-1036835 mp-1036838 mp-1036839 mp-1036840 mp-1036845 mp-1036857 mp-1036860 mp-1036861 mp-1036862 mp-1036878 mp-1036879 mp-1036880 mp-1036900 mp-1036904 mp-1036911 mp-1036912 mp-1036918 mp-1036919 mp-1036923 mp-1036927 mp-1036952 mp-1036954 mp-1036955 mp-1036956 mp-1036968 mp-1036975 mp-1036978 mp-1036983 mp-1036988 mp-1036993 mp-1036994 mp-1036995 mp-1036996 mp-1036997 mp-1037 mp-1037012 mp-1037015 mp-1037017 mp-1037019 mp-1037021 mp-1037022 mp-1037023 mp-1037024 mp-1037038 mp-1037039 mp-1037040 mp-1037059 mp-1037070 mp-1037072 mp-1037074 mp-1037082 mp-1037085 mp-1037086 mp-1037091 mp-1037092 mp-10371 mp-1037103 mp-1037109 mp-1037110 mp-1037121 mp-1037122 mp-1037135 mp-1037136 mp-1037137 mp-1037138 mp-1037139 mp-1037140 mp-1037149 mp-1037154 mp-1037157 mp-1037159 mp-1037160 mp-1037175 mp-1037183 mp-1037184 mp-1037188 mp-1037189 mp-1037190 mp-1037198 mp-1037199 mp-1037200 mp-1037203 mp-1037204 mp-1037209 mp-1037212 mp-1037229 mp-1037235 mp-1037237 mp-1037239 mp-1037241 mp-1037244 mp-1037247 mp-1037248 mp-1037249 mp-1037251 mp-1037254 mp-1037255 mp-1037256 mp-1037257 mp-1037258 mp-1037287 mp-1037288 mp-1037298 mp-10373 mp-1037305 mp-1037306 mp-1037310 mp-1037311 mp-1037312 mp-1037325 mp-1037328 mp-1037331 mp-1037342 mp-1037343 mp-1037344 mp-1037352 mp-1037357 mp-1037359 mp-1037360 mp-1037361 mp-1037362 mp-1037367 mp-1037374 mp-1037390 mp-1037391 mp-10374 mp-1037402 mp-1037407 mp-1037409 mp-1037415 mp-1037419 mp-1037420 mp-1037428 mp-1037433 mp-1037436 mp-1037441 mp-1037450 mp-1037458 mp-1037462 mp-1037463 mp-1037464 mp-1037466 mp-1037467 mp-1037480 mp-1037482 mp-1037485 mp-1037486 mp-1037496 mp-1037497 mp-1037498 mp-1037499 mp-1037500 mp-1037501 mp-1037502 mp-1037511 mp-1037531 mp-1037532 mp-1037533 mp-1037542 mp-1037547 mp-1037549 mp-1037552 mp-1037563 mp-1037565 mp-1037572 mp-1037573 mp-1037585 mp-1037593 mp-1037595 mp-1037596 mp-1037598 mp-1037599 mp-10376 mp-1037601 mp-1037604 mp-1037605 mp-1037606 mp-1037608 mp-1037611 mp-1037618 mp-1037624 mp-1037628 mp-1037632 mp-1037656 mp-1037659 mp-1037661 mp-1037665 mp-1037668 mp-1037669 mp-1037670 mp-1037674 mp-1037676 mp-1037677 mp-1037678 mp-1037710 mp-1037716 mp-1037717 mp-1037722 mp-1037723 mp-1037725 mp-1037730 mp-1037731 mp-1037733 mp-1037735 mp-1037737 mp-1037750 mp-1037752 mp-1037756 mp-1037768 mp-1037774 mp-1037782 mp-1037784 mp-1037787 mp-1037789 mp-1037796 mp-1037798 mp-1037799 mp-10378 mp-1037800 mp-1037801 mp-1037802 mp-1037821 mp-1037825 mp-1037834 mp-1037835 mp-1037838 mp-1037840 mp-1037841 mp-1037843 mp-1037844 mp-1037845 mp-1037846 mp-1037859 mp-1037872 mp-1037884 mp-1037887 mp-1037899 mp-10379 mp-1037903 mp-1037905 mp-1037910 mp-1037922 mp-1037923 mp-1037924 mp-1037925 mp-1037926 mp-1037929 mp-1037934 mp-1037944 mp-1037951 mp-1037954 mp-1037955 mp-1037956 mp-1037957 mp-1037958 mp-1037959 mp-1037960 mp-1037964 mp-1037969 mp-1037970 mp-1037989 mp-1037996 mp-1037998 mp-1038 mp-1038002 mp-1038009 mp-1038011 mp-1038012 mp-1038013 mp-1038016 mp-1038023 mp-1038035 mp-1038036 mp-1038037 mp-1038038 mp-1038039 mp-1038040 mp-1038041 mp-1038042 mp-1038043 mp-1038045 mp-1038048 mp-1038085 mp-1038089 mp-10381 mp-1038101 mp-1038112 mp-1038115 mp-1038116 mp-1038117 mp-1038118 mp-1038123 mp-1038124 mp-1038125 mp-1038136 mp-1038146 mp-1038154 mp-1038158 mp-1038159 mp-1038167 mp-1038168 mp-1038171 mp-1038173 mp-1038188 mp-1038189 mp-1038195 mp-1038196 mp-1038197 mp-1038199 mp-10382 mp-1038200 mp-1038202 mp-1038203 mp-1038204 mp-1038205 mp-1038206 mp-1038212 mp-1038214 mp-1038224 mp-1038225 mp-1038227 mp-1038234 mp-1038237 mp-1038238 mp-1038247 mp-1038248 mp-1038250 mp-1038258 mp-1038272 mp-1038281 mp-1038287 mp-10383 mp-1038308 mp-1038310 mp-1038312 mp-1038313 mp-1038314 mp-1038319 mp-1038321 mp-1038325 mp-1038333 mp-1038339 mp-1038340 mp-1038344 mp-1038346 mp-1038353 mp-1038355 mp-1038357 mp-1038358 mp-1038363 mp-1038364 mp-1038365 mp-1038366 mp-1038368 mp-1038378 mp-1038379 mp-1038385 mp-1038408 mp-1038409 mp-1038412 mp-1038423 mp-1038425 mp-1038427 mp-1038428 mp-1038429 mp-1038436 mp-1038437 mp-1038443 mp-1038444 mp-1038446 mp-1038450 mp-1038455 mp-1038482 mp-1038483 mp-1038484 mp-1038485 mp-1038488 mp-1038490 mp-1038496 mp-1038510 mp-1038513 mp-1038514 mp-1038517 mp-1038524 mp-1038540 mp-1038542 mp-1038543 mp-1038544 mp-1038545 mp-1038546 mp-1038548 mp-1038552 mp-1038562 mp-1038567 mp-1038568 mp-1038569 mp-1038570 mp-1038575 mp-1038590 mp-1038594 mp-1038595 mp-1038596 mp-10386 mp-1038610 mp-1038611 mp-1038612 mp-1038613 mp-1038614 mp-1038615 mp-1038619 mp-1038625 mp-1038630 mp-1038632 mp-1038638 mp-1038639 mp-1038644 mp-1038657 mp-1038660 mp-1038674 mp-1038676 mp-1038678 mp-1038688 mp-1038689 mp-1038690 mp-1038693 mp-1038702 mp-1038704 mp-1038705 mp-1038708 mp-1038709 mp-1038710 mp-1038715 mp-1038723 mp-1038724 mp-1038732 mp-1038735 mp-1038744 mp-1038750 mp-1038759 mp-1038760 mp-1038761 mp-1038767 mp-1038778 mp-1038779 mp-1038781 mp-1038783 mp-1038785 mp-1038788 mp-1038789 mp-1038790 mp-1038792 mp-1038797 mp-1038799 mp-10388 mp-1038814 mp-1038816 mp-1038818 mp-1038828 mp-1038829 mp-1038831 mp-1038832 mp-1038834 mp-1038837 mp-1038840 mp-1038860 mp-1038862 mp-1038866 mp-1038869 mp-1038873 mp-1038876 mp-1038878 mp-1038879 mp-1038882 mp-1038887 mp-1038896 mp-1038899 mp-1038902 mp-1038906 mp-1038915 mp-1038916 mp-1038921 mp-1038934 mp-1038936 mp-1038937 mp-1038944 mp-1038946 mp-1038949 mp-1038953 mp-1038955 mp-1038961 mp-1038970 mp-1038971 mp-1038972 mp-1038975 mp-1038976 mp-1038985 mp-1038987 mp-1038988 mp-1038991 mp-1038993 mp-1039 mp-10390 mp-1039008 mp-1039010 mp-1039011 mp-1039019 mp-1039025 mp-1039026 mp-1039028 mp-1039029 mp-1039032 mp-1039033 mp-1039048 mp-1039049 mp-1039050 mp-1039055 mp-1039056 mp-1039058 mp-1039073 mp-1039074 mp-1039075 mp-1039083 mp-1039084 mp-1039086 mp-1039088 mp-1039090 mp-1039091 mp-1039106 mp-1039108 mp-1039117 mp-1039119 mp-1039120 mp-1039121 mp-1039123 mp-1039124 mp-1039136 mp-1039141 mp-1039142 mp-1039147 mp-1039148 mp-1039154 mp-1039157 mp-1039164 mp-1039167 mp-1039170 mp-1039175 mp-1039180 mp-1039182 mp-1039186 mp-1039188 mp-1039189 mp-1039192 mp-1039198 mp-1039199 mp-10392 mp-1039204 mp-1039208 mp-1039217 mp-1039222 mp-1039227 mp-1039229 mp-1039230 mp-1039233 mp-1039236 mp-1039242 mp-1039246 mp-1039249 mp-1039255 mp-1039259 mp-1039262 mp-1039263 mp-1039269 mp-1039270 mp-1039273 mp-1039275 mp-1039288 mp-1039292 mp-1039293 mp-10393 mp-1039304 mp-1039305 mp-1039309 mp-1039317 mp-1039318 mp-1039319 mp-1039330 mp-1039332 mp-1039334 mp-1039340 mp-1039344 mp-1039345 mp-1039347 mp-1039350 mp-1039355 mp-1039357 mp-1039360 mp-1039365 mp-1039368 mp-1039381 mp-1039382 mp-1039383 mp-1039385 mp-1039390 mp-1039393 mp-1039395 mp-1039397 mp-10394 mp-1039403 mp-1039409 mp-1039411 mp-1039419 mp-1039421 mp-1039426 mp-1039430 mp-1039434 mp-1039435 mp-1039439 mp-1039441 mp-1039443 mp-1039447 mp-1039454 mp-1039462 mp-1039463 mp-1039467 mp-1039468 mp-1039470 mp-1039471 mp-1039481 mp-1039492 mp-1039493 mp-1039495 mp-1039505 mp-1039508 mp-1039509 mp-1039524 mp-1039528 mp-1039529 mp-1039531 mp-1039534 mp-1039535 mp-1039536 mp-1039543 mp-1039548 mp-1039549 mp-1039552 mp-1039565 mp-1039570 mp-1039574 mp-1039576 mp-1039581 mp-1039582 mp-1039594 mp-1039605 mp-1039607 mp-1039609 mp-1039612 mp-1039623 mp-1039624 mp-1039625 mp-1039631 mp-1039633 mp-1039634 mp-1039636 mp-1039650 mp-1039659 mp-1039661 mp-1039666 mp-1039667 mp-1039669 mp-1039670 mp-1039672 mp-1039674 mp-1039675 mp-1039690 mp-1039692 mp-1039694 mp-1039695 mp-1039698 mp-1039707 mp-1039711 mp-1039713 mp-1039719 mp-1039724 mp-1039725 mp-1039728 mp-1039734 mp-1039737 mp-1039740 mp-1039741 mp-1039742 mp-1039762 mp-1039763 mp-1039764 mp-1039765 mp-1039775 mp-1039781 mp-1039782 mp-1039783 mp-1039784 mp-1039794 mp-10398 mp-1039804 mp-1039809 mp-1039816 mp-1039820 mp-1039821 mp-1039822 mp-1039824 mp-1039826 mp-1039828 mp-1039831 mp-1039838 mp-1039843 mp-1039844 mp-1039846 mp-1039849 mp-1039851 mp-1039854 mp-1039855 mp-1039856 mp-1039864 mp-1039875 mp-1039876 mp-1039892 mp-1039895 mp-1039905 mp-1039906 mp-1039913 mp-1039914 mp-1039915 mp-1039916 mp-1039918 mp-1039919 mp-1039931 mp-1039932 mp-1039936 mp-1039943 mp-1039944 mp-1039945 mp-1039949 mp-1039950 mp-1039951 mp-1039957 mp-1039958 mp-1039959 mp-1039962 mp-1039964 mp-1039966 mp-1039970 mp-1039978 mp-1039992 mp-1039998 mp-1039999 mp-104 mp-1040 mp-1040003 mp-1040007 mp-1040009 mp-1040012 mp-1040014 mp-1040015 mp-1040029 mp-1040035 mp-1040036 mp-1040044 mp-1040051 mp-1040052 mp-1040064 mp-1040077 mp-1040079 mp-1040080 mp-1040082 mp-1040085 mp-1040090 mp-1040093 mp-1040094 mp-1040095 mp-1040099 mp-10401 mp-1040107 mp-1040115 mp-1040122 mp-1040125 mp-1040126 mp-1040127 mp-1040135 mp-1040138 mp-1040140 mp-1040143 mp-1040156 mp-1040157 mp-1040161 mp-1040164 mp-1040167 mp-1040168 mp-1040170 mp-1040172 mp-1040175 mp-1040182 mp-1040192 mp-1040196 mp-1040199 mp-10402 mp-1040200 mp-1040205 mp-1040207 mp-1040209 mp-1040210 mp-1040232 mp-1040233 mp-1040240 mp-1040241 mp-1040242 mp-1040243 mp-1040245 mp-1040252 mp-1040265 mp-1040266 mp-1040267 mp-1040270 mp-1040283 mp-1040287 mp-1040290 mp-1040297 mp-1040299 mp-1040304 mp-1040307 mp-1040308 mp-1040310 mp-1040313 mp-1040315 mp-1040320 mp-1040321 mp-1040323 mp-1040324 mp-1040328 mp-1040333 mp-1040341 mp-1040346 mp-1040348 mp-1040356 mp-1040359 mp-1040361 mp-1040362 mp-1040364 mp-1040366 mp-1040370 mp-1040380 mp-1040382 mp-1040383 mp-1040385 mp-1040389 mp-1040391 mp-1040392 mp-1040397 mp-1040399 mp-1040406 mp-1040411 mp-1040416 mp-1040425 mp-1040443 mp-1040450 mp-1040451 mp-1040452 mp-1040455 mp-1040459 mp-1040460 mp-1040464 mp-1040467 mp-1040468 mp-1040469 mp-1040470 mp-1040471 mp-1040472 mp-1040497 mp-10405 mp-1040512 mp-10408 mp-10409 mp-10410 mp-10412 mp-10413 mp-10415 mp-10417 mp-10418 mp-10419 mp-1042 mp-10421 mp-10422 mp-10423 mp-10426 mp-10428 mp-10429 mp-1043 mp-10430 mp-10434 mp-10435 mp-10436 mp-10437 mp-1044 mp-10440 mp-10441 mp-10442 mp-10443 mp-10444 mp-10445 mp-10446 mp-10447 mp-10448 mp-1045 mp-10450 mp-10453 mp-10454 mp-10455 mp-10456 mp-10457 mp-1046 mp-10461 mp-10463 mp-10464 mp-10468 mp-10469 mp-1047 mp-10470 mp-10474 mp-10476 mp-10477 mp-10478 mp-1048 mp-10480 mp-10481 mp-10485 mp-10486 mp-10487 mp-10488 mp-10489 mp-1049 mp-10492 mp-10495 mp-10497 mp-10498 mp-10499 mp-105 mp-1050 mp-10500 mp-10502 mp-10503 mp-10504 mp-10509 mp-1051 mp-10510 mp-10516 mp-10517 mp-10518 mp-10519 mp-1052 mp-10520 mp-10521 mp-10523 mp-10525 mp-10527 mp-10528 mp-10529 mp-1053 mp-10530 mp-10531 mp-10532 mp-10533 mp-10534 mp-10537 mp-1054 mp-10543 mp-10547 mp-1055 mp-10550 mp-10552 mp-10553 mp-10554 mp-10555 mp-10556 mp-10558 mp-10559 mp-1055908 mp-1055932 mp-1055940 mp-1055956 mp-1055985 mp-1055994 mp-1056 mp-10560 mp-1056004 mp-1056027 mp-1056059 mp-1056079 mp-1056308 mp-1056351 mp-1056366 mp-1056376 mp-10564 mp-1056418 mp-1056579 mp-10566 mp-1056699 mp-1056702 mp-1056831 mp-1056857 mp-1056860 mp-10569 mp-1056900 mp-1056920 mp-1056955 mp-1056957 mp-1056985 mp-1057 mp-1057015 mp-1057017 mp-1057084 mp-1057125 mp-1057139 mp-10572 mp-1057216 mp-1057273 mp-1057286 mp-1057315 mp-1057320 mp-1057437 mp-1057486 mp-10577 mp-1057750 mp-1057758 mp-1057787 mp-1057818 mp-1057979 mp-1058 mp-10580 mp-1058019 mp-10581 mp-1058119 mp-1058151 mp-1058159 mp-1058171 mp-10582 mp-1058315 mp-1058331 mp-10584 mp-1058490 mp-1058499 mp-1058549 mp-1058581 mp-1058586 mp-1058623 mp-1058689 mp-1058798 mp-1058887 mp-1058944 mp-1059 mp-1059094 mp-1059160 mp-1059242 mp-1059256 mp-1059259 mp-1059264 mp-1059289 mp-1059357 mp-1059462 mp-1059528 mp-1059552 mp-10596 mp-1059612 mp-1059621 mp-10597 mp-1059707 mp-1059765 mp-10598 mp-1059879 mp-1059907 mp-10600 mp-10601 mp-1060143 mp-10602 mp-1060281 mp-1060435 mp-1060502 mp-1060567 mp-10606 mp-1060680 mp-10607 mp-1060787 mp-10608 mp-1060884 mp-10609 mp-1060962 mp-1060967 mp-1060982 mp-1061 mp-1061023 mp-1061054 mp-10611 mp-1061123 mp-1061298 mp-1061395 mp-10614 mp-10615 mp-1061530 mp-10616 mp-1061635 mp-1061691 mp-10617 mp-1061732 mp-1061766 mp-1061769 mp-1061772 mp-10618 mp-1061823 mp-1061855 mp-1061861 mp-1061865 mp-1061979 mp-1062 mp-10620 mp-1062030 mp-1062055 mp-1062072 mp-1062078 mp-10621 mp-1062114 mp-1062162 mp-1062169 mp-10622 mp-1062206 mp-1062228 mp-10623 mp-1062306 mp-1062310 mp-1062345 mp-10624 mp-1062510 mp-1062597 mp-10626 mp-1062620 mp-1062643 mp-1062648 mp-1062652 mp-1062676 mp-10627 mp-1062711 mp-1062795 mp-10628 mp-1062805 mp-1062817 mp-1062824 mp-1062842 mp-1062893 mp-10629 mp-1062935 mp-1062939 mp-1062974 mp-1062984 mp-1062988 mp-1062989 mp-10630 mp-1063003 mp-1063005 mp-1063016 mp-1063020 mp-10631 mp-1063118 mp-1063133 mp-1063156 mp-1063174 mp-10632 mp-1063224 mp-1063239 mp-1063245 mp-1063255 mp-1063268 mp-1063280 mp-10633 mp-1063311 mp-1063314 mp-1063388 mp-10634 mp-1063495 mp-10635 mp-1063517 mp-1063522 mp-1063566 mp-1063581 mp-10636 mp-1063607 mp-1063610 mp-1063660 mp-1063661 mp-1063670 mp-1063678 mp-10637 mp-1063752 mp-1063755 mp-1063764 mp-1063779 mp-10638 mp-1063817 mp-1063914 mp-1063920 mp-1063927 mp-1063988 mp-1064000 mp-10641 mp-1064119 mp-1064161 mp-1064227 mp-1064228 mp-1064244 mp-1064272 mp-1064282 mp-10643 mp-1064300 mp-1064307 mp-1064367 mp-10644 mp-1064405 mp-1064427 mp-1064456 mp-1064459 mp-1064469 mp-1064484 mp-1064492 mp-1064497 mp-10645 mp-1064508 mp-1064529 mp-1064554 mp-10646 mp-1064647 mp-1064667 mp-1064690 mp-10647 mp-1064703 mp-1064706 mp-1064715 mp-1064719 mp-1064731 mp-10648 mp-1064814 mp-1064840 mp-1064843 mp-1064861 mp-1064865 mp-1064892 mp-10649 mp-1064933 mp-1064952 mp-1064979 mp-1064981 mp-1065 mp-10651 mp-1065115 mp-1065146 mp-1065190 mp-10652 mp-1065204 mp-1065250 mp-1065265 mp-1065288 mp-1065290 mp-10653 mp-1065301 mp-1065309 mp-1065340 mp-1065359 mp-1065394 mp-10654 mp-1065405 mp-1065428 mp-1065514 mp-1065540 mp-1065577 mp-1065583 mp-10656 mp-1065609 mp-1065668 mp-1065697 mp-1065711 mp-1065741 mp-1065753 mp-1065783 mp-1065793 mp-10658 mp-1065811 mp-1065844 mp-1065846 mp-1065860 mp-10659 mp-1065918 mp-1065933 mp-1065995 mp-1066 mp-10660 mp-1066006 mp-1066029 mp-1066078 mp-10661 mp-1066100 mp-1066131 mp-1066136 mp-1066162 mp-10662 mp-1066254 mp-1066274 mp-1066388 mp-1066394 mp-1066400 mp-1066480 mp-1066497 mp-1066522 mp-1066523 mp-1066566 mp-1066577 mp-1066581 mp-1066583 mp-10666 mp-1066609 mp-1066655 mp-10667 mp-1066707 mp-1066751 mp-1066771 mp-1066774 mp-1066781 mp-1066783 mp-1066791 mp-10668 mp-1066821 mp-1066856 mp-1066862 mp-1066872 mp-10669 mp-1066921 mp-1066975 mp-1066989 mp-1067 mp-10670 mp-1067042 mp-10671 mp-1067129 mp-1067139 mp-1067154 mp-1067160 mp-1067210 mp-1067235 mp-1067236 mp-1067248 mp-1067260 mp-1067280 mp-1067281 mp-1067285 mp-10674 mp-1067451 mp-1067475 mp-1067482 mp-10675 mp-1067509 mp-1067556 mp-1067587 mp-10676 mp-1067619 mp-1067627 mp-1067644 mp-10677 mp-1067743 mp-1067744 mp-1067758 mp-1067793 mp-10678 mp-1067817 mp-1067833 mp-1067840 mp-1067880 mp-10679 mp-1067900 mp-1067920 mp-1067925 mp-1067933 mp-1067935 mp-1067937 mp-1067974 mp-1067986 mp-1068 mp-10680 mp-1068002 mp-1068010 mp-1068011 mp-1068021 mp-1068024 mp-1068035 mp-1068042 mp-1068048 mp-1068052 mp-1068053 mp-10681 mp-1068157 mp-1068164 mp-1068167 mp-1068212 mp-1068217 mp-1068235 mp-1068239 mp-1068243 mp-1068244 mp-1068246 mp-1068248 mp-1068250 mp-1068256 mp-1068283 mp-1068286 mp-1068296 mp-10683 mp-1068300 mp-1068319 mp-1068320 mp-1068325 mp-1068331 mp-1068340 mp-1068348 mp-1068359 mp-1068364 mp-1068377 mp-1068387 mp-1068389 mp-1068398 mp-10684 mp-1068422 mp-1068431 mp-1068446 mp-1068447 mp-1068462 mp-1068489 mp-10685 mp-1068510 mp-1068559 mp-1068577 mp-1068583 mp-1068587 mp-1068588 mp-10686 mp-1068635 mp-1068639 mp-1068653 mp-1068661 mp-1068664 mp-1068685 mp-10687 mp-1068715 mp-1068732 mp-1068734 mp-1068742 mp-1068746 mp-1068773 mp-1068775 mp-1068782 mp-1068786 mp-1068789 mp-1068795 mp-1068797 mp-10688 mp-1068803 mp-1068807 mp-1068813 mp-1068827 mp-1068843 mp-1068850 mp-1068869 mp-1068891 mp-1068906 mp-1068908 mp-1068941 mp-1068954 mp-1068966 mp-1068977 mp-1068985 mp-1069 mp-10690 mp-1069004 mp-1069041 mp-1069042 mp-1069044 mp-1069054 mp-1069055 mp-1069057 mp-1069079 mp-1069083 mp-1069105 mp-1069129 mp-1069139 mp-1069147 mp-1069160 mp-1069166 mp-1069191 mp-1069193 mp-10692 mp-1069204 mp-1069250 mp-1069270 mp-1069273 mp-1069287 mp-1069288 mp-1069296 mp-1069297 mp-1069330 mp-1069346 mp-1069357 mp-1069375 mp-1069379 mp-1069383 mp-10694 mp-1069443 mp-1069444 mp-1069461 mp-1069477 mp-10695 mp-1069520 mp-1069526 mp-1069533 mp-1069538 mp-1069558 mp-1069561 mp-1069594 mp-1069603 mp-1069604 mp-1069611 mp-1069613 mp-1069658 mp-1069676 mp-1069695 mp-1069697 mp-10697 mp-1069706 mp-1069707 mp-1069708 mp-1069712 mp-1069723 mp-1069726 mp-1069751 mp-1069755 mp-1069765 mp-1069771 mp-1069774 mp-1069790 mp-10698 mp-1069801 mp-1069809 mp-1069811 mp-1069815 mp-1069819 mp-1069824 mp-1069825 mp-1069841 mp-1069855 mp-1069882 mp-1069898 mp-10699 mp-1069922 mp-1069937 mp-1069950 mp-1069956 mp-1069983 mp-107 mp-1070 mp-10700 mp-1070063 mp-1070099 mp-1070103 mp-1070116 mp-1070124 mp-1070127 mp-1070135 mp-1070137 mp-1070146 mp-1070147 mp-1070151 mp-1070152 mp-1070238 mp-1070242 mp-1070247 mp-1070253 mp-1070264 mp-1070267 mp-1070275 mp-1070301 mp-1070314 mp-1070321 mp-1070333 mp-1070356 mp-1070369 mp-1070375 mp-1070391 mp-1070394 mp-1070400 mp-1070440 mp-1070456 mp-1070483 mp-1070498 mp-1070507 mp-1070510 mp-1070544 mp-1070557 mp-1070572 mp-1070573 mp-1070580 mp-1070583 mp-1070599 mp-10706 mp-1070601 mp-1070603 mp-1070613 mp-1070625 mp-1070631 mp-1070646 mp-1070662 mp-1070665 mp-1070713 mp-1070735 mp-1070737 mp-1070753 mp-1070755 mp-1070761 mp-1070789 mp-10708 mp-1070806 mp-1070808 mp-1070837 mp-1070844 mp-1070852 mp-1070857 mp-1070859 mp-1070860 mp-1070869 mp-10709 mp-1070907 mp-1070912 mp-1070916 mp-1070917 mp-1070925 mp-1070955 mp-1071028 mp-1071032 mp-1071036 mp-1071051 mp-1071078 mp-10711 mp-1071127 mp-1071152 mp-1071163 mp-10712 mp-1071208 mp-1071216 mp-1071230 mp-1071252 mp-1071260 mp-1071269 mp-1071272 mp-1071274 mp-1071278 mp-1071283 mp-1071288 mp-1071293 mp-1071319 mp-1071337 mp-1071351 mp-1071360 mp-10714 mp-1071422 mp-1071423 mp-1071438 mp-1071448 mp-1071453 mp-1071458 mp-1071459 mp-1071468 mp-1071473 mp-1071478 mp-1071492 mp-1071504 mp-1071505 mp-1071506 mp-1071531 mp-1071536 mp-1071539 mp-1071541 mp-1071555 mp-1071565 mp-1071567 mp-1071588 mp-1071595 mp-10716 mp-1071618 mp-1071623 mp-1071625 mp-1071627 mp-1071645 mp-1071675 mp-1071690 mp-1071694 mp-1071698 mp-1071720 mp-1071731 mp-1071732 mp-1071737 mp-1071765 mp-1071766 mp-1071768 mp-1071777 mp-1071791 mp-10718 mp-1071811 mp-1071818 mp-1071820 mp-1071835 mp-1071839 mp-1071848 mp-1071862 mp-1071863 mp-1071868 mp-1071876 mp-1071877 mp-1071879 mp-1071889 mp-1071890 mp-1071904 mp-1071948 mp-1071955 mp-1071956 mp-1071980 mp-1071985 mp-1072 mp-10720 mp-1072004 mp-1072011 mp-1072023 mp-1072024 mp-1072033 mp-1072037 mp-1072041 mp-1072051 mp-1072076 mp-1072082 mp-1072085 mp-1072086 mp-1072087 mp-1072088 mp-1072089 mp-1072097 mp-10721 mp-1072104 mp-1072113 mp-1072114 mp-1072167 mp-1072181 mp-1072182 mp-1072185 mp-1072191 mp-1072192 mp-1072193 mp-1072199 mp-1072204 mp-1072208 mp-1072244 mp-1072248 mp-1072255 mp-1072256 mp-1072259 mp-1072264 mp-1072274 mp-1072285 mp-1072286 mp-1072320 mp-1072327 mp-1072340 mp-1072345 mp-1072381 mp-1072382 mp-1072391 mp-1072398 mp-1072399 mp-1072419 mp-1072429 mp-1072437 mp-1072444 mp-1072461 mp-1072474 mp-1072492 mp-1072501 mp-1072518 mp-1072537 mp-1072543 mp-1072544 mp-1072553 mp-1072579 mp-1072580 mp-1072586 mp-1072589 mp-1072598 mp-1072619 mp-1072629 mp-1072633 mp-1072645 mp-1072653 mp-1072655 mp-1072660 mp-1072712 mp-1072729 mp-1072737 mp-1072744 mp-1072756 mp-1072794 mp-1072798 mp-10728 mp-1072802 mp-1072823 mp-1072824 mp-1072852 mp-1072856 mp-1072865 mp-1072880 mp-1072888 mp-10729 mp-1072922 mp-1072944 mp-1072956 mp-1072971 mp-1072982 mp-1072984 mp-1072988 mp-1072989 mp-1072992 mp-1072993 mp-1072994 mp-1072996 mp-1073 mp-1073003 mp-1073012 mp-1073013 mp-1073015 mp-1073016 mp-1073021 mp-1073033 mp-1073035 mp-1073037 mp-1073041 mp-1073043 mp-1073045 mp-1073059 mp-1073061 mp-1073065 mp-1073070 mp-1073075 mp-1073083 mp-1073089 mp-10731 mp-1073100 mp-1073114 mp-1073115 mp-1073116 mp-1073121 mp-1073122 mp-1073130 mp-1073134 mp-1073136 mp-1073146 mp-1073154 mp-1073157 mp-1073164 mp-1073166 mp-1073176 mp-1073181 mp-1073199 mp-10732 mp-1073201 mp-1073208 mp-1073210 mp-1073224 mp-1073227 mp-1073232 mp-1073236 mp-1073254 mp-1073256 mp-1073263 mp-1073268 mp-1073274 mp-1073277 mp-1073294 mp-1073298 mp-1073299 mp-10733 mp-1073300 mp-1073302 mp-1073304 mp-1073306 mp-1073308 mp-1073313 mp-1073315 mp-1073316 mp-1073318 mp-1073325 mp-1073326 mp-1073330 mp-1073358 mp-1073359 mp-1073360 mp-1073361 mp-1073362 mp-1073363 mp-1073366 mp-1073367 mp-1073369 mp-1073371 mp-1073387 mp-1073395 mp-1073396 mp-1073398 mp-10734 mp-1073405 mp-1073408 mp-1073409 mp-1073410 mp-1073413 mp-1073416 mp-1073419 mp-1073428 mp-1073438 mp-1073451 mp-1073454 mp-1073455 mp-1073456 mp-1073459 mp-1073465 mp-1073469 mp-1073470 mp-1073477 mp-1073478 mp-1073481 mp-1073483 mp-1073484 mp-1073493 mp-1073495 mp-10735 mp-1073501 mp-1073519 mp-1073522 mp-1073523 mp-1073528 mp-1073529 mp-1073530 mp-1073532 mp-1073539 mp-1073545 mp-1073557 mp-1073562 mp-1073568 mp-1073570 mp-1073575 mp-1073578 mp-1073586 mp-1073587 mp-1073590 mp-1073592 mp-1073593 mp-1073594 mp-1073598 mp-1073599 mp-10736 mp-1073604 mp-1073613 mp-1073623 mp-1073630 mp-1073635 mp-1073638 mp-1073642 mp-1073644 mp-1073647 mp-1073655 mp-1073656 mp-1073663 mp-1073665 mp-1073669 mp-1073672 mp-1073678 mp-1073686 mp-1073688 mp-1073692 mp-1073693 mp-1073695 mp-1073700 mp-1073702 mp-1073705 mp-1073716 mp-1073720 mp-1073721 mp-1073722 mp-1073728 mp-1073730 mp-1073733 mp-1073734 mp-1073735 mp-1073737 mp-1073739 mp-1073743 mp-1073745 mp-1073750 mp-1073754 mp-1073777 mp-1073780 mp-1073785 mp-1073789 mp-1073794 mp-1073795 mp-1073799 mp-10738 mp-1073809 mp-1073810 mp-1073812 mp-1073816 mp-1073819 mp-1073820 mp-1073822 mp-1073823 mp-1073829 mp-1073850 mp-1073851 mp-1073852 mp-1073857 mp-1073859 mp-1073861 mp-1073862 mp-1073864 mp-1073876 mp-1073877 mp-10739 mp-1073900 mp-1073903 mp-1073904 mp-1073908 mp-1073909 mp-1073910 mp-1073911 mp-1073915 mp-1073916 mp-1073917 mp-1073919 mp-1073921 mp-1073926 mp-1073927 mp-1073929 mp-1073933 mp-1073934 mp-1073935 mp-1073940 mp-1073950 mp-1073958 mp-1073962 mp-1073992 mp-1073996 mp-1073998 mp-1074 mp-10740 mp-1074003 mp-1074007 mp-1074008 mp-1074009 mp-1074011 mp-1074023 mp-1074026 mp-1074028 mp-1074039 mp-1074041 mp-1074044 mp-1074046 mp-1074050 mp-1074057 mp-1074061 mp-1074062 mp-1074063 mp-1074064 mp-1074066 mp-1074069 mp-1074080 mp-1074088 mp-1074093 mp-1074094 mp-1074095 mp-1074106 mp-1074108 mp-1074110 mp-1074122 mp-1074123 mp-1074131 mp-1074135 mp-1074141 mp-1074143 mp-1074144 mp-1074145 mp-1074146 mp-1074147 mp-1074148 mp-1074149 mp-1074174 mp-1074175 mp-1074178 mp-1074181 mp-1074189 mp-1074192 mp-1074193 mp-1074194 mp-1074195 mp-1074199 mp-1074201 mp-1074203 mp-1074207 mp-1074209 mp-1074213 mp-1074218 mp-1074228 mp-1074233 mp-1074240 mp-1074259 mp-1074263 mp-1074264 mp-1074265 mp-1074272 mp-1074276 mp-1074278 mp-1074279 mp-1074283 mp-1074285 mp-1074287 mp-1074288 mp-1074291 mp-1074292 mp-1074307 mp-1074320 mp-1074327 mp-1074331 mp-1074333 mp-1074338 mp-1074344 mp-1074345 mp-1074346 mp-1074347 mp-1074349 mp-1074350 mp-1074356 mp-1074375 mp-1074380 mp-1074382 mp-1074386 mp-1074388 mp-1074396 mp-10744 mp-1074404 mp-1074405 mp-1074408 mp-1074412 mp-1074413 mp-1074417 mp-1074429 mp-1074433 mp-1074455 mp-1074458 mp-1074465 mp-1074466 mp-1074467 mp-1074468 mp-1074472 mp-1074475 mp-1074480 mp-1074483 mp-1074489 mp-1074500 mp-1074517 mp-1074518 mp-1074519 mp-1074526 mp-1074528 mp-1074532 mp-1074538 mp-1074542 mp-1074545 mp-1074546 mp-1074549 mp-1074553 mp-1074562 mp-1074573 mp-1074587 mp-1074588 mp-1074591 mp-1074597 mp-10746 mp-1074611 mp-1074613 mp-1074616 mp-1074619 mp-1074632 mp-1074636 mp-1074637 mp-1074639 mp-1074641 mp-1074644 mp-1074645 mp-1074652 mp-1074665 mp-1074667 mp-1074668 mp-1074669 mp-1074672 mp-1074673 mp-1074676 mp-1074681 mp-1074685 mp-1074700 mp-1074703 mp-1074714 mp-1074720 mp-1074729 mp-1074730 mp-1074733 mp-1074738 mp-1074751 mp-1074753 mp-1074759 mp-1074770 mp-1074772 mp-1074780 mp-1074788 mp-1074792 mp-1074798 mp-1074799 mp-10748 mp-1074803 mp-1074815 mp-1074820 mp-1074830 mp-1074832 mp-1074833 mp-1074835 mp-1074841 mp-1074843 mp-1074844 mp-1074846 mp-1074849 mp-1074851 mp-1074855 mp-1074856 mp-1074858 mp-1074863 mp-1074887 mp-1074891 mp-10749 mp-1074916 mp-1074917 mp-1074922 mp-1074923 mp-1074924 mp-1074925 mp-1074927 mp-1074930 mp-1074932 mp-1074934 mp-1074938 mp-1074941 mp-1074947 mp-1074955 mp-1074957 mp-1074960 mp-1074998 mp-1075 mp-10750 mp-1075001 mp-1075009 mp-1075010 mp-1075011 mp-1075012 mp-1075013 mp-1075015 mp-1075016 mp-1075018 mp-1075020 mp-1075025 mp-1075030 mp-1075031 mp-1075035 mp-1075036 mp-1075040 mp-1075045 mp-1075047 mp-1075048 mp-1075060 mp-1075091 mp-1075098 mp-10751 mp-1075100 mp-1075102 mp-1075104 mp-1075111 mp-1075113 mp-1075115 mp-1075120 mp-1075127 mp-1075131 mp-1075132 mp-1075137 mp-1075139 mp-1075152 mp-1075157 mp-1075163 mp-1075168 mp-1075184 mp-1075190 mp-1075191 mp-1075194 mp-1075196 mp-1075198 mp-10752 mp-1075203 mp-1075211 mp-1075217 mp-1075232 mp-1075240 mp-1075253 mp-1075263 mp-1075267 mp-1075269 mp-1075273 mp-1075277 mp-1075282 mp-1075286 mp-10753 mp-1075302 mp-1075310 mp-1075311 mp-1075335 mp-1075337 mp-1075341 mp-1075351 mp-1075355 mp-1075360 mp-1075362 mp-1075363 mp-1075366 mp-1075368 mp-1075371 mp-1075372 mp-1075377 mp-1075384 mp-1075385 mp-1075387 mp-1075392 mp-1075396 mp-1075397 mp-1075399 mp-10754 mp-1075403 mp-1075405 mp-1075406 mp-1075412 mp-1075413 mp-1075418 mp-1075421 mp-1075422 mp-1075430 mp-1075433 mp-1075456 mp-1075464 mp-1075466 mp-1075469 mp-1075475 mp-1075479 mp-1075481 mp-1075482 mp-1075483 mp-1075486 mp-1075487 mp-1075489 mp-1075490 mp-1075495 mp-1075496 mp-1075499 mp-10755 mp-1075500 mp-1075502 mp-1075504 mp-1075505 mp-1075510 mp-1075513 mp-1075515 mp-1075521 mp-1075532 mp-1075566 mp-1075569 mp-1075570 mp-1075573 mp-1075576 mp-1075577 mp-1075578 mp-1075582 mp-1075589 mp-1075592 mp-10756 mp-1075600 mp-1075608 mp-1075609 mp-1075610 mp-1075612 mp-1075616 mp-1075617 mp-1075620 mp-1075622 mp-1075627 mp-1075635 mp-1075638 mp-1075640 mp-1075644 mp-1075645 mp-1075649 mp-1075651 mp-1075655 mp-1075658 mp-1075660 mp-1075664 mp-1075666 mp-1075674 mp-1075684 mp-1075693 mp-1075715 mp-1075717 mp-1075719 mp-1075720 mp-1075723 mp-1075724 mp-1075725 mp-1075731 mp-1075734 mp-1075741 mp-1075742 mp-1075744 mp-1075761 mp-1075766 mp-1075771 mp-1075779 mp-1075786 mp-1075790 mp-1075792 mp-1075793 mp-1075796 mp-1075810 mp-1075818 mp-1075851 mp-10759 mp-1075901 mp-1075902 mp-1075904 mp-1075911 mp-1075921 mp-1075922 mp-1075928 mp-1075930 mp-1075933 mp-1075935 mp-1075937 mp-1075943 mp-1075948 mp-1075952 mp-1075953 mp-1075954 mp-1075955 mp-1075956 mp-1075961 mp-1075962 mp-1075966 mp-1075968 mp-1075969 mp-1075973 mp-1075974 mp-1075975 mp-1075976 mp-1075982 mp-1075984 mp-1075987 mp-1075988 mp-1075989 mp-1075997 mp-1076 mp-10760 mp-1076000 mp-1076014 mp-1076020 mp-1076037 mp-1076048 mp-1076053 mp-1076054 mp-1076055 mp-1076058 mp-1076062 mp-1076063 mp-1076070 mp-1076074 mp-1076076 mp-1076079 mp-1076080 mp-1076088 mp-1076090 mp-1076092 mp-1076095 mp-1076096 mp-10761 mp-1076107 mp-1076118 mp-1076119 mp-1076121 mp-1076123 mp-1076128 mp-1076131 mp-1076132 mp-1076134 mp-1076137 mp-1076138 mp-1076139 mp-1076141 mp-1076147 mp-1076151 mp-1076157 mp-1076159 mp-1076163 mp-1076165 mp-1076170 mp-1076171 mp-1076172 mp-1076175 mp-1076176 mp-1076177 mp-1076179 mp-1076181 mp-1076182 mp-1076183 mp-1076184 mp-1076186 mp-1076189 mp-1076190 mp-1076191 mp-1076192 mp-1076193 mp-1076194 mp-1076195 mp-1076196 mp-1076197 mp-1076198 mp-1076199 mp-10762 mp-1076202 mp-1076203 mp-1076204 mp-1076205 mp-1076206 mp-1076207 mp-1076208 mp-1076213 mp-1076214 mp-1076215 mp-1076217 mp-1076218 mp-1076219 mp-1076222 mp-1076223 mp-1076224 mp-1076247 mp-1076249 mp-1076253 mp-1076260 mp-1076261 mp-1076264 mp-1076268 mp-1076273 mp-1076275 mp-1076286 mp-1076287 mp-1076289 mp-1076296 mp-10763 mp-1076317 mp-1076319 mp-1076323 mp-1076325 mp-1076335 mp-1076337 mp-1076338 mp-1076342 mp-1076351 mp-1076354 mp-1076359 mp-1076360 mp-1076363 mp-1076368 mp-1076372 mp-1076377 mp-1076382 mp-1076384 mp-1076391 mp-1076393 mp-1076399 mp-10764 mp-1076401 mp-1076408 mp-1076409 mp-1076410 mp-1076412 mp-1076413 mp-1076418 mp-1076424 mp-1076428 mp-1076429 mp-1076431 mp-1076438 mp-1076439 mp-1076444 mp-1076445 mp-1076449 mp-1076450 mp-1076454 mp-1076455 mp-1076457 mp-1076459 mp-1076463 mp-1076470 mp-1076473 mp-1076479 mp-1076481 mp-1076482 mp-1076483 mp-1076484 mp-1076485 mp-1076487 mp-1076488 mp-1076491 mp-1076492 mp-1076493 mp-1076496 mp-10765 mp-1076502 mp-1076505 mp-1076508 mp-1076509 mp-1076510 mp-1076512 mp-1076513 mp-1076516 mp-1076521 mp-1076526 mp-1076527 mp-1076528 mp-1076529 mp-1076534 mp-1076540 mp-1076543 mp-1076545 mp-1076546 mp-1076548 mp-1076557 mp-1076561 mp-1076570 mp-1076580 mp-1076581 mp-1076584 mp-1076592 mp-1076595 mp-1076597 mp-1076598 mp-1076600 mp-1076601 mp-1076602 mp-1076603 mp-1076606 mp-1076610 mp-1076611 mp-1076614 mp-1076626 mp-1076627 mp-1076628 mp-1076630 mp-1076631 mp-1076633 mp-1076637 mp-1076638 mp-1076642 mp-1076651 mp-1076652 mp-1076656 mp-1076659 mp-1076664 mp-1076665 mp-1076669 mp-1076671 mp-1076674 mp-1076675 mp-1076678 mp-1076679 mp-1076680 mp-1076681 mp-1076683 mp-1076685 mp-1076688 mp-1076695 mp-1076696 mp-10767 mp-1076706 mp-1076711 mp-1076718 mp-1076723 mp-1076724 mp-1076732 mp-1076737 mp-1076741 mp-1076747 mp-1076750 mp-1076751 mp-1076754 mp-1076755 mp-1076758 mp-1076759 mp-1076761 mp-1076765 mp-1076766 mp-1076768 mp-1076769 mp-1076776 mp-1076782 mp-1076792 mp-1076796 mp-1076797 mp-1076800 mp-1076802 mp-1076805 mp-1076810 mp-1076812 mp-1076820 mp-1076821 mp-1076827 mp-1076829 mp-1076831 mp-1076836 mp-1076848 mp-1076854 mp-1076858 mp-1076861 mp-1076862 mp-1076863 mp-1076866 mp-1076871 mp-1076874 mp-1076875 mp-1076877 mp-1076878 mp-1076879 mp-1076880 mp-1076881 mp-1076884 mp-1076885 mp-1076886 mp-1076887 mp-1076888 mp-1076889 mp-1076890 mp-1076891 mp-1076892 mp-1076893 mp-1076894 mp-1076895 mp-1076896 mp-1076897 mp-1076898 mp-10769 mp-1076916 mp-1076920 mp-1076923 mp-1076925 mp-1076927 mp-1076928 mp-1076931 mp-1076932 mp-1076933 mp-1076936 mp-1076939 mp-1076951 mp-1076960 mp-1076961 mp-1076964 mp-1076966 mp-1076970 mp-1076971 mp-1076973 mp-1076974 mp-1076977 mp-1076987 mp-1076988 mp-1076992 mp-1076993 mp-1077 mp-1077001 mp-1077015 mp-1077016 mp-1077017 mp-1077018 mp-1077021 mp-1077023 mp-1077026 mp-1077029 mp-1077032 mp-1077033 mp-1077034 mp-1077038 mp-1077045 mp-1077053 mp-1077056 mp-1077063 mp-1077071 mp-1077072 mp-1077075 mp-1077077 mp-1077078 mp-1077081 mp-1077082 mp-1077088 mp-1077089 mp-1077095 mp-1077096 mp-1077097 mp-1077098 mp-1077099 mp-10771 mp-1077102 mp-1077107 mp-1077108 mp-1077109 mp-1077112 mp-1077116 mp-1077125 mp-1077126 mp-1077133 mp-1077140 mp-1077144 mp-1077147 mp-1077151 mp-1077154 mp-1077156 mp-1077157 mp-1077164 mp-1077165 mp-1077167 mp-1077175 mp-1077177 mp-1077179 mp-1077182 mp-1077183 mp-1077185 mp-1077191 mp-1077196 mp-1077197 mp-10772 mp-1077201 mp-1077209 mp-1077210 mp-1077223 mp-1077225 mp-1077226 mp-1077228 mp-1077231 mp-1077232 mp-1077233 mp-1077234 mp-1077235 mp-1077240 mp-1077241 mp-1077243 mp-1077244 mp-1077251 mp-1077252 mp-1077258 mp-1077262 mp-1077263 mp-1077266 mp-1077267 mp-1077270 mp-1077275 mp-1077277 mp-1077278 mp-1077279 mp-1077280 mp-1077288 mp-1077290 mp-1077293 mp-1077295 mp-1077297 mp-1077298 mp-1077299 mp-1077301 mp-1077305 mp-1077316 mp-1077322 mp-1077329 mp-1077332 mp-1077334 mp-1077335 mp-1077340 mp-1077341 mp-1077346 mp-1077347 mp-1077348 mp-1077349 mp-1077351 mp-1077353 mp-1077354 mp-1077361 mp-1077362 mp-1077365 mp-1077367 mp-1077369 mp-1077372 mp-1077374 mp-1077377 mp-1077378 mp-1077379 mp-1077380 mp-1077381 mp-1077383 mp-1077386 mp-1077392 mp-1077393 mp-1077397 mp-1077398 mp-1077399 mp-1077403 mp-1077404 mp-1077413 mp-1077418 mp-1077423 mp-1077428 mp-1077429 mp-1077442 mp-1077443 mp-1077452 mp-1077453 mp-1077457 mp-1077459 mp-1077462 mp-1077463 mp-1077466 mp-1077469 mp-1077470 mp-1077471 mp-1077479 mp-1077482 mp-1077485 mp-1077494 mp-1077498 mp-1077503 mp-1077506 mp-1077510 mp-1077512 mp-1077518 mp-1077521 mp-1077525 mp-1077534 mp-1077536 mp-1077545 mp-1077547 mp-1077552 mp-1077553 mp-1077556 mp-1077558 mp-1077563 mp-1077578 mp-1077585 mp-1077588 mp-1077589 mp-1077593 mp-1077595 mp-1077596 mp-1077599 mp-10776 mp-1077617 mp-1077622 mp-1077659 mp-1077660 mp-1077663 mp-1077667 mp-1077669 mp-1077670 mp-1077671 mp-1077688 mp-1077691 mp-1077695 mp-10777 mp-1077704 mp-1077706 mp-1077708 mp-1077716 mp-1077718 mp-1077722 mp-1077723 mp-1077729 mp-1077735 mp-1077736 mp-1077738 mp-1077741 mp-1077743 mp-1077744 mp-1077745 mp-1077746 mp-1077750 mp-1077752 mp-1077753 mp-1077762 mp-1077768 mp-1077772 mp-1077776 mp-1077777 mp-1077779 mp-1077785 mp-1077787 mp-1077788 mp-1077789 mp-1077790 mp-1077791 mp-1077796 mp-1077797 mp-10778 mp-1077802 mp-1077808 mp-1077811 mp-1077814 mp-1077821 mp-1077823 mp-1077830 mp-1077831 mp-1077837 mp-1077840 mp-1077854 mp-1077866 mp-1077874 mp-1077875 mp-1077883 mp-1077889 mp-1077893 mp-10779 mp-1077900 mp-1077901 mp-1077902 mp-1077903 mp-1077904 mp-1077905 mp-1077906 mp-1077911 mp-1077915 mp-1077918 mp-1077922 mp-1077925 mp-1077928 mp-1077929 mp-1077930 mp-1077933 mp-1077935 mp-1077938 mp-1077939 mp-1077942 mp-1077944 mp-1077948 mp-1077950 mp-1077953 mp-1077954 mp-1077960 mp-1077975 mp-1077978 mp-1077979 mp-1077980 mp-1077982 mp-1077985 mp-1077988 mp-1077991 mp-1077994 mp-1077996 mp-1078 mp-10780 mp-1078000 mp-1078002 mp-1078003 mp-1078005 mp-1078008 mp-1078010 mp-1078012 mp-1078014 mp-1078015 mp-1078018 mp-1078033 mp-1078035 mp-1078036 mp-1078049 mp-1078053 mp-1078054 mp-1078058 mp-1078064 mp-1078069 mp-1078074 mp-1078077 mp-1078078 mp-1078079 mp-1078081 mp-1078085 mp-1078086 mp-1078089 mp-1078092 mp-1078093 mp-1078098 mp-10781 mp-1078100 mp-1078104 mp-1078107 mp-1078108 mp-1078110 mp-1078111 mp-1078113 mp-1078114 mp-1078123 mp-1078125 mp-1078132 mp-1078133 mp-1078138 mp-1078140 mp-1078142 mp-1078150 mp-1078155 mp-1078159 mp-1078160 mp-1078162 mp-1078164 mp-1078167 mp-1078168 mp-1078180 mp-1078181 mp-1078182 mp-1078183 mp-1078184 mp-1078185 mp-1078186 mp-1078188 mp-1078190 mp-1078191 mp-1078192 mp-1078195 mp-1078197 mp-1078198 mp-10782 mp-1078200 mp-1078202 mp-1078203 mp-1078205 mp-1078208 mp-1078209 mp-1078212 mp-1078216 mp-1078217 mp-1078219 mp-1078223 mp-1078224 mp-1078225 mp-1078227 mp-1078231 mp-1078233 mp-1078234 mp-1078235 mp-1078237 mp-1078239 mp-1078240 mp-1078242 mp-1078244 mp-1078247 mp-1078248 mp-1078249 mp-1078250 mp-1078253 mp-1078257 mp-1078258 mp-1078259 mp-1078261 mp-1078265 mp-1078268 mp-1078269 mp-1078274 mp-1078277 mp-1078278 mp-1078280 mp-1078283 mp-1078286 mp-1078291 mp-1078292 mp-1078294 mp-1078295 mp-1078298 mp-1078299 mp-10783 mp-1078300 mp-1078303 mp-1078304 mp-1078313 mp-1078314 mp-1078315 mp-1078316 mp-1078318 mp-1078325 mp-1078326 mp-1078328 mp-1078329 mp-1078331 mp-1078332 mp-1078335 mp-1078336 mp-1078338 mp-1078340 mp-1078341 mp-1078343 mp-1078348 mp-1078349 mp-1078353 mp-1078354 mp-1078355 mp-1078358 mp-1078361 mp-1078362 mp-1078363 mp-1078366 mp-1078367 mp-1078369 mp-1078370 mp-1078372 mp-1078377 mp-1078378 mp-1078379 mp-1078385 mp-1078387 mp-1078389 mp-1078391 mp-1078392 mp-1078394 mp-1078396 mp-1078397 mp-1078398 mp-1078399 mp-10784 mp-1078401 mp-1078402 mp-1078405 mp-1078408 mp-1078409 mp-1078410 mp-1078411 mp-1078415 mp-1078419 mp-1078420 mp-1078427 mp-1078428 mp-1078429 mp-1078430 mp-1078431 mp-1078435 mp-1078439 mp-1078441 mp-1078443 mp-1078445 mp-1078450 mp-1078452 mp-1078453 mp-1078455 mp-1078456 mp-1078457 mp-1078458 mp-1078460 mp-1078462 mp-1078464 mp-1078468 mp-1078469 mp-1078470 mp-1078472 mp-1078473 mp-1078478 mp-1078483 mp-1078487 mp-1078489 mp-1078490 mp-1078491 mp-1078492 mp-1078494 mp-1078497 mp-1078498 mp-1078499 mp-10785 mp-1078500 mp-1078503 mp-1078504 mp-1078505 mp-1078506 mp-1078507 mp-1078508 mp-1078510 mp-1078511 mp-1078514 mp-1078515 mp-1078516 mp-1078517 mp-1078518 mp-1078519 mp-1078520 mp-1078524 mp-1078526 mp-1078527 mp-1078528 mp-1078533 mp-1078535 mp-1078537 mp-1078538 mp-1078539 mp-1078540 mp-1078541 mp-1078542 mp-1078543 mp-1078544 mp-1078545 mp-1078546 mp-1078547 mp-1078548 mp-1078551 mp-1078552 mp-1078554 mp-1078556 mp-1078557 mp-1078558 mp-1078562 mp-1078566 mp-1078567 mp-1078568 mp-1078571 mp-1078573 mp-1078574 mp-1078576 mp-1078577 mp-1078578 mp-1078579 mp-1078580 mp-1078581 mp-1078582 mp-1078584 mp-1078585 mp-1078586 mp-1078587 mp-1078588 mp-1078589 mp-1078590 mp-1078592 mp-1078593 mp-1078594 mp-1078595 mp-1078597 mp-1078600 mp-1078601 mp-1078602 mp-1078605 mp-1078606 mp-1078607 mp-1078609 mp-1078610 mp-1078612 mp-1078613 mp-1078614 mp-1078615 mp-1078616 mp-1078621 mp-1078623 mp-1078624 mp-1078625 mp-1078626 mp-1078628 mp-1078630 mp-1078631 mp-1078634 mp-1078635 mp-1078636 mp-1078637 mp-1078638 mp-1078639 mp-1078640 mp-1078641 mp-1078643 mp-1078644 mp-1078645 mp-1078646 mp-1078649 mp-1078650 mp-1078651 mp-1078656 mp-1078659 mp-1078664 mp-1078666 mp-1078667 mp-1078668 mp-1078669 mp-1078670 mp-1078671 mp-1078672 mp-1078673 mp-1078674 mp-1078675 mp-1078676 mp-1078677 mp-1078679 mp-1078680 mp-1078683 mp-1078684 mp-1078686 mp-1078690 mp-1078692 mp-1078693 mp-1078694 mp-1078695 mp-1078696 mp-1078698 mp-1078699 mp-1078700 mp-1078702 mp-1078703 mp-1078704 mp-1078705 mp-1078706 mp-1078707 mp-1078708 mp-1078709 mp-1078712 mp-1078713 mp-1078716 mp-1078717 mp-1078718 mp-1078719 mp-1078720 mp-1078721 mp-1078722 mp-1078723 mp-1078724 mp-1078725 mp-1078726 mp-1078727 mp-1078728 mp-1078729 mp-1078732 mp-1078733 mp-1078734 mp-1078736 mp-1078737 mp-1078738 mp-1078739 mp-1078740 mp-1078741 mp-1078742 mp-1078743 mp-1078746 mp-1078748 mp-1078750 mp-1078751 mp-1078752 mp-1078753 mp-1078755 mp-1078756 mp-1078757 mp-1078758 mp-1078760 mp-1078762 mp-1078766 mp-1078767 mp-1078771 mp-1078772 mp-1078774 mp-1078775 mp-1078776 mp-1078777 mp-1078778 mp-1078780 mp-1078782 mp-1078783 mp-1078784 mp-1078787 mp-1078789 mp-1078790 mp-1078791 mp-1078792 mp-1078793 mp-1078794 mp-1078795 mp-1078796 mp-1078797 mp-1078799 mp-1078801 mp-1078802 mp-1078804 mp-1078805 mp-1078810 mp-1078811 mp-1078813 mp-1078814 mp-1078815 mp-1078816 mp-1078818 mp-1078819 mp-1078820 mp-1078821 mp-1078823 mp-1078825 mp-1078826 mp-1078827 mp-1078828 mp-1078829 mp-1078830 mp-1078831 mp-1078832 mp-1078833 mp-1078834 mp-1078836 mp-1078837 mp-1078838 mp-1078839 mp-1078841 mp-1078842 mp-1078845 mp-1078847 mp-1078848 mp-1078849 mp-1078853 mp-1078854 mp-1078856 mp-1078857 mp-1078858 mp-1078859 mp-1078860 mp-1078861 mp-1078863 mp-1078864 mp-1078865 mp-1078866 mp-1078868 mp-1078870 mp-1078871 mp-1078872 mp-1078873 mp-1078874 mp-1078876 mp-1078877 mp-1078878 mp-1078879 mp-1078880 mp-1078884 mp-1078886 mp-1078887 mp-1078889 mp-1078891 mp-1078893 mp-1078895 mp-1078896 mp-1078898 mp-1078899 mp-10789 mp-1078902 mp-1078903 mp-1078904 mp-1078906 mp-1078907 mp-1078908 mp-1078909 mp-1078911 mp-1078912 mp-1078913 mp-1078914 mp-1078915 mp-1078916 mp-1078918 mp-1078919 mp-1078920 mp-1078922 mp-1078924 mp-1078929 mp-1078930 mp-1078932 mp-1078933 mp-1078935 mp-1078938 mp-1078939 mp-1078941 mp-1078944 mp-1078945 mp-1078947 mp-1078948 mp-1078949 mp-1078950 mp-1078952 mp-1078955 mp-1078956 mp-1078957 mp-1078960 mp-1078961 mp-1078963 mp-1078964 mp-1078965 mp-1078968 mp-1078969 mp-1078970 mp-1078971 mp-1078973 mp-1078978 mp-1078980 mp-1078982 mp-1078984 mp-1078988 mp-1078990 mp-1078991 mp-1078992 mp-1078995 mp-1078996 mp-1078997 mp-1078998 mp-1078999 mp-1079003 mp-1079004 mp-1079006 mp-1079007 mp-1079008 mp-1079012 mp-1079017 mp-1079018 mp-1079020 mp-1079021 mp-1079023 mp-1079026 mp-1079027 mp-1079028 mp-1079029 mp-1079032 mp-1079033 mp-1079034 mp-1079035 mp-1079037 mp-1079038 mp-1079040 mp-1079041 mp-1079044 mp-1079046 mp-1079047 mp-1079048 mp-1079049 mp-1079050 mp-1079052 mp-1079053 mp-1079054 mp-1079055 mp-1079056 mp-1079059 mp-1079063 mp-1079064 mp-1079065 mp-1079066 mp-1079069 mp-1079070 mp-1079071 mp-1079072 mp-1079073 mp-1079075 mp-1079076 mp-1079079 mp-1079080 mp-1079083 mp-1079085 mp-1079086 mp-1079088 mp-1079089 mp-1079090 mp-1079091 mp-1079093 mp-1079094 mp-1079096 mp-1079097 mp-10791 mp-1079101 mp-1079103 mp-1079106 mp-1079107 mp-1079110 mp-1079111 mp-1079112 mp-1079113 mp-1079116 mp-1079118 mp-1079119 mp-1079120 mp-1079121 mp-1079124 mp-1079126 mp-1079127 mp-1079128 mp-1079129 mp-1079130 mp-1079131 mp-1079133 mp-1079135 mp-1079136 mp-1079139 mp-1079140 mp-1079141 mp-1079143 mp-1079146 mp-1079148 mp-1079149 mp-1079155 mp-1079156 mp-1079158 mp-1079159 mp-1079160 mp-1079163 mp-1079166 mp-1079167 mp-1079168 mp-1079169 mp-1079170 mp-1079171 mp-1079172 mp-1079173 mp-1079174 mp-1079175 mp-1079176 mp-1079177 mp-1079178 mp-1079180 mp-1079181 mp-1079182 mp-1079184 mp-1079192 mp-1079193 mp-1079194 mp-1079195 mp-1079196 mp-1079197 mp-1079198 mp-10792 mp-1079200 mp-1079201 mp-1079203 mp-1079204 mp-1079205 mp-1079206 mp-1079207 mp-1079209 mp-1079211 mp-1079213 mp-1079214 mp-1079217 mp-1079218 mp-1079219 mp-1079221 mp-1079224 mp-1079228 mp-1079229 mp-1079230 mp-1079231 mp-1079232 mp-1079236 mp-1079238 mp-1079239 mp-1079240 mp-1079241 mp-1079242 mp-1079244 mp-1079245 mp-1079246 mp-1079248 mp-1079249 mp-1079250 mp-1079251 mp-1079253 mp-1079254 mp-1079255 mp-1079257 mp-1079260 mp-1079261 mp-1079262 mp-1079264 mp-1079265 mp-1079266 mp-1079267 mp-1079269 mp-1079270 mp-1079272 mp-1079273 mp-1079276 mp-1079278 mp-1079281 mp-1079283 mp-1079285 mp-1079286 mp-1079288 mp-1079290 mp-1079292 mp-1079294 mp-1079295 mp-1079296 mp-1079297 mp-1079298 mp-1079299 mp-1079300 mp-1079303 mp-1079305 mp-1079306 mp-1079307 mp-1079308 mp-1079310 mp-1079311 mp-1079312 mp-1079313 mp-1079316 mp-1079319 mp-1079320 mp-1079321 mp-1079322 mp-1079323 mp-1079324 mp-1079325 mp-1079326 mp-1079329 mp-1079330 mp-1079331 mp-1079332 mp-1079333 mp-1079334 mp-1079335 mp-1079337 mp-1079338 mp-1079339 mp-1079341 mp-1079342 mp-1079347 mp-1079348 mp-1079351 mp-1079352 mp-1079355 mp-1079356 mp-1079357 mp-1079361 mp-1079362 mp-1079364 mp-1079366 mp-1079367 mp-1079370 mp-1079373 mp-1079374 mp-1079377 mp-1079379 mp-1079380 mp-1079382 mp-1079383 mp-1079385 mp-1079386 mp-1079387 mp-1079388 mp-1079391 mp-1079392 mp-1079393 mp-1079394 mp-1079395 mp-1079397 mp-1079399 mp-1079402 mp-1079403 mp-1079405 mp-1079406 mp-1079407 mp-1079408 mp-1079409 mp-1079413 mp-1079414 mp-1079416 mp-1079418 mp-1079421 mp-1079423 mp-1079426 mp-1079427 mp-1079428 mp-1079429 mp-1079430 mp-1079433 mp-1079435 mp-1079436 mp-1079437 mp-1079438 mp-1079439 mp-1079440 mp-1079443 mp-1079447 mp-1079448 mp-1079449 mp-1079450 mp-1079455 mp-1079457 mp-1079458 mp-1079460 mp-1079461 mp-1079462 mp-1079464 mp-1079467 mp-1079468 mp-1079471 mp-1079474 mp-1079477 mp-1079478 mp-1079480 mp-1079481 mp-1079483 mp-1079486 mp-1079487 mp-1079489 mp-1079491 mp-1079494 mp-1079498 mp-10795 mp-1079500 mp-1079501 mp-1079507 mp-1079508 mp-1079509 mp-1079510 mp-1079513 mp-1079516 mp-1079517 mp-1079518 mp-1079523 mp-1079529 mp-1079533 mp-1079534 mp-1079538 mp-1079540 mp-1079541 mp-1079542 mp-1079543 mp-1079544 mp-1079546 mp-1079548 mp-1079550 mp-1079551 mp-1079552 mp-1079553 mp-1079559 mp-1079560 mp-1079562 mp-1079563 mp-1079564 mp-1079567 mp-1079568 mp-1079569 mp-1079570 mp-1079572 mp-1079573 mp-1079574 mp-1079575 mp-1079576 mp-1079577 mp-1079578 mp-1079581 mp-1079582 mp-1079583 mp-1079584 mp-1079585 mp-1079587 mp-1079588 mp-1079594 mp-1079595 mp-1079596 mp-1079597 mp-10796 mp-1079600 mp-1079601 mp-1079602 mp-1079603 mp-1079605 mp-1079607 mp-1079609 mp-1079612 mp-1079613 mp-1079615 mp-1079618 mp-1079620 mp-1079621 mp-1079622 mp-1079623 mp-1079626 mp-1079627 mp-1079629 mp-1079630 mp-1079632 mp-1079633 mp-1079634 mp-1079635 mp-1079636 mp-1079641 mp-1079643 mp-1079644 mp-1079645 mp-1079647 mp-1079648 mp-1079649 mp-1079654 mp-1079655 mp-1079656 mp-1079657 mp-1079659 mp-1079661 mp-1079663 mp-1079664 mp-1079666 mp-1079667 mp-1079670 mp-1079671 mp-1079672 mp-1079673 mp-1079674 mp-1079676 mp-1079677 mp-1079678 mp-1079679 mp-1079680 mp-1079681 mp-1079682 mp-1079684 mp-1079685 mp-1079686 mp-1079688 mp-1079689 mp-1079690 mp-1079691 mp-1079692 mp-1079694 mp-1079695 mp-1079696 mp-1079697 mp-1079698 mp-1079699 mp-10797 mp-1079700 mp-1079701 mp-1079702 mp-1079703 mp-1079704 mp-1079705 mp-1079706 mp-1079707 mp-1079708 mp-1079709 mp-1079710 mp-1079714 mp-1079715 mp-1079716 mp-1079717 mp-1079718 mp-1079720 mp-1079721 mp-1079723 mp-1079724 mp-1079725 mp-1079726 mp-1079727 mp-1079729 mp-1079732 mp-1079737 mp-1079739 mp-1079742 mp-1079743 mp-1079744 mp-1079745 mp-1079747 mp-1079749 mp-1079752 mp-1079754 mp-1079756 mp-1079757 mp-1079758 mp-1079760 mp-1079761 mp-1079764 mp-1079768 mp-1079772 mp-1079773 mp-1079775 mp-1079776 mp-1079778 mp-1079779 mp-1079780 mp-1079781 mp-1079782 mp-1079783 mp-1079784 mp-1079785 mp-1079786 mp-1079788 mp-1079790 mp-1079792 mp-1079793 mp-1079794 mp-1079795 mp-1079796 mp-1079797 mp-1079798 mp-1079799 mp-10798 mp-1079800 mp-1079801 mp-1079802 mp-1079803 mp-1079806 mp-1079810 mp-1079811 mp-1079812 mp-1079815 mp-1079816 mp-1079818 mp-1079819 mp-1079820 mp-1079822 mp-1079823 mp-1079824 mp-1079825 mp-1079826 mp-1079827 mp-1079828 mp-1079829 mp-1079831 mp-1079832 mp-1079833 mp-1079835 mp-1079836 mp-1079837 mp-1079838 mp-1079839 mp-1079840 mp-1079841 mp-1079842 mp-1079843 mp-1079844 mp-1079845 mp-1079846 mp-1079847 mp-1079848 mp-1079852 mp-1079853 mp-1079855 mp-1079859 mp-1079860 mp-1079861 mp-1079862 mp-1079863 mp-1079864 mp-1079867 mp-1079868 mp-1079869 mp-1079871 mp-1079872 mp-1079874 mp-1079878 mp-1079880 mp-1079881 mp-1079882 mp-1079885 mp-1079886 mp-1079887 mp-1079888 mp-1079889 mp-1079890 mp-1079891 mp-1079892 mp-1079893 mp-1079894 mp-1079895 mp-1079896 mp-1079897 mp-1079898 mp-1079900 mp-1079901 mp-1079902 mp-1079904 mp-1079908 mp-1079910 mp-1079914 mp-1079915 mp-1079916 mp-1079918 mp-1079919 mp-1079921 mp-1079923 mp-1079925 mp-1079926 mp-1079933 mp-1079935 mp-1079936 mp-1079937 mp-1079938 mp-1079939 mp-1079940 mp-1079942 mp-1079944 mp-1079945 mp-1079947 mp-1079949 mp-1079951 mp-1079952 mp-1079954 mp-1079958 mp-1079959 mp-1079966 mp-1079967 mp-1079968 mp-1079969 mp-1079970 mp-1079971 mp-1079974 mp-1079975 mp-1079976 mp-1079977 mp-1079978 mp-1079984 mp-1079988 mp-1079992 mp-1079993 mp-1079994 mp-1079995 mp-1079997 mp-1079998 mp-1079999 mp-108 mp-1080000 mp-1080001 mp-1080005 mp-1080013 mp-1080016 mp-1080017 mp-1080018 mp-1080020 mp-1080021 mp-1080022 mp-1080023 mp-1080026 mp-1080028 mp-1080029 mp-1080030 mp-1080031 mp-1080032 mp-1080033 mp-1080037 mp-1080041 mp-1080042 mp-1080043 mp-1080045 mp-1080049 mp-1080051 mp-1080052 mp-1080055 mp-1080057 mp-1080058 mp-1080060 mp-1080061 mp-1080062 mp-1080064 mp-1080066 mp-1080067 mp-1080068 mp-1080069 mp-1080070 mp-1080073 mp-1080074 mp-1080076 mp-1080077 mp-1080079 mp-1080080 mp-1080083 mp-1080085 mp-1080087 mp-1080089 mp-1080094 mp-1080096 mp-1080098 mp-1080104 mp-1080105 mp-1080106 mp-1080107 mp-1080109 mp-1080110 mp-1080111 mp-1080113 mp-1080116 mp-1080118 mp-1080119 mp-1080120 mp-1080121 mp-1080122 mp-1080123 mp-1080124 mp-1080126 mp-1080127 mp-1080128 mp-1080129 mp-1080130 mp-1080131 mp-1080132 mp-1080133 mp-1080135 mp-1080140 mp-1080141 mp-1080142 mp-1080144 mp-1080146 mp-1080147 mp-1080149 mp-1080150 mp-1080151 mp-1080152 mp-1080153 mp-1080154 mp-1080155 mp-1080156 mp-1080157 mp-1080160 mp-1080161 mp-1080162 mp-1080163 mp-1080164 mp-1080165 mp-1080166 mp-1080167 mp-1080168 mp-1080169 mp-1080170 mp-1080171 mp-1080172 mp-1080173 mp-1080175 mp-1080176 mp-1080177 mp-1080178 mp-1080179 mp-1080180 mp-1080181 mp-1080182 mp-1080183 mp-1080184 mp-1080186 mp-1080187 mp-1080188 mp-1080189 mp-1080190 mp-1080191 mp-1080192 mp-1080193 mp-1080194 mp-1080195 mp-1080196 mp-1080197 mp-1080198 mp-1080199 mp-10802 mp-1080200 mp-1080201 mp-1080202 mp-1080203 mp-1080204 mp-1080205 mp-1080207 mp-1080210 mp-1080213 mp-1080217 mp-1080218 mp-1080219 mp-1080220 mp-1080221 mp-1080222 mp-1080223 mp-1080226 mp-1080231 mp-1080232 mp-1080233 mp-1080236 mp-1080237 mp-1080238 mp-1080241 mp-1080242 mp-1080243 mp-1080245 mp-1080246 mp-1080248 mp-1080249 mp-1080250 mp-1080251 mp-1080252 mp-1080254 mp-1080255 mp-1080256 mp-1080257 mp-1080258 mp-1080259 mp-1080260 mp-1080261 mp-1080262 mp-1080263 mp-1080264 mp-1080265 mp-1080266 mp-1080267 mp-1080268 mp-1080269 mp-1080270 mp-1080271 mp-1080272 mp-1080273 mp-1080274 mp-1080275 mp-1080276 mp-1080277 mp-1080278 mp-1080279 mp-1080280 mp-1080281 mp-1080284 mp-1080285 mp-1080286 mp-1080287 mp-1080288 mp-1080291 mp-1080292 mp-1080293 mp-1080294 mp-1080295 mp-1080296 mp-1080297 mp-1080298 mp-1080299 mp-1080300 mp-1080301 mp-1080302 mp-1080303 mp-1080304 mp-1080305 mp-1080306 mp-1080307 mp-1080308 mp-1080309 mp-1080310 mp-1080311 mp-1080312 mp-1080313 mp-1080314 mp-1080316 mp-1080317 mp-1080319 mp-1080320 mp-1080321 mp-1080323 mp-1080324 mp-1080325 mp-1080326 mp-1080327 mp-1080328 mp-1080329 mp-1080330 mp-1080331 mp-1080332 mp-1080333 mp-1080334 mp-1080335 mp-1080337 mp-1080338 mp-1080340 mp-1080341 mp-1080343 mp-1080344 mp-1080345 mp-1080346 mp-1080347 mp-1080348 mp-1080349 mp-1080350 mp-1080351 mp-1080352 mp-1080353 mp-1080354 mp-1080355 mp-1080356 mp-1080357 mp-1080358 mp-1080359 mp-1080360 mp-1080361 mp-1080362 mp-1080363 mp-1080364 mp-1080365 mp-1080366 mp-1080367 mp-1080368 mp-1080369 mp-1080370 mp-1080371 mp-1080372 mp-1080373 mp-1080374 mp-1080375 mp-1080381 mp-1080382 mp-1080384 mp-1080386 mp-1080388 mp-1080389 mp-1080399 mp-10804 mp-1080405 mp-1080407 mp-1080419 mp-1080424 mp-1080427 mp-1080428 mp-1080432 mp-1080433 mp-1080434 mp-1080438 mp-1080439 mp-1080442 mp-1080443 mp-1080445 mp-1080446 mp-1080448 mp-1080449 mp-1080451 mp-1080452 mp-1080453 mp-1080454 mp-1080455 mp-1080457 mp-1080459 mp-1080460 mp-1080463 mp-1080464 mp-1080466 mp-1080467 mp-1080469 mp-1080470 mp-1080472 mp-1080474 mp-1080475 mp-1080476 mp-1080477 mp-1080480 mp-1080481 mp-1080483 mp-1080485 mp-1080486 mp-1080489 mp-1080493 mp-1080495 mp-1080496 mp-1080501 mp-1080506 mp-1080507 mp-1080508 mp-1080511 mp-1080514 mp-1080515 mp-1080518 mp-1080522 mp-1080523 mp-1080524 mp-1080525 mp-1080526 mp-1080527 mp-1080528 mp-1080529 mp-1080530 mp-1080531 mp-1080533 mp-1080534 mp-1080536 mp-1080537 mp-1080538 mp-1080543 mp-1080544 mp-1080545 mp-1080546 mp-1080547 mp-1080550 mp-1080551 mp-1080552 mp-1080554 mp-1080556 mp-1080558 mp-1080559 mp-1080560 mp-1080561 mp-1080562 mp-1080567 mp-1080568 mp-1080569 mp-1080570 mp-1080572 mp-1080573 mp-1080575 mp-1080576 mp-1080577 mp-1080579 mp-1080584 mp-1080586 mp-1080587 mp-1080588 mp-1080590 mp-1080591 mp-1080594 mp-1080595 mp-1080600 mp-1080603 mp-1080605 mp-1080606 mp-1080608 mp-1080609 mp-1080610 mp-1080611 mp-1080612 mp-1080614 mp-1080617 mp-1080619 mp-1080622 mp-1080623 mp-1080624 mp-1080625 mp-1080628 mp-1080629 mp-1080630 mp-1080631 mp-1080632 mp-1080633 mp-1080634 mp-1080635 mp-1080636 mp-1080637 mp-1080638 mp-1080639 mp-1080640 mp-1080641 mp-1080642 mp-1080643 mp-1080645 mp-1080646 mp-1080650 mp-1080652 mp-1080653 mp-1080654 mp-1080657 mp-1080658 mp-1080659 mp-1080661 mp-1080664 mp-1080665 mp-1080667 mp-1080670 mp-1080672 mp-1080677 mp-1080679 mp-1080680 mp-1080683 mp-1080687 mp-1080689 mp-1080691 mp-1080693 mp-1080694 mp-1080695 mp-1080696 mp-1080698 mp-1080702 mp-1080703 mp-1080708 mp-1080709 mp-1080710 mp-1080711 mp-1080712 mp-1080713 mp-1080714 mp-1080715 mp-1080718 mp-1080719 mp-1080722 mp-1080723 mp-1080725 mp-1080726 mp-1080727 mp-1080729 mp-1080730 mp-1080733 mp-1080734 mp-1080738 mp-1080739 mp-1080740 mp-1080742 mp-1080743 mp-1080746 mp-1080747 mp-1080748 mp-1080749 mp-1080753 mp-1080756 mp-1080757 mp-1080760 mp-1080762 mp-1080767 mp-1080768 mp-1080769 mp-1080771 mp-1080773 mp-1080775 mp-1080777 mp-1080778 mp-1080779 mp-1080782 mp-1080783 mp-1080784 mp-1080785 mp-1080787 mp-1080789 mp-1080791 mp-1080792 mp-1080793 mp-1080794 mp-1080796 mp-1080797 mp-1080799 mp-1080800 mp-1080801 mp-1080803 mp-1080805 mp-1080806 mp-1080812 mp-1080814 mp-1080815 mp-1080816 mp-1080817 mp-1080818 mp-1080821 mp-1080824 mp-1080825 mp-1080826 mp-1080828 mp-1080829 mp-1080831 mp-1080834 mp-1080835 mp-1080840 mp-1080842 mp-1080845 mp-1080847 mp-1080848 mp-1080849 mp-1080850 mp-1080851 mp-1080852 mp-1080853 mp-1080854 mp-1080855 mp-1080856 mp-1080857 mp-1080858 mp-1080859 mp-1080860 mp-1080863 mp-1080864 mp-1080865 mp-1080866 mp-1080867 mp-10809 mp-1081 mp-10810 mp-10811 mp-10814 mp-10816 mp-1082 mp-10821 mp-10824 mp-1083 mp-10834 mp-10835 mp-10837 mp-10838 mp-1084 mp-10844 mp-10845 mp-10846 mp-10847 mp-1084748 mp-1084749 mp-1084754 mp-1084757 mp-1084759 mp-1084760 mp-1084761 mp-1084762 mp-1084767 mp-1084770 mp-1084771 mp-1084775 mp-1084778 mp-1084785 mp-1084794 mp-1084796 mp-1084797 mp-10848 mp-1084800 mp-1084801 mp-1084804 mp-1084805 mp-1084808 mp-1084809 mp-1084813 mp-1084815 mp-1084823 mp-1084826 mp-1084828 mp-1084830 mp-1084832 mp-1084834 mp-1084838 mp-1084840 mp-1084844 mp-1084847 mp-1084850 mp-1084851 mp-10849 mp-1085 mp-10850 mp-10851 mp-10852 mp-10853 mp-10854 mp-10856 mp-10857 mp-10858 mp-1086 mp-10860 mp-10861 mp-10862 mp-10863 mp-10866 mp-1086652 mp-1086653 mp-1086656 mp-1086660 mp-1086664 mp-1086665 mp-1086666 mp-1086667 mp-1086668 mp-1086669 mp-1086672 mp-1086673 mp-1086674 mp-1086677 mp-10867 mp-10868 mp-10869 mp-1087 mp-10870 mp-10871 mp-10872 mp-1087215 mp-1087218 mp-1087226 mp-1087228 mp-1087230 mp-1087231 mp-1087235 mp-1087236 mp-1087238 mp-1087240 mp-1087241 mp-1087242 mp-10873 mp-1087471 mp-1087473 mp-1087474 mp-1087475 mp-1087476 mp-1087477 mp-1087478 mp-1087479 mp-1087480 mp-1087483 mp-1087485 mp-1087486 mp-1087487 mp-1087488 mp-1087492 mp-1087494 mp-1087495 mp-1087496 mp-1087497 mp-1087498 mp-1087499 mp-1087501 mp-1087502 mp-1087504 mp-1087505 mp-1087507 mp-1087509 mp-1087511 mp-1087512 mp-1087513 mp-1087517 mp-1087519 mp-1087523 mp-1087524 mp-1087531 mp-1087532 mp-1087537 mp-1087538 mp-1087539 mp-1087540 mp-1087542 mp-1087545 mp-1087546 mp-1087547 mp-1087549 mp-1087550 mp-1087551 mp-1087552 mp-1087553 mp-1087554 mp-1087555 mp-10876 mp-10877 mp-10878 mp-10879 mp-1088 mp-10881 mp-10883 mp-10884 mp-10885 mp-10886 mp-10887 mp-10889 mp-1089 mp-10890 mp-10891 mp-10892 mp-10893 mp-10894 mp-10895 mp-10896 mp-10897 mp-10898 mp-10899 mp-109 mp-1090 mp-10900 mp-10901 mp-10902 mp-10903 mp-10904 mp-10905 mp-10906 mp-10907 mp-10908 mp-10909 mp-1091 mp-10910 mp-10911 mp-10912 mp-10913 mp-1091362 mp-1091363 mp-1091364 mp-1091368 mp-1091370 mp-1091371 mp-1091374 mp-1091375 mp-1091380 mp-1091384 mp-1091385 mp-1091386 mp-1091387 mp-1091389 mp-1091390 mp-1091391 mp-1091393 mp-1091394 mp-1091395 mp-1091396 mp-1091397 mp-1091398 mp-1091399 mp-10914 mp-1091404 mp-1091407 mp-1091413 mp-1091415 mp-1091416 mp-1091417 mp-1091418 mp-10918 mp-10919 mp-1092 mp-10922 mp-1092222 mp-1092225 mp-1092248 mp-1092251 mp-1092256 mp-1092268 mp-1092278 mp-1092281 mp-1092291 mp-1092293 mp-1092296 mp-10923 mp-1092301 mp-1092318 mp-1092328 mp-10924 mp-10925 mp-10927 mp-10928 mp-1093 mp-10930 mp-10931 mp-10932 mp-10933 mp-10935 mp-1093534 mp-1093535 mp-1093536 mp-1093537 mp-1093538 mp-1093539 mp-1093540 mp-1093541 mp-1093542 mp-1093543 mp-1093544 mp-1093545 mp-1093546 mp-1093547 mp-1093548 mp-1093549 mp-1093550 mp-1093551 mp-1093552 mp-1093553 mp-1093555 mp-1093556 mp-1093557 mp-1093558 mp-1093559 mp-1093560 mp-1093561 mp-1093562 mp-1093563 mp-1093564 mp-1093565 mp-1093566 mp-1093567 mp-1093568 mp-1093569 mp-1093570 mp-1093571 mp-1093572 mp-1093573 mp-1093574 mp-1093575 mp-1093576 mp-1093577 mp-1093578 mp-1093579 mp-1093580 mp-1093581 mp-1093582 mp-1093583 mp-1093584 mp-1093585 mp-1093586 mp-1093587 mp-1093588 mp-1093589 mp-1093590 mp-1093591 mp-1093592 mp-1093593 mp-1093594 mp-1093595 mp-1093596 mp-1093597 mp-1093598 mp-1093599 mp-1093600 mp-1093601 mp-1093602 mp-1093603 mp-1093604 mp-1093605 mp-1093606 mp-1093607 mp-1093608 mp-1093609 mp-1093610 mp-1093611 mp-1093612 mp-1093613 mp-1093614 mp-1093615 mp-1093616 mp-1093617 mp-1093618 mp-1093619 mp-1093620 mp-1093621 mp-1093622 mp-1093623 mp-1093624 mp-1093625 mp-1093626 mp-1093627 mp-1093628 mp-1093629 mp-1093630 mp-1093631 mp-1093632 mp-1093633 mp-1093634 mp-1093635 mp-1093636 mp-1093637 mp-1093638 mp-1093639 mp-1093640 mp-1093641 mp-1093642 mp-1093643 mp-1093644 mp-1093645 mp-1093646 mp-1093647 mp-1093648 mp-1093649 mp-1093650 mp-1093651 mp-1093652 mp-1093653 mp-1093654 mp-1093655 mp-1093656 mp-1093657 mp-1093658 mp-1093659 mp-1093660 mp-1093661 mp-1093662 mp-1093663 mp-1093664 mp-1093665 mp-1093666 mp-1093667 mp-1093668 mp-1093669 mp-1093670 mp-1093671 mp-1093672 mp-1093673 mp-1093674 mp-1093675 mp-1093676 mp-1093677 mp-1093678 mp-1093679 mp-1093680 mp-1093681 mp-1093682 mp-1093683 mp-1093684 mp-1093685 mp-1093686 mp-1093687 mp-1093688 mp-1093689 mp-1093690 mp-1093691 mp-1093692 mp-1093693 mp-1093694 mp-1093695 mp-1093696 mp-1093697 mp-1093698 mp-1093699 mp-1093700 mp-1093701 mp-1093702 mp-1093703 mp-1093704 mp-1093705 mp-1093706 mp-1093707 mp-1093708 mp-1093709 mp-1093710 mp-1093711 mp-1093712 mp-1093713 mp-1093714 mp-1093715 mp-1093716 mp-1093717 mp-1093718 mp-1093719 mp-1093720 mp-1093721 mp-1093722 mp-1093723 mp-1093724 mp-1093725 mp-1093726 mp-1093727 mp-1093728 mp-1093729 mp-1093730 mp-1093731 mp-1093732 mp-1093733 mp-1093734 mp-1093735 mp-1093736 mp-1093737 mp-1093738 mp-1093739 mp-1093740 mp-1093741 mp-1093742 mp-1093743 mp-1093744 mp-1093745 mp-1093746 mp-1093747 mp-1093748 mp-1093749 mp-1093750 mp-1093751 mp-1093752 mp-1093753 mp-1093754 mp-1093755 mp-1093756 mp-1093757 mp-1093758 mp-1093759 mp-1093760 mp-1093761 mp-1093762 mp-1093763 mp-1093764 mp-1093765 mp-1093766 mp-1093767 mp-1093768 mp-1093769 mp-1093770 mp-1093771 mp-1093772 mp-1093773 mp-1093774 mp-1093775 mp-1093776 mp-1093777 mp-1093778 mp-1093779 mp-1093780 mp-1093781 mp-1093782 mp-1093783 mp-1093784 mp-1093785 mp-1093786 mp-1093787 mp-1093788 mp-1093789 mp-1093790 mp-1093791 mp-1093792 mp-1093793 mp-1093794 mp-1093795 mp-1093796 mp-1093797 mp-1093798 mp-1093799 mp-1093800 mp-1093801 mp-1093802 mp-1093803 mp-1093804 mp-1093805 mp-1093806 mp-1093807 mp-1093808 mp-1093809 mp-1093810 mp-1093811 mp-1093812 mp-1093813 mp-1093814 mp-1093815 mp-1093816 mp-1093817 mp-1093818 mp-1093819 mp-1093820 mp-1093821 mp-1093822 mp-1093823 mp-1093824 mp-1093825 mp-1093826 mp-1093827 mp-1093828 mp-1093829 mp-1093830 mp-1093831 mp-1093832 mp-1093833 mp-1093834 mp-1093835 mp-1093836 mp-1093837 mp-1093838 mp-1093839 mp-1093840 mp-1093841 mp-1093842 mp-1093843 mp-1093844 mp-1093845 mp-1093846 mp-1093847 mp-1093848 mp-1093849 mp-1093850 mp-1093851 mp-1093852 mp-1093853 mp-1093854 mp-1093855 mp-1093856 mp-1093857 mp-1093858 mp-1093859 mp-1093860 mp-1093861 mp-1093862 mp-1093863 mp-1093864 mp-1093865 mp-1093866 mp-1093867 mp-1093868 mp-1093869 mp-1093870 mp-1093871 mp-1093872 mp-1093873 mp-1093874 mp-1093875 mp-1093876 mp-1093877 mp-1093878 mp-1093879 mp-1093880 mp-1093881 mp-1093882 mp-1093883 mp-1093884 mp-1093885 mp-1093886 mp-1093887 mp-1093888 mp-1093889 mp-1093890 mp-1093891 mp-1093892 mp-1093893 mp-1093894 mp-1093895 mp-1093896 mp-1093897 mp-1093898 mp-1093899 mp-1093900 mp-1093901 mp-1093902 mp-1093903 mp-1093904 mp-1093905 mp-1093906 mp-1093907 mp-1093908 mp-1093909 mp-1093910 mp-1093911 mp-1093912 mp-1093913 mp-1093914 mp-1093915 mp-1093916 mp-1093917 mp-1093918 mp-1093919 mp-1093920 mp-1093921 mp-1093922 mp-1093923 mp-1093924 mp-1093925 mp-1093926 mp-1093927 mp-1093928 mp-1093929 mp-1093930 mp-1093931 mp-1093932 mp-1093933 mp-1093934 mp-1093935 mp-1093936 mp-1093937 mp-1093938 mp-1093939 mp-1093940 mp-1093941 mp-1093942 mp-1093943 mp-1093944 mp-1093945 mp-1093946 mp-1093947 mp-1093948 mp-1093949 mp-1093950 mp-1093951 mp-1093952 mp-1093953 mp-1093954 mp-1093955 mp-1093956 mp-1093957 mp-1093958 mp-1093959 mp-1093960 mp-1093961 mp-1093962 mp-1093963 mp-1093964 mp-1093965 mp-1093966 mp-1093967 mp-1093968 mp-1093969 mp-1093970 mp-1093971 mp-1093972 mp-1093973 mp-1093974 mp-1093975 mp-1093976 mp-1093977 mp-1093978 mp-1093979 mp-1093980 mp-1093981 mp-1093982 mp-1093983 mp-1093984 mp-1093985 mp-1093986 mp-1093987 mp-1093988 mp-1093989 mp-1093990 mp-1093991 mp-1093992 mp-1093993 mp-1093994 mp-1093995 mp-1093996 mp-1093997 mp-1093998 mp-1093999 mp-1094001 mp-1094002 mp-1094003 mp-1094004 mp-1094005 mp-1094006 mp-1094007 mp-1094008 mp-1094009 mp-1094010 mp-1094011 mp-1094013 mp-1094014 mp-1094015 mp-1094016 mp-1094018 mp-1094019 mp-1094021 mp-1094022 mp-1094023 mp-1094025 mp-1094026 mp-1094027 mp-1094028 mp-1094030 mp-1094031 mp-1094034 mp-1094035 mp-1094037 mp-1094038 mp-1094040 mp-1094041 mp-1094043 mp-1094044 mp-1094045 mp-1094046 mp-1094047 mp-1094048 mp-1094049 mp-1094052 mp-1094054 mp-1094055 mp-1094056 mp-1094057 mp-1094059 mp-1094061 mp-1094063 mp-1094064 mp-1094065 mp-1094066 mp-1094067 mp-1094068 mp-1094069 mp-1094072 mp-1094073 mp-1094074 mp-1094075 mp-1094076 mp-1094079 mp-1094080 mp-1094081 mp-1094082 mp-1094084 mp-1094085 mp-1094086 mp-1094087 mp-1094088 mp-1094089 mp-1094090 mp-1094091 mp-1094092 mp-1094093 mp-1094094 mp-1094095 mp-1094096 mp-1094097 mp-1094098 mp-1094099 mp-1094100 mp-1094101 mp-1094102 mp-1094103 mp-1094105 mp-1094106 mp-1094107 mp-1094108 mp-1094109 mp-1094110 mp-1094111 mp-1094112 mp-1094113 mp-1094115 mp-1094116 mp-1094117 mp-1094118 mp-1094119 mp-1094120 mp-1094121 mp-1094122 mp-1094123 mp-1094124 mp-1094125 mp-1094126 mp-1094129 mp-1094130 mp-1094131 mp-1094132 mp-1094134 mp-1094135 mp-1094136 mp-1094137 mp-1094138 mp-1094139 mp-1094140 mp-1094143 mp-1094145 mp-1094146 mp-1094147 mp-1094148 mp-1094149 mp-1094150 mp-1094151 mp-1094152 mp-1094153 mp-1094154 mp-1094156 mp-1094159 mp-1094161 mp-1094163 mp-1094164 mp-1094166 mp-1094168 mp-1094169 mp-1094170 mp-1094171 mp-1094172 mp-1094173 mp-1094174 mp-1094176 mp-1094177 mp-1094178 mp-1094179 mp-1094180 mp-1094181 mp-1094182 mp-1094183 mp-1094184 mp-1094185 mp-1094186 mp-1094187 mp-1094188 mp-1094189 mp-1094190 mp-1094191 mp-1094192 mp-1094194 mp-1094195 mp-1094196 mp-1094197 mp-1094198 mp-1094199 mp-10942 mp-1094200 mp-1094201 mp-1094202 mp-1094203 mp-1094204 mp-1094205 mp-1094206 mp-1094208 mp-1094209 mp-1094210 mp-1094211 mp-1094212 mp-1094213 mp-1094215 mp-1094216 mp-1094218 mp-1094219 mp-1094220 mp-1094221 mp-1094222 mp-1094223 mp-1094224 mp-1094226 mp-1094227 mp-1094228 mp-1094229 mp-1094230 mp-1094231 mp-1094232 mp-1094233 mp-1094234 mp-1094235 mp-1094236 mp-1094237 mp-1094238 mp-1094239 mp-1094240 mp-1094241 mp-1094242 mp-1094243 mp-1094244 mp-1094245 mp-1094246 mp-1094247 mp-1094248 mp-1094249 mp-1094250 mp-1094251 mp-1094252 mp-1094253 mp-1094254 mp-1094255 mp-1094256 mp-1094257 mp-1094258 mp-1094259 mp-1094260 mp-1094261 mp-1094262 mp-1094263 mp-1094264 mp-1094265 mp-1094266 mp-1094267 mp-1094268 mp-1094269 mp-1094270 mp-1094271 mp-1094272 mp-1094273 mp-1094274 mp-1094275 mp-1094276 mp-1094277 mp-1094278 mp-1094279 mp-1094281 mp-1094282 mp-1094283 mp-1094284 mp-1094285 mp-1094286 mp-1094287 mp-1094288 mp-1094289 mp-1094290 mp-1094291 mp-1094292 mp-1094293 mp-1094294 mp-1094295 mp-1094296 mp-1094297 mp-1094298 mp-1094299 mp-1094300 mp-1094301 mp-1094302 mp-1094303 mp-1094304 mp-1094305 mp-1094306 mp-1094307 mp-1094308 mp-1094309 mp-1094310 mp-1094311 mp-1094312 mp-1094313 mp-1094314 mp-1094315 mp-1094316 mp-1094317 mp-1094318 mp-1094319 mp-1094320 mp-1094321 mp-1094322 mp-1094323 mp-1094325 mp-1094326 mp-1094327 mp-1094328 mp-1094329 mp-1094330 mp-1094331 mp-1094332 mp-1094333 mp-1094334 mp-1094335 mp-1094336 mp-1094337 mp-1094338 mp-1094339 mp-1094340 mp-1094341 mp-1094342 mp-1094343 mp-1094344 mp-1094345 mp-1094346 mp-1094347 mp-1094348 mp-1094349 mp-1094350 mp-1094351 mp-1094352 mp-1094353 mp-1094355 mp-1094356 mp-1094357 mp-1094358 mp-1094359 mp-1094360 mp-1094361 mp-1094362 mp-1094363 mp-1094364 mp-1094365 mp-1094366 mp-1094367 mp-1094369 mp-1094370 mp-1094371 mp-1094372 mp-1094373 mp-1094374 mp-1094375 mp-1094376 mp-1094377 mp-1094378 mp-1094379 mp-1094380 mp-1094381 mp-1094382 mp-1094383 mp-1094384 mp-1094385 mp-1094386 mp-1094387 mp-1094388 mp-1094389 mp-1094390 mp-1094391 mp-1094392 mp-1094393 mp-1094395 mp-1094396 mp-1094397 mp-1094398 mp-1094399 mp-1094400 mp-1094401 mp-1094402 mp-1094403 mp-1094404 mp-1094405 mp-1094406 mp-1094407 mp-1094408 mp-1094409 mp-1094410 mp-1094411 mp-1094412 mp-1094413 mp-1094414 mp-1094415 mp-1094416 mp-1094417 mp-1094418 mp-1094419 mp-1094420 mp-1094421 mp-1094422 mp-1094423 mp-1094424 mp-1094425 mp-1094426 mp-1094427 mp-1094428 mp-1094429 mp-1094430 mp-1094431 mp-1094432 mp-1094433 mp-1094434 mp-1094435 mp-1094436 mp-1094437 mp-1094438 mp-1094439 mp-1094440 mp-1094441 mp-1094442 mp-1094443 mp-1094444 mp-1094445 mp-1094446 mp-1094447 mp-1094448 mp-1094449 mp-1094450 mp-1094451 mp-1094452 mp-1094453 mp-1094454 mp-1094455 mp-1094456 mp-1094457 mp-1094458 mp-1094459 mp-1094460 mp-1094461 mp-1094462 mp-1094463 mp-1094464 mp-1094465 mp-1094466 mp-1094467 mp-1094468 mp-1094469 mp-1094471 mp-1094472 mp-1094473 mp-1094474 mp-1094475 mp-1094476 mp-1094477 mp-1094478 mp-1094479 mp-1094480 mp-1094481 mp-1094482 mp-1094483 mp-1094484 mp-1094485 mp-1094486 mp-1094487 mp-1094488 mp-1094489 mp-1094490 mp-1094491 mp-1094492 mp-1094493 mp-1094495 mp-1094496 mp-1094497 mp-1094498 mp-1094499 mp-1094500 mp-1094501 mp-1094502 mp-1094503 mp-1094504 mp-1094505 mp-1094506 mp-1094507 mp-1094509 mp-1094511 mp-1094512 mp-1094513 mp-1094514 mp-1094516 mp-1094517 mp-1094518 mp-1094519 mp-1094520 mp-1094521 mp-1094522 mp-1094523 mp-1094524 mp-1094525 mp-1094526 mp-1094527 mp-1094528 mp-1094529 mp-1094530 mp-1094531 mp-1094532 mp-1094533 mp-1094534 mp-1094535 mp-1094536 mp-1094537 mp-1094538 mp-1094539 mp-1094540 mp-1094541 mp-1094542 mp-1094543 mp-1094544 mp-1094545 mp-1094546 mp-1094547 mp-1094548 mp-1094549 mp-1094550 mp-1094551 mp-1094552 mp-1094553 mp-1094554 mp-1094555 mp-1094556 mp-1094557 mp-1094558 mp-1094559 mp-1094560 mp-1094561 mp-1094562 mp-1094564 mp-1094565 mp-1094566 mp-1094567 mp-1094568 mp-1094569 mp-1094570 mp-1094571 mp-1094572 mp-1094573 mp-1094574 mp-1094575 mp-1094576 mp-1094578 mp-1094579 mp-1094580 mp-1094581 mp-1094582 mp-1094583 mp-1094584 mp-1094585 mp-1094586 mp-1094587 mp-1094588 mp-1094589 mp-1094590 mp-1094591 mp-1094592 mp-1094593 mp-1094594 mp-1094595 mp-1094596 mp-1094597 mp-1094598 mp-1094599 mp-1094600 mp-1094601 mp-1094602 mp-1094603 mp-1094604 mp-1094605 mp-1094606 mp-1094607 mp-1094608 mp-1094609 mp-1094610 mp-1094611 mp-1094612 mp-1094613 mp-1094614 mp-1094615 mp-1094616 mp-1094617 mp-1094618 mp-1094619 mp-1094620 mp-1094621 mp-1094622 mp-1094623 mp-1094624 mp-1094625 mp-1094626 mp-1094627 mp-1094628 mp-1094629 mp-1094630 mp-1094631 mp-1094632 mp-1094633 mp-1094634 mp-1094635 mp-1094636 mp-1094637 mp-1094638 mp-1094639 mp-1094640 mp-1094641 mp-1094642 mp-1094643 mp-1094644 mp-1094645 mp-1094646 mp-1094647 mp-1094648 mp-1094649 mp-1094650 mp-1094651 mp-1094652 mp-1094653 mp-1094654 mp-1094656 mp-1094657 mp-1094658 mp-1094659 mp-1094660 mp-1094661 mp-1094662 mp-1094663 mp-1094664 mp-1094665 mp-1094666 mp-1094667 mp-1094668 mp-1094669 mp-1094670 mp-1094671 mp-1094672 mp-1094673 mp-1094674 mp-1094675 mp-1094676 mp-1094677 mp-1094681 mp-1094682 mp-1094683 mp-1094684 mp-1094685 mp-1094688 mp-1094692 mp-1094694 mp-1094695 mp-1094697 mp-1094700 mp-1094701 mp-1094702 mp-1094703 mp-1094704 mp-1094705 mp-1094707 mp-1094709 mp-1094711 mp-1094712 mp-1094714 mp-1094715 mp-1094724 mp-1094725 mp-1094726 mp-1094729 mp-1094731 mp-1094732 mp-1094734 mp-1094735 mp-1094736 mp-1094739 mp-1094741 mp-1094742 mp-1094743 mp-1094746 mp-1094747 mp-1094750 mp-1094753 mp-1094757 mp-1094759 mp-1094760 mp-1094763 mp-1094768 mp-1094769 mp-1094770 mp-1094771 mp-1094774 mp-1094776 mp-1094777 mp-1094779 mp-1094780 mp-1094782 mp-1094784 mp-1094786 mp-1094788 mp-1094789 mp-1094790 mp-1094791 mp-1094792 mp-1094795 mp-1094796 mp-10948 mp-1094800 mp-1094801 mp-1094802 mp-1094804 mp-1094810 mp-1094812 mp-1094814 mp-1094815 mp-1094822 mp-1094830 mp-1094837 mp-1094839 mp-1094849 mp-1094850 mp-1094851 mp-1094852 mp-1094853 mp-1094854 mp-1094855 mp-1094857 mp-1094858 mp-1094862 mp-1094863 mp-1094865 mp-1094867 mp-1094870 mp-1094871 mp-1094874 mp-1094878 mp-1094880 mp-1094882 mp-1094883 mp-1094889 mp-1094894 mp-1094898 mp-1094901 mp-1094902 mp-1094904 mp-1094905 mp-1094906 mp-1094907 mp-1094909 mp-1094911 mp-1094918 mp-1094920 mp-1094922 mp-1094927 mp-1094936 mp-1094937 mp-1094941 mp-1094944 mp-1094950 mp-1094951 mp-1094956 mp-1094958 mp-1094961 mp-1094963 mp-1094964 mp-1094967 mp-1094968 mp-1094969 mp-1094970 mp-1094971 mp-1094974 mp-1094976 mp-1094978 mp-1094980 mp-1094981 mp-1094982 mp-1094983 mp-1094985 mp-1094987 mp-1094988 mp-1094989 mp-1094990 mp-1094992 mp-1094998 mp-10950 mp-1095001 mp-1095005 mp-1095012 mp-1095013 mp-1095014 mp-1095016 mp-1095024 mp-1095025 mp-1095026 mp-1095027 mp-1095028 mp-1095029 mp-1095030 mp-1095035 mp-1095038 mp-1095039 mp-1095040 mp-1095043 mp-1095046 mp-1095053 mp-1095055 mp-1095057 mp-1095058 mp-1095059 mp-1095060 mp-1095061 mp-1095062 mp-1095063 mp-1095064 mp-1095065 mp-1095068 mp-1095071 mp-1095072 mp-1095073 mp-1095074 mp-1095076 mp-1095079 mp-1095082 mp-1095083 mp-1095086 mp-1095090 mp-1095094 mp-1095099 mp-1095100 mp-1095106 mp-1095109 mp-1095110 mp-1095111 mp-1095117 mp-1095120 mp-1095124 mp-1095125 mp-1095127 mp-1095128 mp-1095130 mp-1095131 mp-1095134 mp-1095135 mp-1095136 mp-1095137 mp-1095139 mp-1095140 mp-1095141 mp-1095144 mp-1095145 mp-1095148 mp-1095149 mp-1095151 mp-1095152 mp-1095154 mp-1095155 mp-1095158 mp-1095160 mp-1095161 mp-1095163 mp-1095164 mp-1095167 mp-1095168 mp-1095170 mp-1095172 mp-1095176 mp-1095177 mp-1095180 mp-1095181 mp-1095184 mp-1095185 mp-1095186 mp-1095187 mp-1095188 mp-1095190 mp-1095192 mp-1095196 mp-1095197 mp-10952 mp-1095201 mp-1095204 mp-1095207 mp-1095213 mp-1095215 mp-1095216 mp-1095218 mp-1095223 mp-1095224 mp-1095228 mp-1095229 mp-1095230 mp-1095231 mp-1095234 mp-1095238 mp-1095240 mp-1095247 mp-1095252 mp-1095253 mp-1095254 mp-1095255 mp-1095258 mp-1095261 mp-1095263 mp-1095264 mp-1095265 mp-1095269 mp-1095270 mp-1095273 mp-1095274 mp-1095275 mp-1095278 mp-1095280 mp-1095283 mp-1095284 mp-1095287 mp-1095289 mp-1095291 mp-1095292 mp-1095294 mp-1095296 mp-10953 mp-1095302 mp-1095303 mp-1095305 mp-1095307 mp-1095309 mp-1095312 mp-1095315 mp-1095320 mp-1095321 mp-1095323 mp-1095324 mp-1095333 mp-1095335 mp-1095337 mp-1095338 mp-1095339 mp-1095340 mp-1095343 mp-1095346 mp-1095351 mp-1095352 mp-1095353 mp-1095357 mp-1095367 mp-1095369 mp-1095370 mp-1095371 mp-1095372 mp-1095377 mp-1095378 mp-1095380 mp-1095382 mp-1095395 mp-1095396 mp-1095397 mp-1095403 mp-1095406 mp-1095411 mp-1095419 mp-1095420 mp-1095422 mp-1095424 mp-1095425 mp-1095427 mp-1095429 mp-1095431 mp-1095432 mp-1095433 mp-1095434 mp-1095435 mp-1095437 mp-1095440 mp-1095442 mp-1095443 mp-1095445 mp-1095446 mp-1095449 mp-1095452 mp-1095453 mp-1095454 mp-1095455 mp-1095457 mp-1095458 mp-1095459 mp-1095460 mp-1095461 mp-1095464 mp-1095465 mp-1095467 mp-1095468 mp-1095469 mp-1095470 mp-1095471 mp-1095472 mp-1095473 mp-1095476 mp-1095478 mp-1095479 mp-1095481 mp-1095482 mp-1095484 mp-1095485 mp-1095487 mp-1095488 mp-1095489 mp-1095491 mp-1095492 mp-1095493 mp-1095495 mp-1095496 mp-1095497 mp-1095498 mp-1095499 mp-10955 mp-1095501 mp-1095502 mp-1095503 mp-1095504 mp-1095505 mp-1095506 mp-1095507 mp-1095508 mp-1095512 mp-1095513 mp-1095514 mp-1095515 mp-1095516 mp-1095517 mp-1095519 mp-1095520 mp-1095521 mp-1095522 mp-1095527 mp-1095528 mp-1095529 mp-1095532 mp-1095533 mp-1095534 mp-1095535 mp-1095536 mp-1095537 mp-1095542 mp-1095543 mp-1095544 mp-1095545 mp-1095546 mp-1095547 mp-1095548 mp-1095550 mp-1095551 mp-1095552 mp-1095553 mp-1095559 mp-1095560 mp-1095561 mp-1095562 mp-1095563 mp-1095566 mp-1095567 mp-1095568 mp-1095571 mp-1095572 mp-1095573 mp-1095574 mp-1095575 mp-1095577 mp-1095578 mp-1095579 mp-1095583 mp-1095584 mp-1095585 mp-1095586 mp-1095587 mp-1095589 mp-1095591 mp-1095593 mp-1095594 mp-1095595 mp-1095596 mp-1095599 mp-10956 mp-1095601 mp-1095603 mp-1095604 mp-1095605 mp-1095607 mp-1095608 mp-1095610 mp-1095611 mp-1095614 mp-1095615 mp-1095616 mp-1095617 mp-1095618 mp-1095619 mp-1095622 mp-1095623 mp-1095624 mp-1095625 mp-1095626 mp-1095627 mp-1095628 mp-1095630 mp-1095632 mp-1095633 mp-1095634 mp-1095635 mp-1095637 mp-1095638 mp-1095641 mp-1095642 mp-1095643 mp-1095646 mp-1095649 mp-1095650 mp-1095653 mp-1095654 mp-1095656 mp-1095657 mp-1095658 mp-1095659 mp-1095660 mp-1095661 mp-1095664 mp-1095665 mp-1095666 mp-1095667 mp-1095668 mp-1095669 mp-1095672 mp-1095673 mp-1095674 mp-1095675 mp-1095677 mp-1095679 mp-1095680 mp-1095682 mp-1095683 mp-1095684 mp-1095685 mp-1095689 mp-1095690 mp-1095692 mp-1095694 mp-1095697 mp-1095700 mp-1095701 mp-1095702 mp-1095703 mp-1095704 mp-1095705 mp-1095706 mp-1095707 mp-1095708 mp-1095709 mp-1095710 mp-1095711 mp-1095712 mp-1095713 mp-1095714 mp-1095715 mp-1095716 mp-1095717 mp-1095718 mp-1095719 mp-1095720 mp-1095721 mp-1095722 mp-1095723 mp-1095724 mp-1095725 mp-1095726 mp-1095727 mp-1095728 mp-1095729 mp-1095730 mp-1095731 mp-1095732 mp-1095733 mp-1095734 mp-1095735 mp-1095736 mp-1095737 mp-1095738 mp-1095739 mp-1095740 mp-1095741 mp-1095742 mp-1095743 mp-1095744 mp-1095745 mp-1095746 mp-1095747 mp-1095748 mp-1095749 mp-1095750 mp-1095751 mp-1095752 mp-1095753 mp-1095754 mp-1095755 mp-1095756 mp-1095757 mp-1095758 mp-1095759 mp-1095760 mp-1095761 mp-1095762 mp-1095763 mp-1095764 mp-1095765 mp-1095766 mp-1095767 mp-1095768 mp-1095769 mp-1095770 mp-1095771 mp-1095772 mp-1095773 mp-1095774 mp-1095775 mp-1095776 mp-1095777 mp-1095778 mp-1095779 mp-1095780 mp-1095781 mp-1095782 mp-1095783 mp-1095784 mp-1095785 mp-1095786 mp-1095787 mp-1095788 mp-1095789 mp-1095790 mp-1095791 mp-1095792 mp-1095793 mp-1095794 mp-1095795 mp-1095796 mp-1095797 mp-1095798 mp-1095799 mp-1095800 mp-1095801 mp-1095802 mp-1095803 mp-1095804 mp-1095805 mp-1095806 mp-1095807 mp-1095808 mp-1095809 mp-1095810 mp-1095811 mp-1095812 mp-1095813 mp-1095814 mp-1095815 mp-1095816 mp-1095817 mp-1095818 mp-1095819 mp-1095820 mp-1095821 mp-1095822 mp-1095823 mp-1095824 mp-1095825 mp-1095826 mp-1095827 mp-1095828 mp-1095829 mp-1095830 mp-1095831 mp-1095832 mp-1095833 mp-1095834 mp-1095835 mp-1095836 mp-1095837 mp-1095838 mp-1095839 mp-1095840 mp-1095841 mp-1095842 mp-1095843 mp-1095844 mp-1095845 mp-1095846 mp-1095847 mp-1095848 mp-1095849 mp-1095850 mp-1095851 mp-1095852 mp-1095853 mp-1095854 mp-1095855 mp-1095856 mp-1095857 mp-1095858 mp-1095859 mp-1095860 mp-1095861 mp-1095862 mp-1095863 mp-1095864 mp-1095865 mp-1095866 mp-1095867 mp-1095868 mp-1095869 mp-1095870 mp-1095871 mp-1095872 mp-1095873 mp-1095874 mp-1095875 mp-1095876 mp-1095877 mp-1095878 mp-1095879 mp-1095880 mp-1095881 mp-1095882 mp-1095883 mp-1095884 mp-1095885 mp-1095886 mp-1095887 mp-1095888 mp-1095889 mp-1095890 mp-1095891 mp-1095892 mp-1095893 mp-1095894 mp-1095895 mp-1095896 mp-1095897 mp-1095898 mp-1095899 mp-1095900 mp-1095901 mp-1095902 mp-1095903 mp-1095904 mp-1095905 mp-1095906 mp-1095907 mp-1095908 mp-1095909 mp-1095910 mp-1095911 mp-1095912 mp-1095913 mp-1095914 mp-1095915 mp-1095916 mp-1095917 mp-1095918 mp-1095919 mp-1095920 mp-1095921 mp-1095922 mp-1095923 mp-1095924 mp-1095925 mp-1095926 mp-1095927 mp-1095928 mp-1095929 mp-1095930 mp-1095931 mp-1095932 mp-1095933 mp-1095934 mp-1095935 mp-1095936 mp-1095937 mp-1095938 mp-1095939 mp-1095940 mp-1095941 mp-1095942 mp-1095943 mp-1095944 mp-1095945 mp-1095946 mp-1095947 mp-1095948 mp-1095949 mp-1095950 mp-1095951 mp-1095952 mp-1095953 mp-1095954 mp-1095955 mp-1095956 mp-1095957 mp-1095958 mp-1095959 mp-1095960 mp-1095961 mp-1095962 mp-1095963 mp-1095964 mp-1095965 mp-1095966 mp-1095967 mp-1095968 mp-1095969 mp-1095970 mp-1095971 mp-1095972 mp-1095973 mp-1095974 mp-1095975 mp-1095976 mp-1095977 mp-1095978 mp-1095979 mp-1095980 mp-1095981 mp-1095982 mp-1095983 mp-1095984 mp-1095985 mp-1095986 mp-1095987 mp-1095988 mp-1095989 mp-1095990 mp-1095991 mp-1095992 mp-1095993 mp-1095994 mp-1095995 mp-1095996 mp-1095997 mp-1095998 mp-1095999 mp-1096 mp-10960 mp-1096000 mp-1096001 mp-1096002 mp-1096003 mp-1096004 mp-1096005 mp-1096006 mp-1096007 mp-1096008 mp-1096009 mp-1096010 mp-1096011 mp-1096012 mp-1096013 mp-1096014 mp-1096015 mp-1096016 mp-1096017 mp-1096018 mp-1096019 mp-1096020 mp-1096021 mp-1096022 mp-1096023 mp-1096024 mp-1096025 mp-1096026 mp-1096027 mp-1096028 mp-1096029 mp-1096030 mp-1096031 mp-1096032 mp-1096033 mp-1096034 mp-1096035 mp-1096036 mp-1096037 mp-1096038 mp-1096039 mp-1096040 mp-1096041 mp-1096042 mp-1096043 mp-1096044 mp-1096045 mp-1096046 mp-1096047 mp-1096048 mp-1096049 mp-1096050 mp-1096051 mp-1096052 mp-1096053 mp-1096054 mp-1096055 mp-1096056 mp-1096057 mp-1096058 mp-1096059 mp-1096060 mp-1096061 mp-1096062 mp-1096063 mp-1096064 mp-1096065 mp-1096066 mp-1096067 mp-1096068 mp-1096069 mp-1096070 mp-1096071 mp-1096072 mp-1096073 mp-1096074 mp-1096075 mp-1096076 mp-1096077 mp-1096078 mp-1096079 mp-1096080 mp-1096081 mp-1096082 mp-1096083 mp-1096084 mp-1096085 mp-1096086 mp-1096087 mp-1096088 mp-1096089 mp-1096090 mp-1096091 mp-1096092 mp-1096093 mp-1096094 mp-1096095 mp-1096096 mp-1096097 mp-1096098 mp-1096099 mp-10961 mp-1096100 mp-1096101 mp-1096102 mp-1096103 mp-1096104 mp-1096105 mp-1096106 mp-1096107 mp-1096108 mp-1096109 mp-1096110 mp-1096111 mp-1096112 mp-1096113 mp-1096114 mp-1096115 mp-1096116 mp-1096117 mp-1096118 mp-1096119 mp-1096120 mp-1096121 mp-1096122 mp-1096123 mp-1096124 mp-1096125 mp-1096126 mp-1096127 mp-1096128 mp-1096129 mp-1096130 mp-1096131 mp-1096132 mp-1096133 mp-1096134 mp-1096135 mp-1096136 mp-1096137 mp-1096138 mp-1096139 mp-1096140 mp-1096141 mp-1096142 mp-1096143 mp-1096144 mp-1096145 mp-1096146 mp-1096147 mp-1096148 mp-1096149 mp-1096150 mp-1096151 mp-1096152 mp-1096153 mp-1096154 mp-1096155 mp-1096156 mp-1096157 mp-1096158 mp-1096159 mp-1096160 mp-1096161 mp-1096162 mp-1096163 mp-1096164 mp-1096165 mp-1096166 mp-1096167 mp-1096168 mp-1096169 mp-1096170 mp-1096171 mp-1096172 mp-1096173 mp-1096174 mp-1096175 mp-1096176 mp-1096177 mp-1096178 mp-1096179 mp-1096180 mp-1096181 mp-1096182 mp-1096183 mp-1096184 mp-1096185 mp-1096186 mp-1096187 mp-1096188 mp-1096189 mp-1096190 mp-1096191 mp-1096192 mp-1096193 mp-1096194 mp-1096195 mp-1096196 mp-1096197 mp-1096198 mp-1096199 mp-1096200 mp-1096201 mp-1096202 mp-1096203 mp-1096204 mp-1096205 mp-1096206 mp-1096207 mp-1096208 mp-1096209 mp-1096210 mp-1096211 mp-1096212 mp-1096213 mp-1096214 mp-1096215 mp-1096216 mp-1096217 mp-1096218 mp-1096219 mp-1096220 mp-1096221 mp-1096222 mp-1096223 mp-1096224 mp-1096225 mp-1096226 mp-1096227 mp-1096228 mp-1096229 mp-1096230 mp-1096231 mp-1096232 mp-1096233 mp-1096234 mp-1096235 mp-1096236 mp-1096237 mp-1096238 mp-1096239 mp-1096240 mp-1096241 mp-1096242 mp-1096243 mp-1096244 mp-1096245 mp-1096246 mp-1096247 mp-1096248 mp-1096249 mp-1096250 mp-1096251 mp-1096252 mp-1096253 mp-1096254 mp-1096255 mp-1096256 mp-1096257 mp-1096258 mp-1096259 mp-1096260 mp-1096261 mp-1096262 mp-1096263 mp-1096264 mp-1096265 mp-1096266 mp-1096267 mp-1096268 mp-1096269 mp-1096270 mp-1096271 mp-1096272 mp-1096273 mp-1096274 mp-1096275 mp-1096276 mp-1096277 mp-1096278 mp-1096279 mp-1096280 mp-1096281 mp-1096282 mp-1096283 mp-1096284 mp-1096285 mp-1096286 mp-1096287 mp-1096288 mp-1096289 mp-1096290 mp-1096291 mp-1096292 mp-1096293 mp-1096294 mp-1096295 mp-1096296 mp-1096297 mp-1096298 mp-1096299 mp-10963 mp-1096300 mp-1096301 mp-1096302 mp-1096303 mp-1096304 mp-1096305 mp-1096306 mp-1096307 mp-1096308 mp-1096309 mp-1096310 mp-1096311 mp-1096312 mp-1096313 mp-1096314 mp-1096315 mp-1096316 mp-1096317 mp-1096318 mp-1096319 mp-1096320 mp-1096321 mp-1096322 mp-1096323 mp-1096324 mp-1096325 mp-1096326 mp-1096327 mp-1096328 mp-1096329 mp-1096330 mp-1096331 mp-1096332 mp-1096333 mp-1096334 mp-1096335 mp-1096336 mp-1096337 mp-1096338 mp-1096339 mp-1096340 mp-1096341 mp-1096342 mp-1096343 mp-1096344 mp-1096345 mp-1096346 mp-1096347 mp-1096348 mp-1096349 mp-1096350 mp-1096351 mp-1096352 mp-1096353 mp-1096354 mp-1096355 mp-1096356 mp-1096357 mp-1096358 mp-1096359 mp-1096360 mp-1096361 mp-1096362 mp-1096363 mp-1096364 mp-1096365 mp-1096366 mp-1096367 mp-1096368 mp-1096369 mp-1096370 mp-1096371 mp-1096372 mp-1096373 mp-1096374 mp-1096375 mp-1096376 mp-1096377 mp-1096378 mp-1096379 mp-1096380 mp-1096381 mp-1096382 mp-1096383 mp-1096384 mp-1096385 mp-1096386 mp-1096387 mp-1096388 mp-1096389 mp-1096390 mp-1096391 mp-1096392 mp-1096393 mp-1096394 mp-1096395 mp-1096396 mp-1096397 mp-1096398 mp-1096399 mp-10964 mp-1096400 mp-1096401 mp-1096402 mp-1096403 mp-1096404 mp-1096405 mp-1096406 mp-1096407 mp-1096408 mp-1096409 mp-1096410 mp-1096411 mp-1096412 mp-1096413 mp-1096414 mp-1096415 mp-1096416 mp-1096417 mp-1096418 mp-1096419 mp-1096420 mp-1096421 mp-1096422 mp-1096423 mp-1096424 mp-1096425 mp-1096426 mp-1096427 mp-1096428 mp-1096430 mp-1096431 mp-1096432 mp-1096433 mp-1096434 mp-1096435 mp-1096436 mp-1096437 mp-1096438 mp-1096439 mp-1096440 mp-1096441 mp-1096442 mp-1096443 mp-1096444 mp-1096445 mp-1096446 mp-1096447 mp-1096448 mp-1096449 mp-1096450 mp-1096451 mp-1096452 mp-1096453 mp-1096454 mp-1096455 mp-1096456 mp-1096457 mp-1096458 mp-1096459 mp-1096460 mp-1096461 mp-1096462 mp-1096463 mp-1096464 mp-1096465 mp-1096466 mp-1096467 mp-1096468 mp-1096469 mp-1096470 mp-1096471 mp-1096472 mp-1096473 mp-1096474 mp-1096475 mp-1096476 mp-1096477 mp-1096478 mp-1096479 mp-1096480 mp-1096481 mp-1096482 mp-1096483 mp-1096484 mp-1096485 mp-1096486 mp-1096487 mp-1096488 mp-1096489 mp-1096490 mp-1096491 mp-1096492 mp-1096493 mp-1096494 mp-1096495 mp-1096496 mp-1096497 mp-1096498 mp-1096499 mp-10965 mp-1096500 mp-1096501 mp-1096502 mp-1096503 mp-1096504 mp-1096505 mp-1096506 mp-1096507 mp-1096508 mp-1096509 mp-1096510 mp-1096511 mp-1096512 mp-1096513 mp-1096514 mp-1096515 mp-1096516 mp-1096517 mp-1096518 mp-1096519 mp-1096520 mp-1096521 mp-1096522 mp-1096523 mp-1096524 mp-1096525 mp-1096526 mp-1096527 mp-1096528 mp-1096529 mp-1096530 mp-1096531 mp-1096532 mp-1096533 mp-1096534 mp-1096535 mp-1096536 mp-1096537 mp-1096538 mp-1096539 mp-1096540 mp-1096541 mp-1096542 mp-1096543 mp-1096544 mp-1096545 mp-1096546 mp-1096547 mp-1096549 mp-1096551 mp-1096552 mp-1096553 mp-1096554 mp-1096555 mp-1096556 mp-1096557 mp-1096558 mp-1096559 mp-1096560 mp-1096561 mp-1096562 mp-1096563 mp-1096564 mp-1096565 mp-1096566 mp-1096567 mp-1096568 mp-1096569 mp-1096570 mp-1096571 mp-1096572 mp-1096573 mp-1096574 mp-1096575 mp-1096576 mp-1096577 mp-1096578 mp-1096579 mp-1096580 mp-1096581 mp-1096582 mp-1096583 mp-1096584 mp-1096585 mp-1096586 mp-1096587 mp-1096588 mp-1096589 mp-1096590 mp-1096591 mp-1096592 mp-1096593 mp-1096594 mp-1096595 mp-1096596 mp-1096597 mp-1096598 mp-1096599 mp-10966 mp-1096600 mp-1096601 mp-1096602 mp-1096603 mp-1096604 mp-1096605 mp-1096606 mp-1096607 mp-1096608 mp-1096609 mp-1096610 mp-1096611 mp-1096612 mp-1096613 mp-1096614 mp-1096615 mp-1096616 mp-1096617 mp-1096618 mp-1096619 mp-1096620 mp-1096621 mp-1096622 mp-1096623 mp-1096624 mp-1096625 mp-1096626 mp-1096627 mp-1096628 mp-1096629 mp-1096630 mp-1096631 mp-1096632 mp-1096633 mp-1096634 mp-1096635 mp-1096636 mp-1096637 mp-1096638 mp-1096639 mp-1096640 mp-1096641 mp-1096642 mp-1096643 mp-1096644 mp-1096645 mp-1096646 mp-1096647 mp-1096648 mp-1096649 mp-1096650 mp-1096651 mp-1096652 mp-1096653 mp-1096654 mp-1096655 mp-1096656 mp-1096657 mp-1096658 mp-1096659 mp-1096660 mp-1096661 mp-1096662 mp-1096663 mp-1096664 mp-1096665 mp-1096666 mp-1096667 mp-1096668 mp-1096669 mp-1096670 mp-1096671 mp-1096672 mp-1096673 mp-1096674 mp-1096675 mp-1096676 mp-1096677 mp-1096678 mp-1096679 mp-1096680 mp-1096681 mp-1096682 mp-1096683 mp-1096684 mp-1096685 mp-1096686 mp-1096687 mp-1096688 mp-1096689 mp-1096690 mp-1096691 mp-1096692 mp-1096693 mp-1096694 mp-1096695 mp-1096696 mp-1096697 mp-1096698 mp-1096699 mp-10967 mp-1096700 mp-1096701 mp-1096702 mp-1096703 mp-1096704 mp-1096705 mp-1096706 mp-1096707 mp-1096708 mp-1096709 mp-1096710 mp-1096711 mp-1096712 mp-1096713 mp-1096714 mp-1096715 mp-1096716 mp-1096717 mp-1096718 mp-1096719 mp-1096720 mp-1096721 mp-1096722 mp-1096723 mp-1096724 mp-1096725 mp-1096726 mp-1096727 mp-1096728 mp-1096729 mp-1096730 mp-1096731 mp-1096732 mp-1096733 mp-1096734 mp-1096735 mp-1096736 mp-1096737 mp-1096738 mp-1096739 mp-1096740 mp-1096741 mp-1096742 mp-1096743 mp-1096744 mp-1096745 mp-1096746 mp-1096747 mp-1096748 mp-1096749 mp-1096750 mp-1096751 mp-1096752 mp-1096753 mp-1096754 mp-1096755 mp-1096756 mp-1096757 mp-1096758 mp-1096759 mp-1096760 mp-1096761 mp-1096762 mp-1096764 mp-1096766 mp-1096767 mp-1096769 mp-1096770 mp-1096778 mp-1096779 mp-1096782 mp-1096783 mp-1096784 mp-1096785 mp-1096787 mp-1096788 mp-1096789 mp-1096790 mp-1096791 mp-1096793 mp-1096794 mp-1096795 mp-1096797 mp-1096798 mp-1096799 mp-1096800 mp-1096801 mp-1096802 mp-1096803 mp-1096804 mp-1096805 mp-1096807 mp-1096808 mp-1096809 mp-1096810 mp-1096811 mp-1096812 mp-1096814 mp-1096815 mp-1096816 mp-1096817 mp-1096818 mp-1096819 mp-1096820 mp-1096822 mp-1096823 mp-1096824 mp-1096825 mp-1096826 mp-1096827 mp-1096829 mp-1096832 mp-1096835 mp-1096836 mp-1096837 mp-1096838 mp-1096840 mp-1096841 mp-1096842 mp-1096843 mp-1096844 mp-1096845 mp-1096847 mp-1096848 mp-1096849 mp-1096851 mp-1096852 mp-1096853 mp-1096854 mp-1096855 mp-1096856 mp-1096857 mp-1096858 mp-1096860 mp-1096861 mp-1096862 mp-1096864 mp-1096865 mp-1096866 mp-1096867 mp-1096868 mp-1096869 mp-1096871 mp-1096872 mp-1096873 mp-1096874 mp-1096875 mp-1096876 mp-1096877 mp-1096878 mp-1096879 mp-1096880 mp-1096881 mp-1096882 mp-1096883 mp-1096885 mp-1096886 mp-1096887 mp-1096888 mp-1096889 mp-1096890 mp-1096892 mp-1096893 mp-1096894 mp-1096895 mp-1096896 mp-1096897 mp-1096898 mp-1096899 mp-10969 mp-1096900 mp-1096901 mp-1096902 mp-1096903 mp-1096905 mp-1096906 mp-1096907 mp-1096908 mp-1096909 mp-1096910 mp-1096911 mp-1096912 mp-1096913 mp-1096914 mp-1096915 mp-1096917 mp-1096918 mp-1096919 mp-1096920 mp-1096922 mp-1096923 mp-1096924 mp-1096925 mp-1096926 mp-1096927 mp-1096928 mp-1096929 mp-1096930 mp-1096931 mp-1096932 mp-1096933 mp-1096934 mp-1096935 mp-1096936 mp-1096937 mp-1096938 mp-1096939 mp-1096940 mp-1096941 mp-1096942 mp-1096943 mp-1096944 mp-1096945 mp-1096946 mp-1096947 mp-1096948 mp-1096949 mp-1096950 mp-1096951 mp-1096952 mp-1096954 mp-1096955 mp-1096957 mp-1096958 mp-1096959 mp-1096960 mp-1096961 mp-1096962 mp-1096963 mp-1096965 mp-1096966 mp-1096967 mp-1096968 mp-1096969 mp-1096971 mp-1096972 mp-1096975 mp-1096976 mp-1096977 mp-1096978 mp-1096979 mp-1096980 mp-1096982 mp-1096983 mp-1096984 mp-1096985 mp-1096986 mp-1096987 mp-1096988 mp-1096989 mp-1096991 mp-1096992 mp-1096993 mp-1096994 mp-1096995 mp-1096996 mp-1096997 mp-1097 mp-10970 mp-1097000 mp-1097001 mp-1097002 mp-1097003 mp-1097004 mp-1097006 mp-1097008 mp-1097010 mp-1097011 mp-1097012 mp-1097013 mp-1097014 mp-1097015 mp-1097016 mp-1097017 mp-1097018 mp-1097019 mp-1097020 mp-1097021 mp-1097023 mp-1097024 mp-1097025 mp-1097026 mp-1097028 mp-1097030 mp-1097032 mp-1097033 mp-1097034 mp-1097035 mp-1097036 mp-1097037 mp-1097038 mp-1097039 mp-1097040 mp-1097041 mp-1097042 mp-1097043 mp-1097044 mp-1097045 mp-1097046 mp-1097047 mp-1097048 mp-1097049 mp-1097050 mp-1097051 mp-1097052 mp-1097053 mp-1097054 mp-1097055 mp-1097057 mp-1097058 mp-1097059 mp-1097060 mp-1097061 mp-1097065 mp-1097067 mp-1097069 mp-1097070 mp-1097071 mp-1097072 mp-1097073 mp-1097074 mp-1097075 mp-1097076 mp-1097077 mp-1097078 mp-1097079 mp-1097080 mp-1097081 mp-1097082 mp-1097083 mp-1097084 mp-1097085 mp-1097086 mp-1097087 mp-1097088 mp-1097089 mp-1097090 mp-1097091 mp-1097092 mp-1097093 mp-1097094 mp-1097095 mp-1097096 mp-1097097 mp-1097098 mp-1097099 mp-10971 mp-1097100 mp-1097101 mp-1097102 mp-1097103 mp-1097104 mp-1097105 mp-1097106 mp-1097107 mp-1097108 mp-1097109 mp-1097110 mp-1097111 mp-1097112 mp-1097113 mp-1097114 mp-1097115 mp-1097116 mp-1097117 mp-1097118 mp-1097119 mp-1097120 mp-1097121 mp-1097122 mp-1097123 mp-1097124 mp-1097125 mp-1097126 mp-1097127 mp-1097128 mp-1097129 mp-1097130 mp-1097131 mp-1097132 mp-1097133 mp-1097134 mp-1097135 mp-1097136 mp-1097137 mp-1097138 mp-1097139 mp-1097140 mp-1097141 mp-1097142 mp-1097143 mp-1097144 mp-1097145 mp-1097146 mp-1097147 mp-1097148 mp-1097149 mp-1097150 mp-1097151 mp-1097152 mp-1097153 mp-1097154 mp-1097155 mp-1097156 mp-1097157 mp-1097158 mp-1097159 mp-1097160 mp-1097161 mp-1097162 mp-1097163 mp-1097164 mp-1097165 mp-1097166 mp-1097167 mp-1097168 mp-1097169 mp-1097170 mp-1097171 mp-1097172 mp-1097173 mp-1097174 mp-1097175 mp-1097176 mp-1097177 mp-1097178 mp-1097179 mp-1097180 mp-1097181 mp-1097182 mp-1097183 mp-1097184 mp-1097185 mp-1097186 mp-1097187 mp-1097188 mp-1097189 mp-1097190 mp-1097191 mp-1097192 mp-1097193 mp-1097194 mp-1097195 mp-1097196 mp-1097197 mp-1097198 mp-1097199 mp-1097200 mp-1097201 mp-1097202 mp-1097203 mp-1097204 mp-1097205 mp-1097206 mp-1097207 mp-1097208 mp-1097209 mp-1097210 mp-1097211 mp-1097212 mp-1097213 mp-1097214 mp-1097215 mp-1097216 mp-1097217 mp-1097218 mp-1097219 mp-1097220 mp-1097221 mp-1097222 mp-1097223 mp-1097224 mp-1097225 mp-1097226 mp-1097227 mp-1097228 mp-1097229 mp-1097230 mp-1097231 mp-1097232 mp-1097233 mp-1097234 mp-1097235 mp-1097236 mp-1097237 mp-1097238 mp-1097239 mp-1097240 mp-1097241 mp-1097242 mp-1097243 mp-1097244 mp-1097245 mp-1097246 mp-1097247 mp-1097248 mp-1097249 mp-1097250 mp-1097251 mp-1097252 mp-1097253 mp-1097254 mp-1097255 mp-1097256 mp-1097257 mp-1097258 mp-1097259 mp-1097260 mp-1097261 mp-1097262 mp-1097263 mp-1097264 mp-1097265 mp-1097266 mp-1097267 mp-1097268 mp-1097269 mp-1097270 mp-1097271 mp-1097272 mp-1097273 mp-1097274 mp-1097275 mp-1097276 mp-1097277 mp-1097278 mp-1097279 mp-1097280 mp-1097281 mp-1097282 mp-1097283 mp-1097284 mp-1097285 mp-1097286 mp-1097287 mp-1097288 mp-1097289 mp-1097290 mp-1097291 mp-1097292 mp-1097293 mp-1097294 mp-1097295 mp-1097296 mp-1097297 mp-1097298 mp-1097299 mp-10973 mp-1097300 mp-1097301 mp-1097302 mp-1097303 mp-1097304 mp-1097305 mp-1097306 mp-1097307 mp-1097308 mp-1097309 mp-1097310 mp-1097311 mp-1097312 mp-1097313 mp-1097314 mp-1097315 mp-1097316 mp-1097317 mp-1097318 mp-1097319 mp-1097320 mp-1097321 mp-1097322 mp-1097323 mp-1097324 mp-1097325 mp-1097326 mp-1097327 mp-1097328 mp-1097329 mp-1097330 mp-1097331 mp-1097332 mp-1097333 mp-1097334 mp-1097335 mp-1097336 mp-1097337 mp-1097338 mp-1097339 mp-1097340 mp-1097341 mp-1097342 mp-1097343 mp-1097344 mp-1097345 mp-1097346 mp-1097347 mp-1097348 mp-1097349 mp-1097350 mp-1097351 mp-1097352 mp-1097353 mp-1097354 mp-1097355 mp-1097356 mp-1097357 mp-1097358 mp-1097359 mp-1097360 mp-1097361 mp-1097362 mp-1097363 mp-1097364 mp-1097365 mp-1097366 mp-1097367 mp-1097368 mp-1097369 mp-1097370 mp-1097371 mp-1097372 mp-1097373 mp-1097374 mp-1097375 mp-1097376 mp-1097377 mp-1097378 mp-1097379 mp-1097380 mp-1097381 mp-1097382 mp-1097383 mp-1097384 mp-1097385 mp-1097386 mp-1097387 mp-1097388 mp-1097389 mp-1097390 mp-1097391 mp-1097392 mp-1097393 mp-1097394 mp-1097395 mp-1097396 mp-1097397 mp-1097398 mp-1097399 mp-1097400 mp-1097401 mp-1097402 mp-1097403 mp-1097404 mp-1097405 mp-1097406 mp-1097407 mp-1097408 mp-1097409 mp-1097410 mp-1097411 mp-1097412 mp-1097413 mp-1097414 mp-1097415 mp-1097416 mp-1097417 mp-1097418 mp-1097419 mp-1097420 mp-1097421 mp-1097422 mp-1097423 mp-1097424 mp-1097425 mp-1097426 mp-1097427 mp-1097428 mp-1097429 mp-1097430 mp-1097431 mp-1097432 mp-1097433 mp-1097434 mp-1097435 mp-1097436 mp-1097437 mp-1097438 mp-1097439 mp-1097440 mp-1097441 mp-1097442 mp-1097443 mp-1097444 mp-1097445 mp-1097446 mp-1097447 mp-1097448 mp-1097449 mp-1097450 mp-1097451 mp-1097452 mp-1097453 mp-1097454 mp-1097455 mp-1097456 mp-1097457 mp-1097458 mp-1097459 mp-1097460 mp-1097461 mp-1097462 mp-1097463 mp-1097464 mp-1097465 mp-1097466 mp-1097467 mp-1097468 mp-1097469 mp-1097470 mp-1097471 mp-1097472 mp-1097473 mp-1097474 mp-1097475 mp-1097476 mp-1097477 mp-1097478 mp-1097479 mp-1097480 mp-1097481 mp-1097482 mp-1097483 mp-1097484 mp-1097485 mp-1097486 mp-1097487 mp-1097488 mp-1097489 mp-1097490 mp-1097491 mp-1097492 mp-1097493 mp-1097494 mp-1097495 mp-1097496 mp-1097497 mp-1097498 mp-1097499 mp-1097500 mp-1097501 mp-1097502 mp-1097503 mp-1097504 mp-1097505 mp-1097506 mp-1097507 mp-1097508 mp-1097509 mp-1097510 mp-1097511 mp-1097512 mp-1097513 mp-1097514 mp-1097515 mp-1097516 mp-1097517 mp-1097518 mp-1097519 mp-1097520 mp-1097521 mp-1097522 mp-1097523 mp-1097524 mp-1097525 mp-1097526 mp-1097527 mp-1097528 mp-1097529 mp-1097530 mp-1097531 mp-1097532 mp-1097533 mp-1097534 mp-1097535 mp-1097536 mp-1097537 mp-1097538 mp-1097539 mp-1097540 mp-1097541 mp-1097542 mp-1097543 mp-1097544 mp-1097545 mp-1097546 mp-1097547 mp-1097548 mp-1097549 mp-1097550 mp-1097551 mp-1097552 mp-1097553 mp-1097554 mp-1097555 mp-1097556 mp-1097557 mp-1097558 mp-1097559 mp-1097560 mp-1097561 mp-1097562 mp-1097563 mp-1097564 mp-1097565 mp-1097566 mp-1097567 mp-1097568 mp-1097569 mp-1097570 mp-1097571 mp-1097572 mp-1097573 mp-1097574 mp-1097575 mp-1097576 mp-1097577 mp-1097578 mp-1097579 mp-1097580 mp-1097581 mp-1097582 mp-1097583 mp-1097584 mp-1097585 mp-1097586 mp-1097587 mp-1097588 mp-1097589 mp-1097590 mp-1097591 mp-1097592 mp-1097593 mp-1097594 mp-1097595 mp-1097596 mp-1097597 mp-1097598 mp-1097599 mp-1097600 mp-1097601 mp-1097602 mp-1097603 mp-1097604 mp-1097605 mp-1097606 mp-1097607 mp-1097608 mp-1097609 mp-1097610 mp-1097611 mp-1097612 mp-1097613 mp-1097614 mp-1097615 mp-1097616 mp-1097617 mp-1097618 mp-1097619 mp-1097620 mp-1097621 mp-1097622 mp-1097623 mp-1097624 mp-1097625 mp-1097626 mp-1097627 mp-1097628 mp-1097629 mp-1097630 mp-1097631 mp-1097632 mp-1097633 mp-1097634 mp-1097635 mp-1097636 mp-1097637 mp-1097638 mp-1097639 mp-1097640 mp-1097641 mp-1097642 mp-1097643 mp-1097644 mp-1097645 mp-1097646 mp-1097647 mp-1097648 mp-1097649 mp-1097650 mp-1097651 mp-1097652 mp-1097653 mp-1097654 mp-1097655 mp-1097656 mp-1097657 mp-1097658 mp-1097659 mp-1097660 mp-1097661 mp-1097662 mp-1097663 mp-1097664 mp-1097665 mp-1097666 mp-1097667 mp-1097668 mp-1097669 mp-1097670 mp-1097671 mp-1097672 mp-1097673 mp-1097674 mp-1097675 mp-1097676 mp-1097677 mp-1097678 mp-1097679 mp-1097680 mp-1097681 mp-1097682 mp-1097683 mp-1097684 mp-1097685 mp-1097702 mp-1097707 mp-1097708 mp-1097709 mp-1097712 mp-1097715 mp-1097718 mp-1097724 mp-1097725 mp-1097738 mp-1097757 mp-1097763 mp-1097766 mp-1097767 mp-1097773 mp-1097775 mp-1097778 mp-1097787 mp-1097791 mp-1097794 mp-1097796 mp-1097803 mp-1097805 mp-1097820 mp-1097832 mp-1097834 mp-1097840 mp-1097859 mp-1097860 mp-1097867 mp-1097873 mp-1097884 mp-1097885 mp-1097888 mp-1097889 mp-1097890 mp-1097902 mp-1097903 mp-1097905 mp-1097907 mp-1097910 mp-1097916 mp-1097917 mp-1097924 mp-1097929 mp-1097933 mp-1097959 mp-1097997 mp-1098 mp-1098000 mp-1098010 mp-1098011 mp-1098016 mp-1098017 mp-1098049 mp-1098062 mp-1098064 mp-1098071 mp-1098076 mp-1098079 mp-1098082 mp-1098087 mp-1098090 mp-10981 mp-1098107 mp-1098122 mp-1098134 mp-1098156 mp-1098186 mp-1098202 mp-1098205 mp-1098218 mp-1098241 mp-1098251 mp-1098253 mp-1098256 mp-1098280 mp-1098281 mp-1098289 mp-1098297 mp-10983 mp-1098323 mp-1098327 mp-1098328 mp-1098339 mp-1098341 mp-1098342 mp-1098343 mp-1098344 mp-1098345 mp-1098346 mp-1098347 mp-1098348 mp-1098349 mp-1098350 mp-1098351 mp-1098352 mp-1098353 mp-1098358 mp-1098369 mp-1098422 mp-1098474 mp-1098484 mp-10985 mp-1098505 mp-1098527 mp-1098533 mp-1098541 mp-1098545 mp-1098548 mp-1098550 mp-1098606 mp-1098613 mp-1098637 mp-1098698 mp-1098699 mp-1098700 mp-1098702 mp-1098703 mp-1098704 mp-1098705 mp-1098706 mp-1098707 mp-1098708 mp-1098739 mp-1098744 mp-10988 mp-10989 mp-1099 mp-10990 mp-1099034 mp-1099073 mp-1099077 mp-1099078 mp-1099079 mp-1099080 mp-1099081 mp-1099082 mp-1099083 mp-1099084 mp-1099085 mp-1099086 mp-1099087 mp-1099088 mp-1099089 mp-1099090 mp-1099091 mp-1099092 mp-1099093 mp-1099094 mp-1099095 mp-1099096 mp-1099097 mp-1099098 mp-10991 mp-1099100 mp-1099101 mp-1099102 mp-1099105 mp-1099106 mp-1099107 mp-1099108 mp-1099109 mp-1099110 mp-1099111 mp-1099112 mp-1099113 mp-1099114 mp-1099115 mp-1099116 mp-1099117 mp-1099118 mp-1099119 mp-10992 mp-1099214 mp-1099217 mp-1099218 mp-1099219 mp-1099220 mp-1099221 mp-1099222 mp-1099223 mp-1099224 mp-1099225 mp-1099227 mp-1099228 mp-1099229 mp-1099230 mp-1099231 mp-1099232 mp-1099233 mp-1099234 mp-1099236 mp-1099237 mp-1099238 mp-1099241 mp-1099242 mp-1099243 mp-1099244 mp-1099245 mp-1099246 mp-1099248 mp-1099249 mp-1099250 mp-1099251 mp-1099252 mp-1099253 mp-1099254 mp-1099255 mp-1099256 mp-1099257 mp-1099258 mp-1099259 mp-1099260 mp-1099261 mp-1099262 mp-1099263 mp-1099264 mp-1099265 mp-1099266 mp-1099267 mp-1099268 mp-1099269 mp-1099270 mp-1099271 mp-1099272 mp-1099273 mp-1099274 mp-1099275 mp-1099276 mp-1099277 mp-1099278 mp-1099279 mp-1099280 mp-1099281 mp-1099282 mp-1099284 mp-1099285 mp-1099286 mp-1099287 mp-1099288 mp-1099290 mp-1099292 mp-1099293 mp-1099294 mp-1099295 mp-1099296 mp-1099297 mp-1099298 mp-1099299 mp-10993 mp-1099300 mp-1099301 mp-1099302 mp-1099304 mp-1099305 mp-1099306 mp-1099307 mp-1099308 mp-1099310 mp-1099311 mp-1099312 mp-1099313 mp-1099315 mp-1099316 mp-1099317 mp-1099318 mp-1099319 mp-1099320 mp-1099321 mp-1099322 mp-1099323 mp-1099324 mp-1099325 mp-1099326 mp-1099327 mp-1099328 mp-1099329 mp-1099330 mp-1099331 mp-1099332 mp-1099334 mp-1099335 mp-1099336 mp-1099338 mp-1099339 mp-1099340 mp-10994 mp-1099572 mp-1099574 mp-1099575 mp-1099583 mp-1099588 mp-1099591 mp-10996 mp-1099600 mp-1099601 mp-1099602 mp-1099603 mp-1099605 mp-1099606 mp-1099611 mp-1099619 mp-1099622 mp-1099624 mp-1099625 mp-1099626 mp-1099627 mp-1099629 mp-1099653 mp-1099661 mp-1099664 mp-1099665 mp-1099668 mp-1099669 mp-1099672 mp-1099674 mp-1099675 mp-1099676 mp-1099678 mp-1099682 mp-1099683 mp-1099685 mp-1099687 mp-1099692 mp-1099694 mp-1099696 mp-1099698 mp-1099701 mp-1099702 mp-1099703 mp-1099704 mp-1099708 mp-1099712 mp-1099713 mp-1099722 mp-1099724 mp-1099727 mp-1099742 mp-1099745 mp-1099746 mp-1099747 mp-1099750 mp-1099757 mp-1099761 mp-1099762 mp-1099763 mp-1099764 mp-1099765 mp-1099778 mp-1099786 mp-1099788 mp-1099792 mp-1099795 mp-1099798 mp-1099799 mp-10998 mp-1099805 mp-1099808 mp-1099810 mp-1099812 mp-1099816 mp-1099821 mp-1099822 mp-1099824 mp-1099827 mp-1099831 mp-1099832 mp-1099837 mp-1099844 mp-1099847 mp-1099855 mp-1099857 mp-1099860 mp-1099861 mp-1099862 mp-1099865 mp-1099867 mp-1099868 mp-1099871 mp-1099873 mp-1099875 mp-1099877 mp-1099881 mp-1099885 mp-1099886 mp-1099887 mp-1099889 mp-1099890 mp-1099892 mp-1099896 mp-10999 mp-1099902 mp-1099903 mp-1099904 mp-1099905 mp-1099907 mp-1099912 mp-1099913 mp-1099923 mp-1099927 mp-1099931 mp-1099932 mp-1099934 mp-1099936 mp-1099938 mp-1099943 mp-1099945 mp-1099946 mp-1099948 mp-1099951 mp-1099952 mp-1099956 mp-1099972 mp-1099974 mp-1099978 mp-1099990 mp-11 mp-110 mp-1100 mp-11000 mp-1100009 mp-1100028 mp-1100047 mp-1100068 mp-1100085 mp-1100141 mp-1100147 mp-1100149 mp-1100151 mp-1100152 mp-1100154 mp-1100155 mp-1100156 mp-1100157 mp-1100158 mp-1100159 mp-1100160 mp-1100161 mp-1100162 mp-1100163 mp-1100164 mp-1100166 mp-1100167 mp-1100169 mp-1100171 mp-1100173 mp-1100174 mp-1100189 mp-1100190 mp-1100191 mp-1100247 mp-1100266 mp-1100319 mp-1100322 mp-1100323 mp-1100325 mp-1100328 mp-1100329 mp-1100330 mp-1100332 mp-1100334 mp-1100335 mp-1100338 mp-1100340 mp-1100341 mp-1100342 mp-1100343 mp-1100344 mp-1100345 mp-1100346 mp-1100347 mp-1100349 mp-1100350 mp-1100352 mp-1100353 mp-1100354 mp-1100356 mp-1100357 mp-1100358 mp-1100360 mp-1100361 mp-1100362 mp-1100363 mp-1100364 mp-1100365 mp-1100366 mp-1100367 mp-1100368 mp-1100369 mp-1100370 mp-1100371 mp-1100372 mp-1100373 mp-1100374 mp-1100375 mp-1100376 mp-1100377 mp-1100378 mp-1100379 mp-1100380 mp-1100381 mp-1100382 mp-1100383 mp-1100384 mp-1100385 mp-1100386 mp-1100387 mp-1100388 mp-1100389 mp-1100391 mp-1100392 mp-1100393 mp-1100394 mp-1100395 mp-1100396 mp-1100397 mp-1100398 mp-1100399 mp-1100400 mp-1100401 mp-1100402 mp-1100403 mp-1100404 mp-1100405 mp-1100406 mp-1100407 mp-1100408 mp-1100409 mp-1100410 mp-1100411 mp-1100412 mp-1100413 mp-1100414 mp-1100415 mp-1100416 mp-1100417 mp-1100418 mp-1100419 mp-1100420 mp-1100421 mp-1100422 mp-1100423 mp-1100424 mp-1100425 mp-1100426 mp-1100427 mp-1100428 mp-1100429 mp-1100430 mp-1100431 mp-1100432 mp-1100433 mp-1100434 mp-1100435 mp-1100436 mp-1100437 mp-1100438 mp-1100439 mp-1100440 mp-1100441 mp-1100442 mp-1100443 mp-1100444 mp-1100445 mp-1100446 mp-1100447 mp-1100448 mp-1100449 mp-1100450 mp-1100451 mp-1100452 mp-1100454 mp-1100455 mp-1100456 mp-1100457 mp-1100458 mp-1100459 mp-1100460 mp-1100461 mp-1100462 mp-1100463 mp-1100464 mp-1100466 mp-1100467 mp-1100468 mp-1100469 mp-1100471 mp-1100472 mp-1100474 mp-1100476 mp-1100477 mp-1100478 mp-1100479 mp-1100480 mp-1100481 mp-1100482 mp-1100483 mp-1100484 mp-1100485 mp-1100486 mp-1100487 mp-1100488 mp-1100489 mp-1100490 mp-1100491 mp-1100492 mp-1100493 mp-1100494 mp-1100495 mp-1100496 mp-1100497 mp-1100498 mp-1100499 mp-1100500 mp-1100501 mp-1100502 mp-1100503 mp-1100504 mp-1100505 mp-1100506 mp-1100507 mp-1100508 mp-1100509 mp-1100510 mp-1100511 mp-1100512 mp-1100513 mp-1100514 mp-1100515 mp-1100516 mp-1100517 mp-1100518 mp-1100519 mp-1100520 mp-1100521 mp-1100522 mp-1100523 mp-1100524 mp-1100526 mp-1100528 mp-1100529 mp-1100530 mp-1100531 mp-1100532 mp-1100533 mp-1100534 mp-1100535 mp-1100536 mp-1100537 mp-1100538 mp-1100539 mp-1100540 mp-1100541 mp-1100542 mp-1100543 mp-1100544 mp-1100545 mp-1100546 mp-1100547 mp-1100549 mp-1100551 mp-1100552 mp-1100553 mp-1100554 mp-1100555 mp-1100556 mp-1100557 mp-1100558 mp-1100559 mp-1100560 mp-1100561 mp-1100562 mp-1100563 mp-1100564 mp-1100565 mp-1100566 mp-1100567 mp-1100568 mp-1100569 mp-1100570 mp-1100571 mp-1100572 mp-1100573 mp-1100574 mp-1100575 mp-1100576 mp-1100577 mp-1100578 mp-1100579 mp-1100580 mp-1100581 mp-1100582 mp-1100583 mp-1100584 mp-1100585 mp-1100586 mp-1100587 mp-1100588 mp-1100589 mp-1100590 mp-1100591 mp-1100592 mp-1100593 mp-1100594 mp-1100595 mp-1100596 mp-1100597 mp-1100598 mp-1100599 mp-11006 mp-1100600 mp-1100601 mp-1100602 mp-1100603 mp-1100604 mp-1100605 mp-1100606 mp-1100607 mp-1100608 mp-1100609 mp-1100610 mp-1100611 mp-1100612 mp-1100613 mp-1100614 mp-1100615 mp-1100616 mp-1100617 mp-1100618 mp-1100619 mp-1100620 mp-1100621 mp-1100622 mp-1100623 mp-1100624 mp-1100625 mp-1100626 mp-1100627 mp-1100628 mp-1100629 mp-1100630 mp-1100631 mp-1100632 mp-1100633 mp-1100634 mp-1100635 mp-1100636 mp-1100637 mp-1100638 mp-1100639 mp-1100640 mp-1100641 mp-1100642 mp-1100643 mp-1100644 mp-1100645 mp-1100646 mp-1100647 mp-1100648 mp-1100649 mp-1100650 mp-1100651 mp-1100652 mp-1100653 mp-1100654 mp-1100655 mp-1100656 mp-1100657 mp-1100658 mp-1100659 mp-1100660 mp-1100661 mp-1100662 mp-1100663 mp-1100664 mp-1100665 mp-1100666 mp-1100667 mp-1100668 mp-1100669 mp-1100670 mp-1100671 mp-1100672 mp-1100673 mp-1100674 mp-1100675 mp-1100676 mp-1100677 mp-1100678 mp-1100679 mp-1100680 mp-1100681 mp-1100682 mp-1100683 mp-1100684 mp-1100685 mp-1100686 mp-1100687 mp-1100688 mp-1100689 mp-1100690 mp-1100691 mp-1100692 mp-1100693 mp-1100694 mp-1100695 mp-1100696 mp-1100697 mp-1100698 mp-1100699 mp-11007 mp-1100700 mp-1100701 mp-1100702 mp-1100705 mp-1100706 mp-1100708 mp-1100709 mp-1100712 mp-1100713 mp-1100714 mp-1100715 mp-1100716 mp-1100717 mp-1100718 mp-1100719 mp-1100720 mp-1100721 mp-1100722 mp-1100723 mp-1100724 mp-1100725 mp-1100726 mp-1100727 mp-1100728 mp-1100729 mp-1100730 mp-1100731 mp-1100732 mp-1100733 mp-1100734 mp-1100735 mp-1100736 mp-1100737 mp-1100738 mp-1100739 mp-1100740 mp-1100741 mp-1100742 mp-1100743 mp-1100744 mp-1100745 mp-1100746 mp-1100747 mp-1100748 mp-1100749 mp-1100750 mp-1100751 mp-1100752 mp-1100753 mp-1100754 mp-1100755 mp-1100756 mp-1100757 mp-1100758 mp-1100759 mp-1100760 mp-1100761 mp-1100762 mp-1100763 mp-1100764 mp-1100765 mp-1100766 mp-1100767 mp-1100768 mp-1100769 mp-1100770 mp-1100771 mp-1100772 mp-1100773 mp-1100774 mp-1100775 mp-1100776 mp-1100777 mp-1100778 mp-1100779 mp-1100780 mp-1100781 mp-1100782 mp-1100783 mp-1100784 mp-1100785 mp-1100786 mp-1100787 mp-1100788 mp-1100789 mp-1100790 mp-1100794 mp-1100795 mp-1100796 mp-1100799 mp-11008 mp-1100800 mp-1100802 mp-1100803 mp-1100804 mp-1100806 mp-1100807 mp-1100808 mp-1100809 mp-1100811 mp-1100812 mp-1100814 mp-1100815 mp-1100817 mp-1100818 mp-1100822 mp-1100823 mp-1100824 mp-1100825 mp-1100827 mp-1100828 mp-1100830 mp-1100834 mp-1100836 mp-1100837 mp-1100838 mp-1100841 mp-1100842 mp-1100843 mp-1100846 mp-1100852 mp-1100853 mp-1100854 mp-1100855 mp-1100856 mp-1100857 mp-1100858 mp-1100861 mp-1100862 mp-1100865 mp-1100867 mp-1100868 mp-1100869 mp-1100873 mp-1100874 mp-1100876 mp-1100877 mp-1100878 mp-1100881 mp-1100882 mp-1100884 mp-1100887 mp-1100888 mp-1100889 mp-1100893 mp-1100894 mp-1100895 mp-1100896 mp-1100897 mp-11009 mp-1100901 mp-1100902 mp-1100903 mp-1100906 mp-1100908 mp-1100910 mp-1100912 mp-1100913 mp-1100916 mp-1100917 mp-1100918 mp-1100919 mp-1100920 mp-1100921 mp-1100925 mp-1100926 mp-1100928 mp-1100929 mp-1100930 mp-1100931 mp-1100933 mp-1100934 mp-1100935 mp-1100936 mp-1100937 mp-1100938 mp-1100939 mp-1100940 mp-1100942 mp-1100945 mp-1100946 mp-1100947 mp-1100948 mp-1100949 mp-1100950 mp-1100951 mp-1100952 mp-1100957 mp-1100959 mp-1100961 mp-1100962 mp-1100963 mp-1100964 mp-1100965 mp-1100966 mp-1100968 mp-1100969 mp-1100970 mp-1100971 mp-1100972 mp-1100973 mp-1100974 mp-1100975 mp-1100976 mp-1100977 mp-1100979 mp-1100980 mp-1100982 mp-1100983 mp-1100986 mp-1100988 mp-1100989 mp-1100992 mp-1100994 mp-1100995 mp-1100996 mp-1100997 mp-1100999 mp-1101 mp-11010 mp-1101003 mp-1101006 mp-1101007 mp-1101014 mp-1101018 mp-1101020 mp-1101021 mp-1101022 mp-1101023 mp-1101024 mp-1101027 mp-1101031 mp-1101032 mp-1101033 mp-1101034 mp-1101036 mp-1101037 mp-1101038 mp-1101039 mp-1101040 mp-1101043 mp-1101047 mp-1101048 mp-1101049 mp-1101052 mp-1101053 mp-1101055 mp-1101056 mp-1101061 mp-1101069 mp-1101073 mp-1101074 mp-1101075 mp-1101077 mp-1101079 mp-1101086 mp-1101087 mp-1101088 mp-1101090 mp-1101091 mp-1101092 mp-1101093 mp-1101094 mp-1101095 mp-1101096 mp-1101098 mp-1101099 mp-11011 mp-1101100 mp-1101106 mp-1101107 mp-1101108 mp-1101109 mp-1101114 mp-1101116 mp-1101117 mp-1101118 mp-1101119 mp-1101121 mp-1101124 mp-1101126 mp-1101127 mp-1101128 mp-1101129 mp-1101130 mp-1101132 mp-1101135 mp-1101136 mp-1101137 mp-1101139 mp-1101143 mp-1101144 mp-1101145 mp-1101147 mp-1101148 mp-1101149 mp-1101151 mp-1101152 mp-1101156 mp-1101159 mp-1101160 mp-1101161 mp-1101163 mp-1101164 mp-1101165 mp-1101168 mp-1101169 mp-1101170 mp-1101171 mp-1101173 mp-1101174 mp-1101177 mp-1101178 mp-1101179 mp-1101180 mp-1101181 mp-1101183 mp-1101184 mp-1101185 mp-1101186 mp-1101187 mp-1101188 mp-1101189 mp-1101190 mp-1101191 mp-1101192 mp-1101193 mp-1101194 mp-1101197 mp-1101199 mp-11012 mp-1101202 mp-1101205 mp-1101208 mp-1101209 mp-1101210 mp-1101211 mp-1101212 mp-1101213 mp-1101214 mp-1101221 mp-1101222 mp-1101223 mp-1101225 mp-1101227 mp-1101228 mp-1101229 mp-1101234 mp-1101236 mp-1101237 mp-1101238 mp-1101239 mp-1101240 mp-1101241 mp-1101243 mp-1101248 mp-1101249 mp-1101250 mp-1101251 mp-1101253 mp-1101254 mp-1101256 mp-1101257 mp-1101258 mp-1101260 mp-1101261 mp-1101263 mp-1101264 mp-1101265 mp-1101266 mp-1101267 mp-1101268 mp-1101269 mp-1101271 mp-1101272 mp-1101273 mp-1101275 mp-1101277 mp-1101279 mp-1101280 mp-1101282 mp-1101283 mp-1101284 mp-1101285 mp-1101287 mp-1101291 mp-1101292 mp-1101293 mp-1101294 mp-1101295 mp-1101299 mp-1101300 mp-1101301 mp-1101302 mp-1101303 mp-1101304 mp-1101307 mp-1101308 mp-1101309 mp-1101311 mp-1101312 mp-1101314 mp-1101316 mp-1101318 mp-1101319 mp-1101326 mp-1101327 mp-1101328 mp-1101329 mp-1101331 mp-1101333 mp-1101335 mp-1101336 mp-1101339 mp-1101340 mp-1101341 mp-1101343 mp-1101344 mp-1101345 mp-1101347 mp-1101349 mp-1101350 mp-1101351 mp-1101353 mp-1101356 mp-1101357 mp-1101358 mp-1101360 mp-1101361 mp-1101362 mp-1101363 mp-1101364 mp-1101365 mp-1101366 mp-1101367 mp-1101369 mp-1101371 mp-1101372 mp-1101374 mp-1101375 mp-1101376 mp-1101377 mp-1101379 mp-1101381 mp-1101382 mp-1101383 mp-1101384 mp-1101386 mp-1101388 mp-1101389 mp-1101390 mp-1101391 mp-1101394 mp-1101395 mp-1101396 mp-1101397 mp-11014 mp-1101400 mp-1101401 mp-1101402 mp-1101403 mp-1101405 mp-1101408 mp-1101412 mp-1101413 mp-1101414 mp-1101415 mp-1101417 mp-1101419 mp-1101421 mp-1101422 mp-1101425 mp-1101427 mp-1101428 mp-1101430 mp-1101431 mp-1101432 mp-1101433 mp-1101434 mp-1101436 mp-1101437 mp-1101441 mp-1101443 mp-1101445 mp-1101447 mp-1101448 mp-1101449 mp-1101450 mp-1101455 mp-1101457 mp-1101458 mp-1101460 mp-1101461 mp-1101462 mp-1101463 mp-1101465 mp-1101467 mp-1101470 mp-1101471 mp-1101475 mp-1101476 mp-1101477 mp-1101478 mp-1101479 mp-1101480 mp-1101481 mp-1101482 mp-1101484 mp-1101485 mp-1101490 mp-1101491 mp-1101492 mp-1101493 mp-1101496 mp-1101501 mp-1101503 mp-1101504 mp-1101506 mp-1101509 mp-1101510 mp-1101511 mp-1101512 mp-1101513 mp-1101516 mp-1101517 mp-1101518 mp-1101520 mp-1101521 mp-1101522 mp-1101523 mp-1101524 mp-1101525 mp-1101526 mp-1101527 mp-1101530 mp-1101531 mp-1101532 mp-1101533 mp-1101535 mp-1101536 mp-1101538 mp-1101539 mp-1101540 mp-1101543 mp-1101544 mp-1101545 mp-1101547 mp-1101550 mp-1101551 mp-1101552 mp-1101553 mp-1101555 mp-1101556 mp-1101557 mp-1101558 mp-1101560 mp-1101561 mp-1101562 mp-1101563 mp-1101565 mp-1101566 mp-1101570 mp-1101571 mp-1101573 mp-1101575 mp-1101576 mp-1101577 mp-1101579 mp-1101580 mp-1101585 mp-1101586 mp-1101587 mp-1101589 mp-1101593 mp-1101595 mp-1101596 mp-1101597 mp-1101598 mp-11016 mp-1101600 mp-1101601 mp-1101602 mp-1101604 mp-1101606 mp-1101613 mp-1101619 mp-1101620 mp-1101621 mp-1101623 mp-1101627 mp-1101628 mp-1101629 mp-1101631 mp-1101632 mp-1101633 mp-1101635 mp-1101636 mp-1101637 mp-1101638 mp-1101642 mp-1101643 mp-1101650 mp-1101651 mp-1101653 mp-1101654 mp-1101655 mp-1101657 mp-1101660 mp-1101661 mp-1101663 mp-1101664 mp-1101665 mp-1101666 mp-1101667 mp-1101668 mp-1101670 mp-1101671 mp-1101673 mp-1101675 mp-1101677 mp-1101680 mp-1101681 mp-1101682 mp-1101683 mp-1101684 mp-1101685 mp-1101686 mp-1101687 mp-1101692 mp-1101695 mp-1101696 mp-1101697 mp-1101698 mp-1101699 mp-11017 mp-1101700 mp-1101701 mp-1101702 mp-1101703 mp-1101705 mp-1101707 mp-1101708 mp-1101709 mp-1101713 mp-1101714 mp-1101715 mp-1101716 mp-1101717 mp-1101719 mp-1101720 mp-1101722 mp-1101723 mp-1101724 mp-1101725 mp-1101727 mp-1101728 mp-1101729 mp-1101736 mp-1101746 mp-1101752 mp-1101753 mp-1101754 mp-1101755 mp-1101756 mp-1101759 mp-1101762 mp-1101763 mp-1101764 mp-1101765 mp-1101768 mp-1101769 mp-1101770 mp-1101771 mp-1101772 mp-1101773 mp-1101774 mp-1101777 mp-1101778 mp-1101781 mp-1101783 mp-1101785 mp-1101786 mp-1101787 mp-1101788 mp-1101789 mp-1101790 mp-1101792 mp-1101793 mp-1101795 mp-1101796 mp-1101797 mp-1101799 mp-11018 mp-1101800 mp-1101801 mp-1101803 mp-1101806 mp-1101808 mp-1101809 mp-1101810 mp-1101811 mp-1101813 mp-1101816 mp-1101817 mp-1101818 mp-1101819 mp-1101820 mp-1101822 mp-1101823 mp-1101824 mp-1101826 mp-1101828 mp-1101830 mp-1101836 mp-1101841 mp-1101842 mp-1101843 mp-1101844 mp-1101845 mp-1101846 mp-1101848 mp-1101849 mp-1101850 mp-1101851 mp-1101854 mp-1101855 mp-1101860 mp-1101861 mp-1101862 mp-1101864 mp-1101867 mp-1101868 mp-1101870 mp-1101871 mp-1101873 mp-1101878 mp-1101882 mp-1101883 mp-1101884 mp-1101885 mp-1101887 mp-1101890 mp-1101891 mp-1101892 mp-1101893 mp-1101894 mp-1101897 mp-1101898 mp-1101899 mp-11019 mp-1101900 mp-1101901 mp-1101907 mp-1101908 mp-1101909 mp-1101912 mp-1101913 mp-1101915 mp-1101916 mp-1101917 mp-1101919 mp-1101922 mp-1101924 mp-1101926 mp-1101930 mp-1101933 mp-1101934 mp-1101935 mp-1101938 mp-1101941 mp-1101942 mp-1101943 mp-1101944 mp-1101945 mp-1101946 mp-1101948 mp-1101950 mp-1101952 mp-1101953 mp-1101959 mp-1101964 mp-1101967 mp-1101968 mp-1101969 mp-1101970 mp-1101971 mp-1101972 mp-1101973 mp-1101975 mp-1101976 mp-1101978 mp-1101981 mp-1101982 mp-1101983 mp-1101985 mp-1101986 mp-1101987 mp-1101988 mp-1101989 mp-1101990 mp-1101992 mp-1101993 mp-1101994 mp-1101995 mp-1101996 mp-1101998 mp-1102 mp-11020 mp-1102001 mp-1102002 mp-1102003 mp-1102006 mp-1102008 mp-1102011 mp-1102015 mp-1102017 mp-1102018 mp-1102021 mp-1102023 mp-1102024 mp-1102025 mp-1102026 mp-1102028 mp-1102029 mp-1102030 mp-1102032 mp-1102033 mp-1102035 mp-1102036 mp-1102038 mp-1102039 mp-1102040 mp-1102041 mp-1102042 mp-1102043 mp-1102044 mp-1102046 mp-1102047 mp-1102049 mp-1102052 mp-1102053 mp-1102054 mp-1102055 mp-1102059 mp-1102060 mp-1102064 mp-1102065 mp-1102067 mp-1102068 mp-1102069 mp-1102073 mp-1102074 mp-1102075 mp-1102076 mp-1102077 mp-1102078 mp-1102079 mp-1102080 mp-1102082 mp-1102083 mp-1102084 mp-1102086 mp-1102087 mp-1102089 mp-1102090 mp-1102092 mp-1102093 mp-1102095 mp-1102097 mp-1102098 mp-1102099 mp-11021 mp-1102100 mp-1102101 mp-1102104 mp-1102105 mp-1102108 mp-1102110 mp-1102111 mp-1102112 mp-1102114 mp-1102115 mp-1102116 mp-1102117 mp-1102124 mp-1102129 mp-1102131 mp-1102132 mp-1102133 mp-1102135 mp-1102138 mp-1102139 mp-1102140 mp-1102143 mp-1102145 mp-1102146 mp-1102147 mp-1102148 mp-1102150 mp-1102152 mp-1102153 mp-1102155 mp-1102157 mp-1102160 mp-1102161 mp-1102163 mp-1102165 mp-1102167 mp-1102168 mp-1102170 mp-1102172 mp-1102174 mp-1102176 mp-1102177 mp-1102178 mp-1102179 mp-1102182 mp-1102184 mp-1102187 mp-1102188 mp-1102191 mp-1102195 mp-1102196 mp-1102197 mp-1102199 mp-11022 mp-1102201 mp-1102202 mp-1102205 mp-1102206 mp-1102207 mp-1102208 mp-1102209 mp-1102210 mp-1102211 mp-1102212 mp-1102214 mp-1102216 mp-1102217 mp-1102220 mp-1102223 mp-1102225 mp-1102227 mp-1102228 mp-1102232 mp-1102233 mp-1102235 mp-1102236 mp-1102237 mp-1102240 mp-1102243 mp-1102246 mp-1102248 mp-1102249 mp-1102252 mp-1102254 mp-1102255 mp-1102259 mp-1102261 mp-1102265 mp-1102268 mp-1102272 mp-1102278 mp-1102279 mp-1102280 mp-1102281 mp-1102283 mp-1102284 mp-1102285 mp-1102288 mp-1102291 mp-1102295 mp-1102297 mp-1102298 mp-11023 mp-1102302 mp-1102303 mp-1102307 mp-1102308 mp-1102309 mp-1102310 mp-1102311 mp-1102313 mp-1102314 mp-1102316 mp-1102318 mp-1102319 mp-1102324 mp-1102325 mp-1102327 mp-1102328 mp-1102332 mp-1102333 mp-1102342 mp-1102344 mp-1102345 mp-1102346 mp-1102348 mp-1102349 mp-1102352 mp-1102353 mp-1102354 mp-1102356 mp-1102359 mp-1102362 mp-1102363 mp-1102364 mp-1102366 mp-1102370 mp-1102371 mp-1102373 mp-1102374 mp-1102376 mp-1102378 mp-1102379 mp-1102381 mp-1102382 mp-1102384 mp-1102385 mp-1102387 mp-1102390 mp-1102392 mp-1102394 mp-1102395 mp-1102396 mp-1102399 mp-1102404 mp-1102408 mp-1102409 mp-1102410 mp-1102412 mp-1102413 mp-1102417 mp-1102423 mp-1102424 mp-1102425 mp-1102427 mp-1102429 mp-1102430 mp-1102431 mp-1102432 mp-1102433 mp-1102436 mp-1102437 mp-1102438 mp-1102439 mp-1102440 mp-1102441 mp-1102442 mp-1102443 mp-1102444 mp-1102445 mp-1102447 mp-1102449 mp-1102450 mp-1102452 mp-1102455 mp-1102456 mp-1102457 mp-1102458 mp-1102464 mp-1102468 mp-1102469 mp-1102473 mp-1102475 mp-1102476 mp-1102477 mp-1102478 mp-1102481 mp-1102482 mp-1102484 mp-1102486 mp-1102487 mp-1102490 mp-1102495 mp-1102496 mp-1102498 mp-1102499 mp-11025 mp-1102504 mp-1102507 mp-1102508 mp-1102510 mp-1102514 mp-1102515 mp-1102516 mp-1102518 mp-1102520 mp-1102521 mp-1102523 mp-1102524 mp-1102525 mp-1102526 mp-1102530 mp-1102531 mp-1102532 mp-1102534 mp-1102535 mp-1102536 mp-1102537 mp-1102538 mp-1102539 mp-1102540 mp-1102541 mp-1102542 mp-1102544 mp-1102545 mp-1102554 mp-1102558 mp-1102559 mp-1102561 mp-1102564 mp-1102565 mp-1102568 mp-1102569 mp-1102571 mp-1102576 mp-1102578 mp-1102580 mp-1102584 mp-1102585 mp-1102589 mp-1102591 mp-1102595 mp-1102596 mp-1102597 mp-11026 mp-1102601 mp-1102603 mp-1102607 mp-1102609 mp-1102611 mp-1102613 mp-1102615 mp-1102616 mp-1102618 mp-1102621 mp-1102631 mp-1102633 mp-1102637 mp-1102640 mp-1102641 mp-1102642 mp-1102645 mp-1102647 mp-1102649 mp-1102650 mp-1102652 mp-1102654 mp-1102657 mp-1102658 mp-1102660 mp-1102662 mp-1102664 mp-1102666 mp-1102668 mp-1102669 mp-1102671 mp-1102672 mp-1102673 mp-1102674 mp-1102677 mp-1102680 mp-1102681 mp-1102684 mp-1102687 mp-1102688 mp-1102690 mp-1102691 mp-1102692 mp-1102693 mp-1102695 mp-1102696 mp-1102698 mp-11027 mp-1102700 mp-1102702 mp-1102704 mp-1102705 mp-1102706 mp-1102707 mp-1102713 mp-1102716 mp-1102721 mp-1102728 mp-1102731 mp-1102732 mp-1102733 mp-1102736 mp-1102737 mp-1102741 mp-1102743 mp-1102744 mp-1102751 mp-1102752 mp-1102754 mp-1102755 mp-1102757 mp-1102758 mp-1102759 mp-1102760 mp-1102762 mp-1102763 mp-1102767 mp-1102773 mp-1102776 mp-1102777 mp-1102778 mp-1102779 mp-1102784 mp-1102786 mp-1102787 mp-1102791 mp-1102792 mp-1102794 mp-1102795 mp-1102799 mp-11028 mp-1102805 mp-1102807 mp-1102810 mp-1102811 mp-1102812 mp-1102817 mp-1102819 mp-1102820 mp-1102822 mp-1102824 mp-1102830 mp-1102833 mp-1102834 mp-1102836 mp-1102838 mp-1102840 mp-1102841 mp-1102842 mp-1102843 mp-1102844 mp-1102845 mp-1102846 mp-1102847 mp-1102848 mp-1102849 mp-1102850 mp-1102854 mp-1102855 mp-1102857 mp-1102859 mp-1102860 mp-1102863 mp-1102865 mp-1102866 mp-1102869 mp-1102874 mp-1102875 mp-1102877 mp-1102879 mp-1102883 mp-1102885 mp-1102890 mp-1102891 mp-1102895 mp-1102897 mp-1102898 mp-11029 mp-1102900 mp-1102901 mp-1102902 mp-1102907 mp-1102911 mp-1102914 mp-1102915 mp-1102917 mp-1102919 mp-1102920 mp-1102921 mp-1102922 mp-1102923 mp-1102924 mp-1102925 mp-1102926 mp-1102928 mp-1102933 mp-1102935 mp-1102936 mp-1102937 mp-1102938 mp-1102941 mp-1102943 mp-1102944 mp-1102945 mp-1102948 mp-1102952 mp-1102955 mp-1102959 mp-1102961 mp-1102963 mp-1102966 mp-1102968 mp-1102971 mp-1102972 mp-1102974 mp-1102975 mp-1102976 mp-1102977 mp-1102979 mp-1102980 mp-1102981 mp-1102982 mp-1102986 mp-1102988 mp-1102992 mp-1102993 mp-1102997 mp-1102998 mp-1103 mp-1103001 mp-1103002 mp-1103006 mp-1103007 mp-1103008 mp-1103009 mp-1103010 mp-1103012 mp-1103015 mp-1103016 mp-1103017 mp-1103021 mp-1103022 mp-1103026 mp-1103028 mp-1103030 mp-1103031 mp-1103032 mp-1103033 mp-1103034 mp-1103035 mp-1103036 mp-1103038 mp-1103039 mp-1103044 mp-1103046 mp-1103047 mp-1103049 mp-1103053 mp-1103054 mp-1103057 mp-1103058 mp-1103059 mp-1103060 mp-1103066 mp-1103067 mp-1103069 mp-1103073 mp-1103074 mp-1103076 mp-1103079 mp-1103080 mp-1103082 mp-1103084 mp-1103085 mp-1103088 mp-1103089 mp-1103090 mp-1103091 mp-1103093 mp-1103095 mp-1103098 mp-11031 mp-1103100 mp-1103104 mp-1103105 mp-1103107 mp-1103109 mp-1103113 mp-1103114 mp-1103115 mp-1103118 mp-1103120 mp-1103121 mp-1103123 mp-1103125 mp-1103126 mp-1103127 mp-1103128 mp-1103129 mp-1103130 mp-1103139 mp-1103143 mp-1103144 mp-1103146 mp-1103148 mp-1103149 mp-1103150 mp-1103152 mp-1103153 mp-1103155 mp-1103158 mp-1103160 mp-1103162 mp-1103164 mp-1103166 mp-1103169 mp-1103171 mp-1103172 mp-1103173 mp-1103174 mp-1103176 mp-1103177 mp-1103178 mp-1103180 mp-1103182 mp-1103185 mp-1103186 mp-1103187 mp-1103188 mp-1103189 mp-1103190 mp-1103193 mp-1103194 mp-1103195 mp-1103196 mp-1103201 mp-1103210 mp-1103211 mp-1103212 mp-1103213 mp-1103214 mp-1103217 mp-1103225 mp-1103226 mp-1103227 mp-1103228 mp-1103229 mp-1103232 mp-1103235 mp-1103238 mp-1103243 mp-1103248 mp-1103249 mp-1103252 mp-1103253 mp-1103255 mp-1103256 mp-1103258 mp-1103261 mp-1103264 mp-1103265 mp-1103272 mp-1103275 mp-1103280 mp-1103281 mp-1103284 mp-1103289 mp-1103290 mp-1103291 mp-1103293 mp-1103294 mp-1103295 mp-1103296 mp-1103298 mp-11033 mp-1103303 mp-1103307 mp-1103309 mp-1103310 mp-1103314 mp-1103315 mp-1103317 mp-1103318 mp-1103319 mp-1103320 mp-1103324 mp-1103327 mp-1103331 mp-1103346 mp-1103351 mp-1103352 mp-1103353 mp-1103359 mp-1103360 mp-1103361 mp-1103367 mp-1103369 mp-1103370 mp-1103373 mp-1103374 mp-1103379 mp-1103380 mp-1103382 mp-1103387 mp-1103389 mp-1103391 mp-1103394 mp-1103395 mp-1103397 mp-1103398 mp-11034 mp-1103406 mp-1103408 mp-1103410 mp-1103411 mp-1103413 mp-1103414 mp-1103415 mp-1103416 mp-1103420 mp-1103421 mp-1103423 mp-1103424 mp-1103425 mp-1103426 mp-1103427 mp-1103431 mp-1103434 mp-1103438 mp-1103440 mp-1103449 mp-1103450 mp-1103452 mp-1103453 mp-1103456 mp-1103457 mp-1103459 mp-1103461 mp-1103463 mp-1103465 mp-1103467 mp-1103470 mp-1103471 mp-1103472 mp-1103473 mp-1103475 mp-1103476 mp-1103481 mp-1103484 mp-1103487 mp-1103493 mp-1103498 mp-1103502 mp-1103503 mp-1103507 mp-1103508 mp-1103510 mp-1103511 mp-1103512 mp-1103513 mp-1103514 mp-1103515 mp-1103516 mp-1103518 mp-1103519 mp-1103520 mp-1103521 mp-1103522 mp-1103523 mp-1103524 mp-1103525 mp-1103526 mp-1103527 mp-1103534 mp-1103535 mp-1103536 mp-1103537 mp-1103538 mp-1103539 mp-1103541 mp-1103543 mp-1103545 mp-1103546 mp-1103547 mp-1103548 mp-1103550 mp-1103551 mp-1103552 mp-1103553 mp-1103554 mp-1103555 mp-1103556 mp-1103557 mp-1103558 mp-1103561 mp-1103562 mp-1103566 mp-1103567 mp-1103568 mp-1103570 mp-1103571 mp-1103572 mp-1103573 mp-1103574 mp-1103576 mp-1103578 mp-1103581 mp-1103583 mp-1103584 mp-1103590 mp-1103591 mp-1103592 mp-1103593 mp-1103596 mp-1103598 mp-1103601 mp-1103603 mp-1103604 mp-1103605 mp-1103607 mp-1103608 mp-1103609 mp-1103612 mp-1103613 mp-1103614 mp-1103616 mp-1103618 mp-1103621 mp-1103625 mp-1103629 mp-1103631 mp-1103633 mp-1103634 mp-1103635 mp-1103637 mp-1103641 mp-1103642 mp-1103643 mp-1103645 mp-1103648 mp-1103650 mp-1103651 mp-1103652 mp-1103655 mp-1103656 mp-1103658 mp-1103663 mp-1103664 mp-1103666 mp-1103670 mp-1103675 mp-1103676 mp-1103677 mp-1103678 mp-1103679 mp-1103681 mp-1103683 mp-1103684 mp-1103685 mp-1103688 mp-1103690 mp-1103691 mp-1103692 mp-1103697 mp-1103698 mp-11037 mp-1103705 mp-1103709 mp-1103715 mp-1103718 mp-1103721 mp-1103722 mp-1103724 mp-1103728 mp-1103729 mp-1103730 mp-1103732 mp-1103734 mp-1103735 mp-1103738 mp-1103739 mp-1103744 mp-1103746 mp-1103747 mp-1103749 mp-1103757 mp-1103758 mp-1103760 mp-1103762 mp-1103766 mp-1103771 mp-1103775 mp-1103776 mp-1103777 mp-1103778 mp-1103779 mp-1103784 mp-1103785 mp-1103787 mp-1103788 mp-1103791 mp-1103792 mp-1103795 mp-1103796 mp-1103797 mp-1103799 mp-11038 mp-1103801 mp-1103802 mp-1103803 mp-1103807 mp-1103808 mp-1103809 mp-1103810 mp-1103811 mp-1103812 mp-1103814 mp-1103816 mp-1103818 mp-1103819 mp-1103820 mp-1103821 mp-1103822 mp-1103823 mp-1103824 mp-1103826 mp-1103827 mp-1103830 mp-1103832 mp-1103834 mp-1103835 mp-1103836 mp-1103837 mp-1103838 mp-1103842 mp-1103844 mp-1103845 mp-1103846 mp-1103847 mp-1103848 mp-1103850 mp-1103851 mp-1103852 mp-1103853 mp-1103857 mp-1103859 mp-1103860 mp-1103861 mp-1103862 mp-1103863 mp-1103865 mp-1103867 mp-1103868 mp-1103869 mp-1103870 mp-1103872 mp-1103874 mp-1103876 mp-1103877 mp-1103879 mp-1103880 mp-1103883 mp-1103885 mp-1103886 mp-1103888 mp-1103889 mp-1103890 mp-1103891 mp-1103893 mp-1103894 mp-1103895 mp-1103896 mp-1103897 mp-1103898 mp-1103899 mp-1103900 mp-1103904 mp-1103905 mp-1103907 mp-1103909 mp-1103910 mp-1103911 mp-1103912 mp-1103913 mp-1103915 mp-1103916 mp-1103918 mp-1103919 mp-1103920 mp-1103921 mp-1103922 mp-1103923 mp-1103927 mp-1103928 mp-1103929 mp-1103931 mp-1103932 mp-1103933 mp-1103934 mp-1103936 mp-1103938 mp-1103939 mp-1103940 mp-1103943 mp-1103945 mp-1103947 mp-1103948 mp-1103949 mp-1103950 mp-1103952 mp-1103953 mp-1103954 mp-1103956 mp-1103957 mp-1103958 mp-1103959 mp-1103960 mp-1103961 mp-1103963 mp-1103964 mp-1103966 mp-1103967 mp-1103969 mp-1103970 mp-1103972 mp-1103973 mp-1103974 mp-1103975 mp-1103976 mp-1103978 mp-1103979 mp-1103982 mp-1103983 mp-1103985 mp-1103986 mp-1103987 mp-1103989 mp-1103990 mp-1103993 mp-1103994 mp-1103995 mp-1103996 mp-1103997 mp-1103998 mp-1103999 mp-1104 mp-11040 mp-1104000 mp-1104001 mp-1104005 mp-1104008 mp-1104010 mp-1104011 mp-1104012 mp-1104013 mp-1104014 mp-1104015 mp-1104018 mp-1104019 mp-1104020 mp-1104024 mp-1104025 mp-1104026 mp-1104027 mp-1104028 mp-1104031 mp-1104032 mp-1104033 mp-1104034 mp-1104036 mp-1104038 mp-1104042 mp-1104046 mp-1104047 mp-1104050 mp-1104052 mp-1104053 mp-1104054 mp-1104057 mp-1104060 mp-1104061 mp-1104062 mp-1104064 mp-1104066 mp-1104067 mp-1104068 mp-1104069 mp-1104070 mp-1104073 mp-1104074 mp-1104078 mp-1104080 mp-1104088 mp-1104089 mp-1104097 mp-1104100 mp-1104101 mp-1104102 mp-1104103 mp-1104104 mp-1104106 mp-1104112 mp-1104114 mp-1104116 mp-1104117 mp-1104120 mp-1104121 mp-1104122 mp-1104125 mp-1104127 mp-1104128 mp-1104129 mp-1104130 mp-1104131 mp-1104133 mp-1104134 mp-1104135 mp-1104136 mp-1104137 mp-1104138 mp-1104139 mp-1104140 mp-1104141 mp-1104142 mp-1104144 mp-1104145 mp-1104146 mp-1104149 mp-1104150 mp-1104152 mp-1104155 mp-1104157 mp-1104158 mp-1104159 mp-1104160 mp-1104161 mp-1104162 mp-1104164 mp-1104165 mp-1104166 mp-1104167 mp-1104168 mp-1104171 mp-1104172 mp-1104173 mp-1104174 mp-1104175 mp-1104176 mp-1104177 mp-1104180 mp-1104181 mp-1104182 mp-1104183 mp-1104184 mp-1104185 mp-1104191 mp-1104192 mp-1104193 mp-1104194 mp-1104196 mp-1104197 mp-1104198 mp-1104199 mp-1104200 mp-1104201 mp-1104202 mp-1104205 mp-1104206 mp-1104209 mp-1104210 mp-1104211 mp-1104212 mp-1104214 mp-1104215 mp-1104216 mp-1104217 mp-1104219 mp-1104220 mp-1104221 mp-1104222 mp-1104224 mp-1104225 mp-1104227 mp-1104228 mp-1104229 mp-1104230 mp-1104232 mp-1104233 mp-1104235 mp-1104237 mp-1104238 mp-1104240 mp-1104241 mp-1104242 mp-1104243 mp-1104244 mp-1104245 mp-1104248 mp-1104249 mp-1104250 mp-1104251 mp-1104253 mp-1104254 mp-1104255 mp-1104257 mp-1104258 mp-1104259 mp-1104260 mp-1104261 mp-1104265 mp-1104266 mp-1104267 mp-1104268 mp-1104269 mp-1104271 mp-1104272 mp-1104273 mp-1104274 mp-1104276 mp-1104277 mp-1104279 mp-1104282 mp-1104283 mp-1104284 mp-1104285 mp-1104286 mp-1104287 mp-1104288 mp-1104289 mp-1104290 mp-1104293 mp-1104294 mp-1104295 mp-1104297 mp-1104298 mp-1104300 mp-1104301 mp-1104302 mp-1104303 mp-1104305 mp-1104306 mp-1104307 mp-1104308 mp-1104310 mp-1104311 mp-1104316 mp-1104317 mp-1104318 mp-1104319 mp-1104320 mp-1104323 mp-1104325 mp-1104326 mp-1104327 mp-1104330 mp-1104331 mp-1104332 mp-1104333 mp-1104334 mp-1104337 mp-1104341 mp-1104343 mp-1104347 mp-1104352 mp-1104355 mp-1104356 mp-1104357 mp-1104358 mp-1104359 mp-1104360 mp-1104362 mp-1104363 mp-1104364 mp-1104365 mp-1104366 mp-1104368 mp-1104369 mp-1104372 mp-1104373 mp-1104374 mp-1104377 mp-1104378 mp-1104379 mp-1104380 mp-1104381 mp-1104382 mp-1104383 mp-1104384 mp-1104385 mp-1104386 mp-1104388 mp-1104390 mp-1104392 mp-1104393 mp-1104395 mp-1104396 mp-1104397 mp-1104399 mp-1104400 mp-1104401 mp-1104403 mp-1104404 mp-1104405 mp-1104406 mp-1104408 mp-1104410 mp-1104411 mp-1104413 mp-1104417 mp-1104418 mp-1104420 mp-1104423 mp-1104424 mp-1104426 mp-1104428 mp-1104429 mp-1104431 mp-1104435 mp-1104436 mp-1104438 mp-1104440 mp-1104441 mp-1104443 mp-1104444 mp-1104447 mp-1104448 mp-1104449 mp-1104450 mp-1104451 mp-1104452 mp-1104453 mp-1104454 mp-1104455 mp-1104456 mp-1104457 mp-1104458 mp-1104459 mp-1104460 mp-1104461 mp-1104462 mp-1104463 mp-1104464 mp-1104465 mp-1104467 mp-1104469 mp-1104471 mp-1104473 mp-1104474 mp-1104479 mp-1104481 mp-1104484 mp-1104485 mp-1104486 mp-1104487 mp-1104488 mp-1104490 mp-1104491 mp-1104492 mp-1104493 mp-1104494 mp-1104495 mp-1104497 mp-1104498 mp-1104500 mp-1104501 mp-1104502 mp-1104503 mp-1104504 mp-1104505 mp-1104511 mp-1104512 mp-1104513 mp-1104514 mp-1104515 mp-1104517 mp-1104518 mp-1104519 mp-1104522 mp-1104525 mp-1104526 mp-1104527 mp-1104529 mp-1104530 mp-1104531 mp-1104533 mp-1104534 mp-1104535 mp-1104537 mp-1104538 mp-1104540 mp-1104541 mp-1104542 mp-1104543 mp-1104544 mp-1104546 mp-1104547 mp-1104548 mp-1104549 mp-1104551 mp-1104554 mp-1104558 mp-1104560 mp-1104561 mp-1104563 mp-1104566 mp-1104567 mp-1104568 mp-1104569 mp-1104570 mp-1104571 mp-1104572 mp-1104573 mp-1104574 mp-1104575 mp-1104577 mp-1104579 mp-1104580 mp-1104582 mp-1104583 mp-1104584 mp-1104585 mp-1104586 mp-1104587 mp-1104590 mp-1104591 mp-1104593 mp-1104594 mp-1104597 mp-1104598 mp-1104599 mp-1104601 mp-1104602 mp-1104603 mp-1104604 mp-1104605 mp-1104609 mp-1104610 mp-1104611 mp-1104612 mp-1104613 mp-1104614 mp-1104615 mp-1104628 mp-1104630 mp-1104631 mp-1104636 mp-1104639 mp-1104641 mp-1104648 mp-1104651 mp-1104652 mp-1104653 mp-1104655 mp-1104657 mp-1104658 mp-1104659 mp-1104660 mp-1104661 mp-1104662 mp-1104663 mp-1104664 mp-1104668 mp-1104669 mp-1104671 mp-1104672 mp-1104673 mp-1104674 mp-1104675 mp-1104676 mp-1104677 mp-1104680 mp-1104681 mp-1104685 mp-1104686 mp-1104687 mp-1104691 mp-1104693 mp-1104694 mp-1104698 mp-1104699 mp-1104700 mp-1104701 mp-1104703 mp-1104704 mp-1104706 mp-1104707 mp-1104709 mp-1104712 mp-1104716 mp-1104717 mp-1104718 mp-1104719 mp-1104723 mp-1104726 mp-1104730 mp-1104731 mp-1104732 mp-1104734 mp-1104735 mp-1104737 mp-1104738 mp-1104739 mp-1104741 mp-1104742 mp-1104743 mp-1104744 mp-1104748 mp-1104753 mp-1104755 mp-1104756 mp-1104757 mp-1104758 mp-1104760 mp-1104761 mp-1104762 mp-1104765 mp-1104766 mp-1104768 mp-1104770 mp-1104772 mp-1104774 mp-1104777 mp-1104779 mp-1104783 mp-1104786 mp-1104788 mp-1104791 mp-1104792 mp-1104794 mp-1104795 mp-1104796 mp-1104798 mp-1104799 mp-1104800 mp-1104802 mp-1104803 mp-1104804 mp-1104805 mp-1104806 mp-1104810 mp-1104812 mp-1104814 mp-1104815 mp-1104817 mp-1104819 mp-1104820 mp-1104821 mp-1104825 mp-1104827 mp-1104828 mp-1104829 mp-1104830 mp-1104831 mp-1104832 mp-1104833 mp-1104836 mp-1104837 mp-1104838 mp-1104839 mp-1104841 mp-1104843 mp-1104848 mp-1104849 mp-1104851 mp-1104853 mp-1104854 mp-1104855 mp-1104856 mp-1104857 mp-1104859 mp-1104860 mp-1104861 mp-1104863 mp-1104864 mp-1104866 mp-1104869 mp-1104872 mp-1104873 mp-1104874 mp-1104876 mp-1104877 mp-1104878 mp-1104879 mp-1104880 mp-1104883 mp-1104887 mp-1104888 mp-1104890 mp-1104892 mp-1104894 mp-1104896 mp-1104898 mp-1104899 mp-1104903 mp-1104904 mp-1104905 mp-1104916 mp-1104919 mp-1104922 mp-1104923 mp-1104925 mp-1104926 mp-1104929 mp-1104930 mp-1104931 mp-1104934 mp-1104937 mp-1104938 mp-1104942 mp-1104946 mp-1104949 mp-1104951 mp-1104953 mp-1104954 mp-1104955 mp-1104956 mp-1104959 mp-1104960 mp-1104961 mp-1104962 mp-1104963 mp-1104964 mp-1104965 mp-1104966 mp-1104967 mp-1104974 mp-1104975 mp-1104976 mp-1104978 mp-1104984 mp-1104988 mp-1104989 mp-1104990 mp-1104994 mp-1104995 mp-1105 mp-1105000 mp-1105001 mp-1105005 mp-1105006 mp-1105008 mp-1105010 mp-1105011 mp-1105018 mp-1105019 mp-1105020 mp-1105024 mp-1105025 mp-1105026 mp-1105028 mp-1105029 mp-1105030 mp-1105031 mp-1105034 mp-1105036 mp-1105040 mp-1105042 mp-1105044 mp-1105046 mp-1105049 mp-1105051 mp-1105054 mp-1105057 mp-1105059 mp-1105061 mp-1105062 mp-1105063 mp-1105064 mp-1105065 mp-1105066 mp-1105068 mp-1105069 mp-1105070 mp-1105072 mp-1105074 mp-1105075 mp-1105076 mp-1105077 mp-1105078 mp-1105080 mp-1105081 mp-1105082 mp-1105083 mp-1105084 mp-1105091 mp-1105092 mp-1105094 mp-1105095 mp-1105096 mp-1105097 mp-1105098 mp-11051 mp-1105100 mp-1105101 mp-1105102 mp-1105104 mp-1105105 mp-1105108 mp-1105109 mp-1105110 mp-1105112 mp-1105115 mp-1105117 mp-1105118 mp-1105120 mp-1105121 mp-1105123 mp-1105125 mp-1105126 mp-1105127 mp-1105128 mp-1105130 mp-1105132 mp-1105133 mp-1105134 mp-1105135 mp-1105136 mp-1105138 mp-1105139 mp-1105140 mp-1105141 mp-1105142 mp-1105143 mp-1105144 mp-1105145 mp-1105147 mp-1105151 mp-1105153 mp-1105156 mp-1105157 mp-1105158 mp-1105160 mp-1105161 mp-1105162 mp-1105163 mp-1105165 mp-1105166 mp-1105167 mp-1105168 mp-1105170 mp-1105171 mp-1105173 mp-1105175 mp-1105176 mp-1105178 mp-1105179 mp-1105180 mp-1105186 mp-1105187 mp-1105189 mp-1105194 mp-1105196 mp-1105197 mp-1105198 mp-1105199 mp-1105201 mp-1105202 mp-1105210 mp-1105212 mp-1105213 mp-1105216 mp-1105217 mp-1105218 mp-1105220 mp-1105223 mp-1105225 mp-1105229 mp-1105231 mp-1105233 mp-1105234 mp-1105235 mp-1105236 mp-1105237 mp-1105239 mp-1105240 mp-1105241 mp-1105243 mp-1105247 mp-1105248 mp-1105252 mp-1105253 mp-1105256 mp-1105257 mp-1105258 mp-1105259 mp-1105260 mp-1105265 mp-1105266 mp-1105268 mp-1105271 mp-1105272 mp-1105273 mp-1105275 mp-1105276 mp-1105277 mp-1105278 mp-1105280 mp-1105281 mp-1105283 mp-1105285 mp-1105286 mp-1105287 mp-1105290 mp-1105291 mp-1105293 mp-1105294 mp-1105296 mp-1105298 mp-1105300 mp-1105302 mp-1105304 mp-1105305 mp-1105306 mp-1105309 mp-1105310 mp-1105312 mp-1105323 mp-1105326 mp-1105327 mp-1105328 mp-1105330 mp-1105331 mp-1105332 mp-1105333 mp-1105334 mp-1105335 mp-1105337 mp-1105338 mp-1105341 mp-1105343 mp-1105344 mp-1105347 mp-1105348 mp-1105350 mp-1105351 mp-1105352 mp-1105353 mp-1105354 mp-1105355 mp-1105360 mp-1105361 mp-1105362 mp-1105365 mp-1105366 mp-1105367 mp-1105368 mp-1105372 mp-1105373 mp-1105374 mp-1105376 mp-1105377 mp-1105382 mp-1105386 mp-1105387 mp-1105388 mp-1105390 mp-1105392 mp-1105393 mp-1105394 mp-1105395 mp-1105397 mp-1105399 mp-11054 mp-1105400 mp-1105401 mp-1105402 mp-1105404 mp-1105406 mp-1105409 mp-1105410 mp-1105411 mp-1105414 mp-1105419 mp-1105426 mp-1105430 mp-1105431 mp-1105435 mp-1105437 mp-1105438 mp-1105440 mp-1105447 mp-1105449 mp-1105452 mp-1105453 mp-1105454 mp-1105456 mp-1105457 mp-1105460 mp-1105463 mp-1105464 mp-1105466 mp-1105469 mp-1105475 mp-1105477 mp-1105479 mp-1105482 mp-1105483 mp-1105484 mp-1105485 mp-1105487 mp-1105489 mp-1105494 mp-1105495 mp-1105496 mp-1105497 mp-1105498 mp-1105499 mp-11055 mp-1105500 mp-1105501 mp-1105510 mp-1105511 mp-1105518 mp-1105522 mp-1105527 mp-1105528 mp-1105530 mp-1105532 mp-1105535 mp-1105536 mp-1105540 mp-1105542 mp-1105543 mp-1105544 mp-1105545 mp-1105546 mp-1105548 mp-1105549 mp-1105550 mp-1105551 mp-1105552 mp-1105554 mp-1105556 mp-1105558 mp-1105559 mp-1105560 mp-1105562 mp-1105563 mp-1105564 mp-1105566 mp-1105567 mp-1105569 mp-1105570 mp-1105571 mp-1105572 mp-1105573 mp-1105574 mp-1105575 mp-1105576 mp-1105577 mp-1105578 mp-1105579 mp-1105580 mp-1105581 mp-1105583 mp-1105584 mp-1105586 mp-1105587 mp-1105589 mp-1105591 mp-1105592 mp-1105593 mp-1105594 mp-1105595 mp-1105597 mp-1105598 mp-1105600 mp-1105603 mp-1105604 mp-1105605 mp-1105606 mp-1105609 mp-1105610 mp-1105612 mp-1105613 mp-1105614 mp-1105615 mp-1105616 mp-1105617 mp-1105618 mp-1105619 mp-1105620 mp-1105621 mp-1105622 mp-1105624 mp-1105625 mp-1105626 mp-1105627 mp-1105628 mp-1105630 mp-1105631 mp-1105632 mp-1105633 mp-1105634 mp-1105635 mp-1105637 mp-1105638 mp-1105639 mp-1105641 mp-1105642 mp-1105643 mp-1105645 mp-1105646 mp-1105647 mp-1105648 mp-1105649 mp-1105650 mp-1105651 mp-1105652 mp-1105654 mp-1105655 mp-1105656 mp-1105660 mp-1105661 mp-1105662 mp-1105663 mp-1105665 mp-1105666 mp-1105669 mp-1105673 mp-1105674 mp-1105676 mp-1105677 mp-1105681 mp-1105683 mp-1105684 mp-1105686 mp-1105690 mp-1105692 mp-1105693 mp-1105694 mp-1105695 mp-1105696 mp-1105697 mp-1105698 mp-1105699 mp-1105700 mp-1105701 mp-1105702 mp-1105703 mp-1105706 mp-1105707 mp-1105708 mp-1105709 mp-1105710 mp-1105711 mp-1105712 mp-1105715 mp-1105716 mp-1105718 mp-1105719 mp-1105721 mp-1105722 mp-1105724 mp-1105726 mp-1105727 mp-1105728 mp-1105730 mp-1105732 mp-1105734 mp-1105735 mp-1105736 mp-1105737 mp-1105738 mp-1105740 mp-1105741 mp-1105746 mp-1105747 mp-1105749 mp-1105750 mp-1105752 mp-1105754 mp-1105755 mp-1105758 mp-1105760 mp-1105761 mp-1105762 mp-1105764 mp-1105765 mp-1105767 mp-1105769 mp-1105771 mp-1105772 mp-1105775 mp-1105776 mp-1105777 mp-1105778 mp-1105779 mp-1105780 mp-1105782 mp-1105784 mp-1105785 mp-1105786 mp-1105787 mp-1105788 mp-1105790 mp-1105792 mp-1105793 mp-1105794 mp-1105795 mp-1105797 mp-1105798 mp-1105799 mp-1105800 mp-1105801 mp-1105802 mp-1105803 mp-1105804 mp-1105805 mp-1105807 mp-1105808 mp-1105809 mp-1105811 mp-1105812 mp-1105814 mp-1105815 mp-1105818 mp-1105819 mp-1105821 mp-1105822 mp-1105823 mp-1105824 mp-1105825 mp-1105827 mp-1105830 mp-1105833 mp-1105834 mp-1105835 mp-1105836 mp-1105837 mp-1105838 mp-1105839 mp-1105840 mp-1105841 mp-1105842 mp-1105843 mp-1105844 mp-1105845 mp-1105847 mp-1105849 mp-1105850 mp-1105851 mp-1105852 mp-1105854 mp-1105856 mp-1105857 mp-1105859 mp-1105860 mp-1105861 mp-1105864 mp-1105866 mp-1105868 mp-1105869 mp-1105870 mp-1105871 mp-1105876 mp-1105877 mp-1105882 mp-1105883 mp-1105887 mp-1105888 mp-1105890 mp-1105892 mp-1105893 mp-1105896 mp-1105900 mp-1105902 mp-1105904 mp-1105905 mp-1105906 mp-1105907 mp-1105908 mp-1105910 mp-1105911 mp-1105912 mp-1105914 mp-1105915 mp-1105916 mp-1105917 mp-1105918 mp-1105922 mp-1105923 mp-1105925 mp-1105926 mp-1105927 mp-1105928 mp-1105931 mp-1105932 mp-1105933 mp-1105934 mp-1105935 mp-1105936 mp-1105938 mp-1105939 mp-1105940 mp-1105941 mp-1105942 mp-1105944 mp-1105945 mp-1105948 mp-1105949 mp-1105952 mp-1105955 mp-1105958 mp-1105959 mp-1105960 mp-1105961 mp-1105962 mp-1105963 mp-1105964 mp-1105965 mp-1105966 mp-1105968 mp-1105973 mp-1105974 mp-1105975 mp-1105976 mp-1105977 mp-1105978 mp-1105980 mp-1105981 mp-1105984 mp-1105985 mp-1105987 mp-1105989 mp-1105990 mp-1105991 mp-1105993 mp-1105994 mp-1105996 mp-1105997 mp-1105999 mp-1106 mp-1106000 mp-1106001 mp-1106002 mp-1106004 mp-1106005 mp-1106008 mp-1106010 mp-1106011 mp-1106012 mp-1106013 mp-1106014 mp-1106015 mp-1106017 mp-1106019 mp-1106020 mp-1106021 mp-1106022 mp-1106023 mp-1106024 mp-1106025 mp-1106026 mp-1106030 mp-1106031 mp-1106032 mp-1106033 mp-1106034 mp-1106035 mp-1106036 mp-1106039 mp-1106043 mp-1106045 mp-1106046 mp-1106047 mp-1106048 mp-1106049 mp-1106050 mp-1106051 mp-1106052 mp-1106055 mp-1106056 mp-1106057 mp-1106061 mp-1106063 mp-1106064 mp-1106065 mp-1106066 mp-1106068 mp-1106069 mp-1106070 mp-1106073 mp-1106074 mp-1106075 mp-1106076 mp-1106078 mp-1106079 mp-1106080 mp-1106081 mp-1106082 mp-1106083 mp-1106084 mp-1106085 mp-1106086 mp-1106087 mp-1106088 mp-1106089 mp-1106092 mp-1106094 mp-1106095 mp-1106096 mp-1106099 mp-1106100 mp-1106103 mp-1106104 mp-1106106 mp-1106107 mp-1106108 mp-1106110 mp-1106111 mp-1106112 mp-1106113 mp-1106114 mp-1106115 mp-1106116 mp-1106117 mp-1106118 mp-1106119 mp-1106120 mp-1106121 mp-1106122 mp-1106123 mp-1106125 mp-1106126 mp-1106127 mp-1106129 mp-1106130 mp-1106133 mp-1106135 mp-1106136 mp-1106137 mp-1106138 mp-1106139 mp-1106140 mp-1106142 mp-1106144 mp-1106145 mp-1106146 mp-1106148 mp-1106149 mp-1106150 mp-1106152 mp-1106153 mp-1106155 mp-1106156 mp-1106158 mp-1106159 mp-1106162 mp-1106163 mp-1106164 mp-1106165 mp-1106166 mp-1106168 mp-1106169 mp-1106170 mp-1106171 mp-1106172 mp-1106173 mp-1106174 mp-1106175 mp-1106177 mp-1106178 mp-1106179 mp-1106180 mp-1106181 mp-1106183 mp-1106184 mp-1106185 mp-1106187 mp-1106188 mp-1106190 mp-1106191 mp-1106192 mp-1106195 mp-1106196 mp-1106197 mp-1106198 mp-1106199 mp-1106200 mp-1106201 mp-1106202 mp-1106203 mp-1106207 mp-1106210 mp-1106211 mp-1106213 mp-1106214 mp-1106215 mp-1106216 mp-1106218 mp-1106219 mp-1106222 mp-1106223 mp-1106224 mp-1106226 mp-1106227 mp-1106228 mp-1106229 mp-1106231 mp-1106232 mp-1106233 mp-1106237 mp-1106239 mp-1106240 mp-1106241 mp-1106244 mp-1106245 mp-1106248 mp-1106249 mp-1106250 mp-1106252 mp-1106253 mp-1106254 mp-1106258 mp-1106263 mp-1106265 mp-1106267 mp-1106268 mp-1106269 mp-1106270 mp-1106274 mp-1106276 mp-1106277 mp-1106279 mp-1106280 mp-1106281 mp-1106282 mp-1106288 mp-1106289 mp-1106290 mp-1106291 mp-1106292 mp-1106293 mp-1106294 mp-1106295 mp-1106297 mp-1106300 mp-1106301 mp-1106302 mp-1106304 mp-1106307 mp-1106308 mp-1106310 mp-1106311 mp-1106314 mp-1106319 mp-1106322 mp-1106325 mp-1106326 mp-1106327 mp-1106328 mp-1106330 mp-1106331 mp-1106332 mp-1106333 mp-1106334 mp-1106335 mp-1106336 mp-1106337 mp-1106338 mp-1106339 mp-1106340 mp-1106342 mp-1106344 mp-1106346 mp-1106347 mp-1106349 mp-1106350 mp-1106351 mp-1106352 mp-1106353 mp-1106354 mp-1106355 mp-1106356 mp-1106357 mp-1106358 mp-1106359 mp-1106360 mp-1106361 mp-1106362 mp-1106363 mp-1106365 mp-1106367 mp-1106369 mp-1106370 mp-1106373 mp-1106374 mp-1106376 mp-1106381 mp-1106382 mp-1106384 mp-1106386 mp-1106389 mp-1106390 mp-1106392 mp-1106394 mp-1106395 mp-1106398 mp-1106400 mp-1106401 mp-1106402 mp-1106404 mp-1106406 mp-1106407 mp-1106409 mp-11069 mp-1107 mp-11073 mp-11078 mp-1108 mp-11080 mp-11081 mp-11082 mp-11084 mp-11085 mp-11086 mp-1109 mp-11090 mp-11091 mp-11098 mp-111 mp-11100 mp-11101 mp-11102 mp-11104 mp-11106 mp-1110630 mp-1110631 mp-1110632 mp-1110633 mp-1110634 mp-1110635 mp-1110636 mp-1110637 mp-1110639 mp-1110640 mp-1110642 mp-11107 mp-11108 mp-1110992 mp-1110993 mp-1110994 mp-1110995 mp-1110996 mp-1110997 mp-1110999 mp-1111 mp-11110 mp-1111000 mp-1111001 mp-1111002 mp-1111016 mp-1111023 mp-1111024 mp-1111025 mp-1111026 mp-1111027 mp-1111028 mp-1111029 mp-1111030 mp-1111031 mp-1111032 mp-1111033 mp-1111034 mp-1111035 mp-1111036 mp-1111037 mp-1111038 mp-1111039 mp-1111040 mp-1111041 mp-1111042 mp-1111043 mp-1111045 mp-1111046 mp-1111047 mp-1111048 mp-1111049 mp-1111050 mp-1111051 mp-1111052 mp-1111053 mp-1111054 mp-1111055 mp-1111056 mp-1111057 mp-1111058 mp-1111059 mp-1111060 mp-1111061 mp-1111062 mp-1111063 mp-1111064 mp-1111065 mp-1111066 mp-1111067 mp-1111068 mp-1111069 mp-1111070 mp-1111071 mp-1111072 mp-1111073 mp-1111074 mp-1111076 mp-1111077 mp-1111078 mp-1111079 mp-1111080 mp-1111081 mp-1111082 mp-1111083 mp-1111084 mp-1111085 mp-1111086 mp-1111087 mp-1111088 mp-1111089 mp-1111091 mp-1111092 mp-1111093 mp-1111094 mp-1111095 mp-1111096 mp-1111097 mp-1111098 mp-1111099 mp-1111100 mp-1111101 mp-1111102 mp-1111104 mp-1111105 mp-1111106 mp-1111107 mp-1111108 mp-1111109 mp-1111110 mp-1111111 mp-1111112 mp-1111113 mp-1111114 mp-1111115 mp-1111116 mp-1111117 mp-1111118 mp-1111119 mp-1111120 mp-1111121 mp-1111122 mp-1111123 mp-1111124 mp-1111125 mp-1111126 mp-1111127 mp-1111128 mp-1111129 mp-1111130 mp-1111131 mp-1111132 mp-1111133 mp-1111134 mp-1111135 mp-1111136 mp-1111137 mp-1111138 mp-1111139 mp-1111140 mp-1111141 mp-1111142 mp-1111143 mp-1111144 mp-1111145 mp-1111146 mp-1111147 mp-1111149 mp-1111150 mp-1111151 mp-1111153 mp-1111154 mp-1111155 mp-1111158 mp-1111159 mp-1111160 mp-1111161 mp-1111163 mp-1111164 mp-1111166 mp-1111167 mp-1111170 mp-1111171 mp-1111172 mp-1111173 mp-1111174 mp-1111175 mp-1111176 mp-1111177 mp-1111178 mp-1111179 mp-1111181 mp-1111182 mp-1111183 mp-1111184 mp-1111185 mp-1111187 mp-1111188 mp-1111191 mp-1111192 mp-1111193 mp-1111194 mp-1111195 mp-1111196 mp-1111197 mp-1111198 mp-1111199 mp-11112 mp-1111200 mp-1111201 mp-1111202 mp-1111203 mp-1111204 mp-1111205 mp-1111206 mp-1111207 mp-1111209 mp-1111210 mp-1111211 mp-1111212 mp-1111213 mp-1111214 mp-1111215 mp-1111216 mp-1111217 mp-1111218 mp-1111219 mp-1111220 mp-1111221 mp-1111222 mp-1111223 mp-1111224 mp-1111225 mp-1111226 mp-1111227 mp-1111228 mp-1111229 mp-1111230 mp-1111231 mp-1111232 mp-1111233 mp-1111234 mp-1111235 mp-1111236 mp-1111237 mp-1111238 mp-1111239 mp-1111240 mp-1111241 mp-1111242 mp-1111243 mp-1111244 mp-1111245 mp-1111246 mp-1111247 mp-1111248 mp-1111249 mp-1111250 mp-1111251 mp-1111252 mp-1111254 mp-1111255 mp-1111256 mp-1111257 mp-1111258 mp-1111259 mp-1111261 mp-1111262 mp-1111263 mp-1111264 mp-1111267 mp-1111268 mp-1111269 mp-1111270 mp-1111271 mp-1111273 mp-1111278 mp-1111280 mp-1111281 mp-1111282 mp-1111284 mp-1111285 mp-1111286 mp-1111287 mp-1111288 mp-1111290 mp-1111291 mp-1111295 mp-1111296 mp-1111297 mp-11113 mp-1111308 mp-1111318 mp-1111327 mp-1111328 mp-1111330 mp-1111333 mp-1111374 mp-1111375 mp-1111384 mp-1111388 mp-1111389 mp-1111391 mp-11114 mp-1111405 mp-1111421 mp-1111424 mp-1111425 mp-1111459 mp-1111481 mp-1111482 mp-1111483 mp-1111484 mp-1111485 mp-1111486 mp-1111487 mp-1111488 mp-1111489 mp-1111490 mp-1111491 mp-1111492 mp-1111493 mp-1111494 mp-1111495 mp-1111496 mp-1111497 mp-1111498 mp-1111499 mp-11115 mp-1111500 mp-1111501 mp-1111502 mp-1111503 mp-1111504 mp-1111505 mp-1111506 mp-1111507 mp-1111508 mp-1111509 mp-1111510 mp-1111511 mp-1111512 mp-1111513 mp-1111516 mp-1111517 mp-1111518 mp-1111519 mp-1111520 mp-1111521 mp-1111522 mp-1111523 mp-1111524 mp-1111525 mp-1111526 mp-1111527 mp-1111528 mp-1111529 mp-1111530 mp-1111531 mp-1111533 mp-1111534 mp-1111535 mp-1111537 mp-1111538 mp-1111539 mp-1111540 mp-1111541 mp-1111543 mp-1111544 mp-1111545 mp-1111546 mp-1111547 mp-1111548 mp-1111550 mp-1111553 mp-1111554 mp-1111556 mp-1111559 mp-1111560 mp-1111561 mp-1111562 mp-1111564 mp-1111565 mp-1111566 mp-1111567 mp-1111570 mp-1111571 mp-1111572 mp-1111573 mp-1111574 mp-1111575 mp-1111576 mp-1111577 mp-1111578 mp-1111579 mp-1111581 mp-1111583 mp-1111584 mp-1111585 mp-1111586 mp-1111587 mp-1111588 mp-1111589 mp-1111590 mp-1111591 mp-1111592 mp-1111593 mp-1111594 mp-1111596 mp-1111597 mp-1111598 mp-1111599 mp-11116 mp-1111600 mp-1111601 mp-1111602 mp-1111604 mp-1111605 mp-1111606 mp-1111608 mp-1111609 mp-1111610 mp-1111612 mp-1111613 mp-1111615 mp-1111616 mp-1111617 mp-1111618 mp-1111621 mp-1111622 mp-1111623 mp-1111624 mp-1111627 mp-1111630 mp-1111631 mp-1111633 mp-1111637 mp-1111638 mp-1111639 mp-1111640 mp-1111641 mp-1111642 mp-1111643 mp-1111644 mp-1111646 mp-1111647 mp-1111648 mp-1111649 mp-1111650 mp-1111651 mp-1111652 mp-1111653 mp-1111654 mp-1111656 mp-1111657 mp-1111658 mp-1111660 mp-1111662 mp-1111664 mp-1111665 mp-1111666 mp-1111668 mp-1111670 mp-1111671 mp-1111672 mp-1111673 mp-1111674 mp-1111675 mp-1111676 mp-1111678 mp-1111679 mp-1111683 mp-1111684 mp-1111685 mp-1111686 mp-1111687 mp-1111688 mp-1111690 mp-1111691 mp-1111692 mp-1111693 mp-1111694 mp-1111695 mp-1111698 mp-1111699 mp-1111703 mp-1111747 mp-1111749 mp-1111758 mp-1111762 mp-1111763 mp-1111789 mp-1111792 mp-1111794 mp-11118 mp-1111815 mp-1111816 mp-1111887 mp-1111888 mp-1111889 mp-1111890 mp-1111891 mp-1111892 mp-1111893 mp-1111894 mp-1111895 mp-1111896 mp-1111897 mp-1111898 mp-1111899 mp-1111900 mp-1111901 mp-1111902 mp-1111903 mp-1111904 mp-1111905 mp-1111906 mp-1111907 mp-1111908 mp-1111909 mp-1111910 mp-1111911 mp-1111912 mp-1111913 mp-1111915 mp-1111916 mp-1111918 mp-1111919 mp-1111920 mp-1111921 mp-1111922 mp-1111923 mp-1111924 mp-1111925 mp-1111926 mp-1111927 mp-1111928 mp-1111931 mp-1111932 mp-1111933 mp-1111934 mp-1111935 mp-1111936 mp-1111937 mp-1111938 mp-1111939 mp-1111940 mp-1111941 mp-1111943 mp-1111944 mp-1111945 mp-1111946 mp-1111947 mp-1111948 mp-1111949 mp-1111950 mp-1111951 mp-1111952 mp-1111954 mp-1111955 mp-1111956 mp-1111957 mp-1111958 mp-1111959 mp-1111960 mp-1111962 mp-1111963 mp-1111965 mp-1111966 mp-1111968 mp-1111969 mp-1111970 mp-1111971 mp-1111972 mp-1111973 mp-1111974 mp-1111976 mp-1111977 mp-1111979 mp-1111981 mp-1111982 mp-1111983 mp-1111984 mp-1111985 mp-1111986 mp-1111988 mp-1111989 mp-1111990 mp-1111991 mp-1111992 mp-1111993 mp-1111994 mp-1111995 mp-1111996 mp-1111998 mp-1111999 mp-1112 mp-1112000 mp-1112001 mp-1112002 mp-1112003 mp-1112004 mp-1112005 mp-1112006 mp-1112007 mp-1112008 mp-1112009 mp-1112010 mp-1112011 mp-1112013 mp-1112014 mp-1112015 mp-1112016 mp-1112017 mp-1112018 mp-1112020 mp-1112021 mp-1112022 mp-1112023 mp-1112024 mp-1112025 mp-1112026 mp-1112027 mp-1112028 mp-1112029 mp-1112030 mp-1112031 mp-1112032 mp-1112033 mp-1112034 mp-1112035 mp-1112036 mp-1112037 mp-1112040 mp-1112044 mp-1112045 mp-1112047 mp-1112048 mp-1112049 mp-1112050 mp-1112052 mp-1112053 mp-1112054 mp-1112055 mp-1112056 mp-1112057 mp-1112058 mp-1112059 mp-1112060 mp-1112061 mp-1112062 mp-1112063 mp-1112064 mp-1112065 mp-1112066 mp-1112067 mp-1112068 mp-1112069 mp-1112070 mp-1112071 mp-1112072 mp-1112073 mp-1112074 mp-1112075 mp-1112076 mp-1112078 mp-1112079 mp-1112080 mp-1112081 mp-1112083 mp-1112085 mp-1112086 mp-1112087 mp-1112088 mp-1112089 mp-1112090 mp-1112091 mp-1112092 mp-1112093 mp-1112094 mp-1112095 mp-1112096 mp-1112097 mp-1112098 mp-1112099 mp-11121 mp-1112100 mp-1112101 mp-1112102 mp-1112103 mp-1112104 mp-1112105 mp-1112106 mp-1112107 mp-1112108 mp-1112109 mp-1112110 mp-1112111 mp-1112112 mp-1112113 mp-1112114 mp-1112115 mp-1112116 mp-1112117 mp-1112118 mp-1112119 mp-1112120 mp-1112121 mp-1112122 mp-1112123 mp-1112124 mp-1112125 mp-1112126 mp-1112127 mp-1112129 mp-1112130 mp-1112131 mp-1112132 mp-1112133 mp-1112134 mp-1112137 mp-1112138 mp-1112139 mp-1112140 mp-1112141 mp-1112142 mp-1112143 mp-1112144 mp-1112145 mp-1112146 mp-1112148 mp-1112149 mp-1112152 mp-1112155 mp-1112156 mp-1112157 mp-1112158 mp-1112159 mp-1112160 mp-1112161 mp-1112163 mp-1112164 mp-1112165 mp-1112166 mp-1112167 mp-1112168 mp-1112169 mp-1112170 mp-1112171 mp-1112172 mp-1112173 mp-1112174 mp-1112176 mp-1112177 mp-1112179 mp-1112180 mp-1112181 mp-1112183 mp-1112184 mp-1112186 mp-1112187 mp-1112188 mp-1112189 mp-1112191 mp-1112192 mp-1112193 mp-1112194 mp-1112195 mp-1112196 mp-1112197 mp-1112198 mp-1112199 mp-11122 mp-1112200 mp-1112203 mp-1112204 mp-1112205 mp-1112206 mp-1112207 mp-1112208 mp-1112209 mp-1112210 mp-1112211 mp-1112212 mp-1112213 mp-1112215 mp-1112216 mp-1112217 mp-1112218 mp-1112219 mp-1112220 mp-1112225 mp-1112226 mp-1112227 mp-1112228 mp-1112229 mp-1112230 mp-1112237 mp-1112238 mp-1112240 mp-1112254 mp-1112268 mp-1112270 mp-11123 mp-1112304 mp-1112308 mp-1112309 mp-1112317 mp-1112318 mp-1112321 mp-1112322 mp-1112325 mp-1112326 mp-1112327 mp-1112328 mp-1112331 mp-1112332 mp-1112333 mp-11124 mp-1112400 mp-1112401 mp-1112402 mp-1112403 mp-1112404 mp-1112405 mp-1112406 mp-1112407 mp-1112408 mp-1112409 mp-1112410 mp-1112411 mp-1112412 mp-1112413 mp-1112414 mp-1112416 mp-1112417 mp-1112418 mp-1112419 mp-1112420 mp-1112421 mp-1112422 mp-1112423 mp-1112424 mp-1112425 mp-1112426 mp-1112427 mp-1112428 mp-1112429 mp-1112430 mp-1112431 mp-1112432 mp-1112433 mp-1112434 mp-1112435 mp-1112436 mp-1112437 mp-1112438 mp-1112439 mp-1112440 mp-1112441 mp-1112442 mp-1112443 mp-1112444 mp-1112445 mp-1112446 mp-1112447 mp-1112448 mp-1112449 mp-1112450 mp-1112451 mp-1112452 mp-1112453 mp-1112454 mp-1112455 mp-1112456 mp-1112457 mp-1112458 mp-1112459 mp-1112460 mp-1112461 mp-1112462 mp-1112463 mp-1112464 mp-1112466 mp-1112467 mp-1112469 mp-1112470 mp-1112471 mp-1112472 mp-1112473 mp-1112474 mp-1112476 mp-1112477 mp-1112478 mp-1112479 mp-1112480 mp-1112481 mp-1112482 mp-1112483 mp-1112484 mp-1112485 mp-1112486 mp-1112487 mp-1112490 mp-1112492 mp-1112493 mp-1112495 mp-1112498 mp-1112499 mp-1112500 mp-1112501 mp-1112502 mp-1112503 mp-1112505 mp-1112506 mp-1112507 mp-1112510 mp-1112511 mp-1112512 mp-1112513 mp-1112515 mp-1112516 mp-1112517 mp-1112518 mp-1112519 mp-1112520 mp-1112521 mp-1112523 mp-1112524 mp-1112525 mp-1112527 mp-1112529 mp-1112530 mp-1112531 mp-1112532 mp-1112534 mp-1112535 mp-1112537 mp-1112538 mp-1112539 mp-1112542 mp-1112544 mp-1112545 mp-1112546 mp-1112547 mp-1112548 mp-1112549 mp-1112550 mp-1112552 mp-1112553 mp-1112554 mp-1112555 mp-1112556 mp-1112557 mp-1112558 mp-1112559 mp-1112560 mp-1112561 mp-1112563 mp-1112564 mp-1112565 mp-1112567 mp-1112569 mp-1112570 mp-1112572 mp-1112573 mp-1112576 mp-1112579 mp-1112580 mp-1112583 mp-1112586 mp-1112588 mp-1112589 mp-1112591 mp-1112592 mp-1112594 mp-1112595 mp-1112596 mp-1112599 mp-1112601 mp-1112602 mp-1112603 mp-1112606 mp-1112607 mp-1112608 mp-1112609 mp-1112610 mp-1112611 mp-1112612 mp-1112613 mp-1112615 mp-1112616 mp-1112617 mp-1112618 mp-1112619 mp-1112620 mp-1112621 mp-1112622 mp-1112623 mp-1112624 mp-1112625 mp-1112626 mp-1112627 mp-1112628 mp-1112629 mp-1112630 mp-1112631 mp-1112632 mp-1112633 mp-1112635 mp-1112637 mp-1112639 mp-1112640 mp-1112641 mp-1112642 mp-1112643 mp-1112645 mp-1112646 mp-1112647 mp-1112648 mp-1112649 mp-1112650 mp-1112651 mp-1112652 mp-1112654 mp-1112655 mp-1112656 mp-1112657 mp-1112659 mp-1112660 mp-1112661 mp-1112663 mp-1112664 mp-1112666 mp-1112669 mp-1112670 mp-1112671 mp-1112672 mp-1112673 mp-1112674 mp-1112675 mp-1112676 mp-1112678 mp-1112679 mp-1112680 mp-1112681 mp-1112682 mp-1112687 mp-1112688 mp-1112689 mp-1112690 mp-1112692 mp-1112693 mp-1112695 mp-1112709 mp-1112710 mp-1112716 mp-1112721 mp-1112753 mp-1112754 mp-1112758 mp-1112759 mp-1112760 mp-1112783 mp-1112784 mp-1112785 mp-1112786 mp-1112787 mp-1112788 mp-1112789 mp-1112792 mp-1112793 mp-1112795 mp-1112887 mp-1112889 mp-1112890 mp-1112891 mp-1112892 mp-1112893 mp-1112894 mp-1112895 mp-1112896 mp-1112897 mp-1112898 mp-1112899 mp-1112900 mp-1112901 mp-1112902 mp-1112903 mp-1112904 mp-1112905 mp-1112906 mp-1112907 mp-1112908 mp-1112909 mp-1112910 mp-1112911 mp-1112912 mp-1112913 mp-1112914 mp-1112915 mp-1112916 mp-1112917 mp-1112918 mp-1112919 mp-1112920 mp-1112921 mp-1112922 mp-1112923 mp-1112924 mp-1112925 mp-1112926 mp-1112927 mp-1112928 mp-1112929 mp-1112930 mp-1112931 mp-1112932 mp-1112933 mp-1112934 mp-1112935 mp-1112936 mp-1112937 mp-1112938 mp-1112939 mp-1112940 mp-1112941 mp-1112942 mp-1112943 mp-1112944 mp-1112945 mp-1112946 mp-1112947 mp-1112948 mp-1112949 mp-1112950 mp-1112951 mp-1112952 mp-1112956 mp-1112957 mp-1112958 mp-1112959 mp-1112960 mp-1112961 mp-1112962 mp-1112963 mp-1112964 mp-1112965 mp-1112966 mp-1112967 mp-1112968 mp-1112969 mp-1112970 mp-1112971 mp-1112972 mp-1112975 mp-1112977 mp-1112979 mp-1112980 mp-1112982 mp-1112983 mp-1112984 mp-1112985 mp-1112987 mp-1112988 mp-1112989 mp-1112990 mp-1112991 mp-1112992 mp-1112994 mp-1112997 mp-1112998 mp-1112999 mp-1113 mp-1113000 mp-1113001 mp-1113004 mp-1113006 mp-1113007 mp-1113008 mp-1113009 mp-1113010 mp-1113011 mp-1113012 mp-1113013 mp-1113016 mp-1113017 mp-1113018 mp-1113019 mp-1113020 mp-1113021 mp-1113022 mp-1113024 mp-1113026 mp-1113028 mp-1113029 mp-1113030 mp-1113031 mp-1113032 mp-1113034 mp-1113035 mp-1113037 mp-1113039 mp-1113040 mp-1113042 mp-1113043 mp-1113044 mp-1113045 mp-1113046 mp-1113047 mp-1113049 mp-1113050 mp-1113052 mp-1113055 mp-1113057 mp-1113058 mp-1113059 mp-1113061 mp-1113062 mp-1113063 mp-1113067 mp-1113068 mp-1113091 mp-1113094 mp-1113095 mp-1113099 mp-11131 mp-11132 mp-1113201 mp-1113274 mp-1113275 mp-1113276 mp-1113277 mp-1113279 mp-1113280 mp-1113281 mp-1113282 mp-1113283 mp-1113284 mp-1113285 mp-1113286 mp-1113287 mp-1113288 mp-1113289 mp-1113290 mp-1113291 mp-1113292 mp-1113293 mp-1113294 mp-1113295 mp-1113296 mp-1113297 mp-1113298 mp-1113299 mp-1113300 mp-1113301 mp-1113302 mp-1113303 mp-1113304 mp-1113305 mp-1113306 mp-1113307 mp-1113308 mp-1113309 mp-1113310 mp-1113311 mp-1113312 mp-1113313 mp-1113314 mp-1113315 mp-1113316 mp-1113317 mp-1113318 mp-1113319 mp-1113320 mp-1113321 mp-1113322 mp-1113323 mp-1113326 mp-1113327 mp-1113328 mp-1113329 mp-1113330 mp-1113332 mp-1113333 mp-1113336 mp-1113337 mp-1113338 mp-1113339 mp-1113340 mp-1113341 mp-1113342 mp-1113343 mp-1113344 mp-1113345 mp-1113346 mp-1113347 mp-1113350 mp-1113351 mp-1113352 mp-1113353 mp-1113354 mp-1113355 mp-1113356 mp-1113357 mp-1113360 mp-1113361 mp-1113362 mp-1113363 mp-1113364 mp-1113366 mp-1113367 mp-1113369 mp-1113371 mp-1113372 mp-1113373 mp-1113374 mp-1113375 mp-1113376 mp-1113377 mp-1113378 mp-1113379 mp-1113382 mp-1113383 mp-1113384 mp-1113385 mp-1113386 mp-1113387 mp-1113390 mp-1113391 mp-1113392 mp-1113393 mp-1113394 mp-1113396 mp-1113397 mp-1113398 mp-1113399 mp-1113400 mp-1113401 mp-1113402 mp-1113403 mp-1113404 mp-1113405 mp-1113406 mp-1113407 mp-1113408 mp-1113409 mp-1113410 mp-1113412 mp-1113413 mp-1113414 mp-1113415 mp-1113416 mp-1113418 mp-1113419 mp-1113420 mp-1113421 mp-1113422 mp-1113423 mp-1113424 mp-1113425 mp-1113426 mp-1113427 mp-1113428 mp-1113429 mp-1113430 mp-1113432 mp-1113433 mp-1113434 mp-1113435 mp-1113436 mp-1113437 mp-1113438 mp-1113439 mp-1113440 mp-1113441 mp-1113442 mp-1113443 mp-1113444 mp-1113445 mp-1113446 mp-1113447 mp-1113448 mp-1113449 mp-1113450 mp-1113451 mp-1113453 mp-1113454 mp-1113455 mp-1113456 mp-1113457 mp-1113459 mp-1113461 mp-1113462 mp-1113464 mp-1113465 mp-1113467 mp-1113468 mp-1113474 mp-1113475 mp-1113476 mp-1113477 mp-1113478 mp-1113479 mp-1113480 mp-1113481 mp-1113483 mp-1113484 mp-1113485 mp-1113486 mp-1113487 mp-1113488 mp-1113490 mp-1113491 mp-1113492 mp-1113494 mp-1113495 mp-1113496 mp-1113497 mp-1113498 mp-1113499 mp-1113500 mp-1113501 mp-1113502 mp-1113503 mp-1113504 mp-1113505 mp-1113506 mp-1113507 mp-1113508 mp-1113510 mp-1113512 mp-1113514 mp-1113515 mp-1113517 mp-1113518 mp-1113520 mp-1113521 mp-1113523 mp-1113524 mp-1113525 mp-1113526 mp-1113527 mp-1113528 mp-1113529 mp-1113530 mp-1113531 mp-1113532 mp-1113533 mp-1113534 mp-1113536 mp-1113538 mp-1113539 mp-1113542 mp-1113543 mp-1113545 mp-1113546 mp-1113547 mp-1113548 mp-1113549 mp-1113550 mp-1113551 mp-1113552 mp-1113553 mp-1113554 mp-1113555 mp-1113556 mp-1113557 mp-1113559 mp-1113560 mp-1113561 mp-1113562 mp-1113563 mp-1113564 mp-1113565 mp-1113566 mp-1113567 mp-1113569 mp-1113570 mp-1113574 mp-1113575 mp-1113576 mp-1113577 mp-1113578 mp-1113579 mp-1113580 mp-1113581 mp-1113582 mp-1113583 mp-1113585 mp-1113588 mp-1113592 mp-1113594 mp-1113595 mp-1113596 mp-1113597 mp-1113598 mp-1113599 mp-1113600 mp-1113601 mp-1113602 mp-1113603 mp-1113604 mp-1113605 mp-1113606 mp-1113607 mp-1113608 mp-1113609 mp-1113610 mp-1113611 mp-1113614 mp-1113616 mp-1113617 mp-1113618 mp-1113621 mp-1113622 mp-1113623 mp-1113625 mp-1113626 mp-1113637 mp-1113638 mp-1113639 mp-1113640 mp-1113641 mp-1113642 mp-1113655 mp-1113656 mp-1113657 mp-1113658 mp-1113659 mp-1113660 mp-1113661 mp-1113664 mp-1113665 mp-1113666 mp-1113667 mp-1113678 mp-1113679 mp-1113680 mp-1113681 mp-1113695 mp-1113696 mp-1113697 mp-1113698 mp-1113699 mp-1113700 mp-1113701 mp-1113712 mp-1113713 mp-1113715 mp-1113716 mp-1113717 mp-1113718 mp-1113719 mp-1113720 mp-1113721 mp-1113722 mp-1113723 mp-1113724 mp-1113725 mp-1113726 mp-1113727 mp-1113728 mp-1113729 mp-1113730 mp-1113737 mp-1113738 mp-1113739 mp-1113740 mp-1113741 mp-1113742 mp-1113743 mp-1113744 mp-1113745 mp-1113746 mp-1113749 mp-1113750 mp-1113760 mp-1113761 mp-1113784 mp-1113785 mp-1113792 mp-1113793 mp-1113798 mp-1113799 mp-1113805 mp-1113806 mp-1113834 mp-1113835 mp-1113836 mp-1113837 mp-1113838 mp-1113839 mp-1113840 mp-1113851 mp-1113857 mp-1113858 mp-1113859 mp-1113867 mp-1113875 mp-1113876 mp-1113877 mp-1113878 mp-1113879 mp-1113880 mp-1113881 mp-1113882 mp-1113883 mp-1113884 mp-1113885 mp-1113886 mp-1113887 mp-1113888 mp-1113894 mp-1113895 mp-1113898 mp-1113899 mp-1113900 mp-1113901 mp-1113902 mp-1113903 mp-1113912 mp-1113913 mp-1113918 mp-1113919 mp-1113920 mp-1113921 mp-1113940 mp-1113941 mp-1113944 mp-1113945 mp-1113946 mp-1113947 mp-1113957 mp-1113958 mp-1113959 mp-1113960 mp-1113961 mp-1113962 mp-1113968 mp-1113969 mp-1114 mp-11140 mp-1114029 mp-1114030 mp-1114047 mp-1114048 mp-1114051 mp-1114052 mp-1114053 mp-1114054 mp-1114055 mp-1114056 mp-1114057 mp-1114058 mp-1114059 mp-1114062 mp-1114063 mp-1114066 mp-1114067 mp-1114070 mp-1114079 mp-1114080 mp-1114081 mp-1114083 mp-1114084 mp-1114094 mp-1114100 mp-1114109 mp-1114127 mp-1114130 mp-1114133 mp-1114136 mp-1114139 mp-1114148 mp-1114155 mp-1114156 mp-1114157 mp-1114158 mp-1114165 mp-1114170 mp-1114171 mp-1114176 mp-1114180 mp-11142 mp-1114267 mp-1114279 mp-1114282 mp-1114283 mp-1114284 mp-1114286 mp-1114287 mp-1114291 mp-1114293 mp-1114294 mp-1114295 mp-1114296 mp-11143 mp-1114329 mp-1114330 mp-1114331 mp-1114332 mp-1114333 mp-1114334 mp-1114335 mp-1114336 mp-1114337 mp-1114338 mp-1114339 mp-1114340 mp-1114341 mp-1114342 mp-1114343 mp-1114344 mp-1114347 mp-1114350 mp-1114351 mp-1114353 mp-1114355 mp-1114358 mp-1114359 mp-1114360 mp-1114362 mp-1114363 mp-1114365 mp-1114366 mp-1114367 mp-1114370 mp-1114371 mp-1114372 mp-1114373 mp-1114374 mp-1114375 mp-1114376 mp-1114377 mp-1114378 mp-1114379 mp-1114380 mp-1114381 mp-1114382 mp-1114383 mp-1114384 mp-1114385 mp-1114386 mp-1114387 mp-1114388 mp-1114389 mp-1114390 mp-1114391 mp-1114392 mp-1114393 mp-1114394 mp-1114395 mp-1114396 mp-1114397 mp-1114398 mp-1114399 mp-11144 mp-1114400 mp-1114402 mp-1114404 mp-1114405 mp-1114406 mp-1114407 mp-1114408 mp-1114409 mp-1114410 mp-1114413 mp-1114414 mp-1114415 mp-1114416 mp-1114417 mp-1114418 mp-1114419 mp-1114420 mp-1114421 mp-1114422 mp-1114423 mp-1114424 mp-1114425 mp-1114426 mp-1114427 mp-1114428 mp-1114429 mp-1114430 mp-1114431 mp-1114432 mp-1114433 mp-1114437 mp-1114438 mp-1114439 mp-1114441 mp-1114443 mp-1114444 mp-1114445 mp-1114446 mp-1114447 mp-1114448 mp-1114449 mp-1114451 mp-1114452 mp-1114453 mp-1114456 mp-1114457 mp-1114458 mp-1114459 mp-1114460 mp-1114462 mp-1114466 mp-1114467 mp-1114468 mp-1114469 mp-1114470 mp-1114472 mp-1114473 mp-1114474 mp-1114476 mp-1114479 mp-1114480 mp-1114481 mp-1114482 mp-1114483 mp-1114484 mp-1114485 mp-1114486 mp-1114487 mp-1114488 mp-1114489 mp-1114490 mp-1114491 mp-1114492 mp-1114493 mp-1114494 mp-1114495 mp-1114496 mp-1114497 mp-1114498 mp-1114499 mp-11145 mp-1114500 mp-1114501 mp-1114502 mp-1114503 mp-1114504 mp-1114505 mp-1114506 mp-1114507 mp-1114508 mp-1114509 mp-1114510 mp-1114511 mp-1114512 mp-1114513 mp-1114514 mp-1114515 mp-1114516 mp-1114517 mp-1114518 mp-1114519 mp-1114520 mp-1114521 mp-1114522 mp-1114523 mp-1114524 mp-1114525 mp-1114526 mp-1114527 mp-1114528 mp-1114529 mp-1114530 mp-1114531 mp-1114532 mp-1114533 mp-1114534 mp-1114535 mp-1114536 mp-1114537 mp-1114538 mp-1114539 mp-1114541 mp-1114542 mp-1114543 mp-1114544 mp-1114545 mp-1114546 mp-1114549 mp-1114550 mp-1114551 mp-1114552 mp-1114553 mp-1114554 mp-1114555 mp-1114556 mp-1114557 mp-1114560 mp-1114561 mp-1114562 mp-1114563 mp-1114564 mp-1114565 mp-1114566 mp-1114567 mp-1114568 mp-1114569 mp-1114570 mp-1114571 mp-1114572 mp-1114573 mp-1114574 mp-1114575 mp-1114576 mp-1114577 mp-1114578 mp-1114579 mp-1114580 mp-1114581 mp-1114582 mp-1114583 mp-1114584 mp-1114585 mp-1114586 mp-1114587 mp-1114588 mp-1114589 mp-1114590 mp-1114591 mp-1114592 mp-1114593 mp-1114594 mp-1114595 mp-1114596 mp-1114597 mp-1114598 mp-1114599 mp-1114600 mp-1114601 mp-1114602 mp-1114603 mp-1114604 mp-1114605 mp-1114606 mp-1114608 mp-1114609 mp-1114610 mp-1114611 mp-1114612 mp-1114613 mp-1114614 mp-1114615 mp-1114616 mp-1114617 mp-1114618 mp-1114619 mp-1114620 mp-1114621 mp-1114622 mp-1114623 mp-1114624 mp-1114625 mp-1114626 mp-1114627 mp-1114628 mp-1114629 mp-1114630 mp-1114631 mp-1114632 mp-1114633 mp-1114634 mp-1114635 mp-1114636 mp-1114637 mp-1114638 mp-1114639 mp-1114640 mp-1114642 mp-1114644 mp-1114645 mp-1114646 mp-1114647 mp-1114648 mp-1114649 mp-1114650 mp-1114652 mp-1114653 mp-1114654 mp-1114655 mp-1114656 mp-1114657 mp-1114658 mp-1114660 mp-1114661 mp-1114662 mp-1114663 mp-1114664 mp-1114665 mp-1114666 mp-1114667 mp-1114668 mp-1114669 mp-1114671 mp-1114673 mp-1114674 mp-1114677 mp-1114678 mp-1114679 mp-1114681 mp-1114683 mp-1114684 mp-1114685 mp-1114686 mp-1114687 mp-1114688 mp-1114689 mp-1114690 mp-1114691 mp-1114692 mp-1114693 mp-1114694 mp-1114696 mp-1114697 mp-1114698 mp-1114699 mp-11147 mp-1114700 mp-1114701 mp-1114702 mp-1114703 mp-1114704 mp-1114705 mp-1114708 mp-1114710 mp-1114711 mp-1114712 mp-1114713 mp-1115 mp-11151 mp-11152 mp-11155 mp-11156 mp-11157 mp-1116 mp-11160 mp-11165 mp-11166 mp-11168 mp-11169 mp-11170 mp-11171 mp-11172 mp-11174 mp-11175 mp-11176 mp-11178 mp-1118 mp-11180 mp-11181 mp-11183 mp-11184 mp-11185 mp-1118832 mp-11189 mp-1118911 mp-1118943 mp-1119 mp-11190 mp-1119092 mp-11191 mp-1119109 mp-1119132 mp-11192 mp-11193 mp-1119334 mp-1119338 mp-11194 mp-112 mp-1120 mp-11200 mp-11201 mp-11202 mp-11203 mp-11204 mp-1120447 mp-11206 mp-11207 mp-1120715 mp-1120716 mp-1120717 mp-1120718 mp-1120719 mp-1120720 mp-1120721 mp-1120722 mp-1120723 mp-1120724 mp-1120725 mp-1120726 mp-1120727 mp-1120728 mp-1120729 mp-1120730 mp-1120731 mp-1120732 mp-1120733 mp-1120734 mp-1120735 mp-1120736 mp-1120737 mp-1120738 mp-1120739 mp-1120740 mp-1120741 mp-1120742 mp-1120743 mp-1120744 mp-1120745 mp-1120746 mp-1120747 mp-1120748 mp-1120749 mp-1120750 mp-1120751 mp-1120752 mp-1120753 mp-1120754 mp-1120755 mp-1120756 mp-1120757 mp-1120758 mp-1120759 mp-1120760 mp-1120762 mp-1120763 mp-1120764 mp-1120765 mp-1120766 mp-1120767 mp-1120768 mp-1120769 mp-1120770 mp-1120771 mp-1120773 mp-1120774 mp-1120775 mp-1120776 mp-1120777 mp-1120778 mp-1120779 mp-1120780 mp-1120781 mp-1120782 mp-1120783 mp-1120784 mp-1120785 mp-1120786 mp-1120787 mp-1120788 mp-1120789 mp-1120790 mp-1120791 mp-1120792 mp-1120793 mp-1120794 mp-1120795 mp-1120796 mp-1120797 mp-1120798 mp-1120799 mp-1120800 mp-1120801 mp-1120802 mp-1120803 mp-1120804 mp-1120805 mp-1120806 mp-1120807 mp-1120808 mp-1120809 mp-1120810 mp-1120811 mp-1120812 mp-1120813 mp-1120814 mp-1120815 mp-1120816 mp-1120817 mp-1120818 mp-1120819 mp-1120820 mp-1120821 mp-1120822 mp-1120823 mp-1120824 mp-1120825 mp-1120826 mp-1120827 mp-1120828 mp-1120829 mp-11209 mp-1121 mp-11212 mp-11213 mp-11214 mp-11215 mp-11217 mp-1121875 mp-11219 mp-11220 mp-11221 mp-11222 mp-11224 mp-11225 mp-11226 mp-11227 mp-11228 mp-11229 mp-1123 mp-11230 mp-11231 mp-11232 mp-11233 mp-11234 mp-11235 mp-11236 mp-11237 mp-11239 mp-1124 mp-11240 mp-11241 mp-11242 mp-11243 mp-11245 mp-11247 mp-11248 mp-11249 mp-1125 mp-11250 mp-11251 mp-1125186 mp-11252 mp-11253 mp-11254 mp-11255 mp-11256 mp-11257 mp-11258 mp-11259 mp-11260 mp-11261 mp-11262 mp-11263 mp-11265 mp-11266 mp-11267 mp-11269 mp-1127 mp-11270 mp-11271 mp-11272 mp-11273 mp-11274 mp-11275 mp-11276 mp-11277 mp-11278 mp-11279 mp-1128 mp-11280 mp-11281 mp-11282 mp-11283 mp-11284 mp-11285 mp-11286 mp-11287 mp-11288 mp-1129 mp-11290 mp-11291 mp-11293 mp-11294 mp-1129406 mp-11295 mp-11296 mp-11299 mp-113 mp-11300 mp-11301 mp-11302 mp-11304 mp-11305 mp-11306 mp-11307 mp-11309 mp-11310 mp-11311 mp-11312 mp-11313 mp-11317 mp-11318 mp-1132 mp-11321 mp-11322 mp-11324 mp-11327 mp-1132757 mp-11328 mp-11329 mp-1133 mp-11332 mp-1133284 mp-1133299 mp-1133317 mp-1133325 mp-1133344 mp-1133351 mp-11334 mp-11335 mp-11338 mp-1133946 mp-11340 mp-1134064 mp-1134185 mp-11342 mp-1134210 mp-11343 mp-11344 mp-11345 mp-11347 mp-1135 mp-11350 mp-11351 mp-11352 mp-11356 mp-11358 mp-11359 mp-1136 mp-11360 mp-11361 mp-11363 mp-11364 mp-11365 mp-11366 mp-11367 mp-11368 mp-11369 mp-11370 mp-11371 mp-11372 mp-11373 mp-11374 mp-11375 mp-1138 mp-11382 mp-11383 mp-11385 mp-11387 mp-11388 mp-1139 mp-11390 mp-11392 mp-11393 mp-11396 mp-11397 mp-11398 mp-1139957 mp-1139958 mp-114 mp-1140 mp-11400 mp-11401 mp-11404 mp-11406 mp-11407 mp-11411 mp-11412 mp-11413 mp-11415 mp-11416 mp-11417 mp-11418 mp-11419 mp-11420 mp-11421 mp-11422 mp-11427 mp-1142713 mp-1142725 mp-1142770 mp-11428 mp-1142841 mp-1142857 mp-1142909 mp-1142992 mp-1143 mp-11430 mp-1143048 mp-11431 mp-1143109 mp-1143147 mp-1143241 mp-11433 mp-1143317 mp-11435 mp-1143521 mp-1143551 mp-11436 mp-1143624 mp-1143651 mp-11437 mp-1143703 mp-1143735 mp-1143773 mp-11438 mp-1143876 mp-1144 mp-11440 mp-11441 mp-11442 mp-11444 mp-11445 mp-11446 mp-11447 mp-11449 mp-1145 mp-11452 mp-11453 mp-11454 mp-11455 mp-11456 mp-11457 mp-1146 mp-11460 mp-11461 mp-11462 mp-11463 mp-11464 mp-11465 mp-11466 mp-11467 mp-11468 mp-11469 mp-1147 mp-11470 mp-11471 mp-11472 mp-11473 mp-11474 mp-11475 mp-1147521 mp-1147522 mp-1147523 mp-1147524 mp-1147525 mp-1147526 mp-1147527 mp-1147528 mp-1147529 mp-1147530 mp-1147531 mp-1147532 mp-1147533 mp-1147534 mp-1147535 mp-1147536 mp-1147537 mp-1147538 mp-1147539 mp-1147540 mp-1147541 mp-1147542 mp-1147543 mp-1147544 mp-1147545 mp-1147546 mp-1147547 mp-1147549 mp-1147550 mp-1147551 mp-1147552 mp-1147553 mp-1147554 mp-1147555 mp-1147556 mp-1147557 mp-1147558 mp-1147559 mp-1147560 mp-1147561 mp-1147562 mp-1147563 mp-1147564 mp-1147565 mp-1147566 mp-1147567 mp-1147568 mp-1147569 mp-1147570 mp-1147571 mp-1147572 mp-1147573 mp-1147574 mp-1147575 mp-1147576 mp-1147577 mp-1147578 mp-1147579 mp-1147580 mp-1147581 mp-1147582 mp-1147584 mp-1147585 mp-1147586 mp-1147587 mp-1147588 mp-1147589 mp-1147590 mp-1147591 mp-1147592 mp-1147593 mp-1147594 mp-1147595 mp-1147596 mp-1147598 mp-1147599 mp-11476 mp-1147600 mp-1147601 mp-1147602 mp-1147603 mp-1147604 mp-1147605 mp-1147606 mp-1147607 mp-1147608 mp-1147609 mp-1147610 mp-1147611 mp-1147612 mp-1147613 mp-1147614 mp-1147615 mp-1147616 mp-1147617 mp-1147618 mp-1147619 mp-1147621 mp-1147622 mp-1147623 mp-1147624 mp-1147625 mp-1147626 mp-1147627 mp-1147628 mp-1147629 mp-1147630 mp-1147631 mp-1147632 mp-1147633 mp-1147634 mp-1147635 mp-1147636 mp-1147637 mp-1147638 mp-1147639 mp-1147640 mp-1147641 mp-1147642 mp-1147643 mp-1147644 mp-1147645 mp-1147646 mp-1147647 mp-1147648 mp-1147649 mp-1147650 mp-1147651 mp-1147652 mp-1147653 mp-1147654 mp-1147655 mp-1147656 mp-1147657 mp-1147658 mp-1147659 mp-1147660 mp-1147661 mp-1147662 mp-1147663 mp-1147664 mp-1147665 mp-1147666 mp-1147667 mp-1147668 mp-1147669 mp-1147670 mp-1147671 mp-1147672 mp-1147673 mp-1147674 mp-1147675 mp-1147676 mp-1147677 mp-1147678 mp-1147679 mp-1147680 mp-1147681 mp-1147682 mp-1147683 mp-1147684 mp-1147685 mp-1147686 mp-1147687 mp-1147688 mp-1147689 mp-1147690 mp-1147691 mp-1147692 mp-1147693 mp-1147694 mp-1147695 mp-1147696 mp-1147697 mp-1147698 mp-1147699 mp-11477 mp-1147700 mp-1147701 mp-1147702 mp-1147703 mp-1147704 mp-1147705 mp-1147706 mp-1147707 mp-1147708 mp-1147709 mp-1147710 mp-1147711 mp-1147712 mp-1147713 mp-1147714 mp-1147715 mp-1147716 mp-1147717 mp-1147718 mp-1147719 mp-1147720 mp-1147721 mp-1147722 mp-1147723 mp-1147724 mp-1147725 mp-1147726 mp-1147727 mp-1147728 mp-1147729 mp-1147730 mp-1147731 mp-1147732 mp-1147733 mp-1147734 mp-1147735 mp-1147736 mp-1147737 mp-1147738 mp-1147739 mp-1147740 mp-1147741 mp-1147742 mp-1147743 mp-1147744 mp-1147745 mp-1147746 mp-1147747 mp-1147748 mp-1147749 mp-1147750 mp-1147751 mp-1147752 mp-1147753 mp-1147754 mp-1147755 mp-1147756 mp-1147757 mp-1147758 mp-1147759 mp-1147760 mp-1147761 mp-1147762 mp-1147763 mp-1147764 mp-1147765 mp-1147766 mp-1147767 mp-1147768 mp-1147769 mp-1147770 mp-1147771 mp-1147772 mp-1147773 mp-1147774 mp-1147775 mp-1147776 mp-1147777 mp-1147778 mp-1147779 mp-1147780 mp-1147781 mp-1147782 mp-11478 mp-1148 mp-11480 mp-11481 mp-11482 mp-11483 mp-11484 mp-11486 mp-11487 mp-11488 mp-11489 mp-11490 mp-11491 mp-11492 mp-11493 mp-11494 mp-11495 mp-11496 mp-11497 mp-11498 mp-11499 mp-1150 mp-11500 mp-11501 mp-11503 mp-11504 mp-11506 mp-11507 mp-11508 mp-11511 mp-11512 mp-11513 mp-11514 mp-11515 mp-11516 mp-11517 mp-11519 mp-1152 mp-11520 mp-11521 mp-11522 mp-11523 mp-11524 mp-11525 mp-11526 mp-11527 mp-1153 mp-11531 mp-11532 mp-11533 mp-11534 mp-11535 mp-11536 mp-11537 mp-11538 mp-11539 mp-1153924 mp-1153970 mp-1154 mp-11540 mp-11541 mp-11544 mp-1154457 mp-1154470 mp-1154476 mp-1154479 mp-1154487 mp-1154515 mp-1154524 mp-1154534 mp-1154546 mp-1154587 mp-11546 mp-1154609 mp-1154656 mp-1154662 mp-11547 mp-1154711 mp-1154719 mp-1154732 mp-1154753 mp-1154758 mp-11548 mp-11549 mp-11550 mp-11551 mp-11552 mp-11553 mp-11554 mp-11555 mp-11556 mp-11557 mp-11558 mp-1156 mp-11560 mp-11561 mp-11562 mp-11563 mp-11564 mp-11565 mp-11566 mp-11567 mp-11568 mp-11569 mp-1157 mp-11570 mp-11571 mp-1157153 mp-1157156 mp-1157184 mp-11572 mp-1157205 mp-1157220 mp-1157227 mp-1157231 mp-1157256 mp-11573 mp-1157313 mp-1157332 mp-1157336 mp-1157382 mp-11575 mp-11576 mp-1157629 mp-1157674 mp-1157680 mp-11577 mp-1157737 mp-11578 mp-1157822 mp-1157835 mp-1158 mp-11580 mp-11581 mp-11582 mp-11583 mp-11584 mp-11585 mp-1159 mp-11593 mp-11594 mp-11595 mp-11596 mp-11597 mp-11601 mp-11602 mp-11603 mp-11604 mp-11605 mp-11606 mp-11607 mp-11609 mp-1161 mp-11610 mp-11613 mp-11615 mp-11620 mp-11621 mp-11623 mp-11625 mp-11628 mp-11629 mp-1163 mp-11630 mp-11631 mp-11634 mp-11638 mp-11639 mp-1163919 mp-1163922 mp-1163927 mp-1163929 mp-1163930 mp-1163932 mp-1163933 mp-1163934 mp-1163936 mp-1163940 mp-1163942 mp-1163946 mp-1163949 mp-1163950 mp-1164 mp-11641 mp-11643 mp-11644 mp-11646 mp-11649 mp-11651 mp-11652 mp-11653 mp-11654 mp-11658 mp-11659 mp-11660 mp-11661 mp-11665 mp-11666 mp-11667 mp-11668 mp-1167 mp-11670 mp-11673 mp-11674 mp-11675 mp-11677 mp-1168 mp-11684 mp-11687 mp-1169 mp-11690 mp-11691 mp-11692 mp-11693 mp-11694 mp-11695 mp-11696 mp-11697 mp-11698 mp-117 mp-1170 mp-11700 mp-11701 mp-11703 mp-11705 mp-11706 mp-1170750 mp-1170759 mp-11709 mp-1170958 mp-1171010 mp-1171036 mp-11711 mp-1171109 mp-1171226 mp-11713 mp-1171327 mp-1171394 mp-11714 mp-1171437 mp-11715 mp-11718 mp-11719 mp-1172 mp-11722 mp-11723 mp-1172356 mp-1172361 mp-1172380 mp-1172399 mp-1172435 mp-1172462 mp-1172466 mp-11725 mp-11726 mp-1172825 mp-1172826 mp-1172828 mp-1172831 mp-1172848 mp-1172857 mp-1172859 mp-1172860 mp-1172870 mp-1172871 mp-1172873 mp-1172875 mp-1172877 mp-1172881 mp-1172887 mp-1172893 mp-1172894 mp-1172905 mp-1172909 mp-1172913 mp-1172915 mp-1172916 mp-1172917 mp-1172918 mp-1172919 mp-1172932 mp-1172939 mp-1172964 mp-1172967 mp-1172968 mp-1172969 mp-1172979 mp-1172980 mp-1173004 mp-1173008 mp-1173010 mp-1173011 mp-1173014 mp-1173016 mp-1173021 mp-1173025 mp-1173027 mp-1173028 mp-1173029 mp-1173030 mp-1173033 mp-1173034 mp-1173039 mp-1173040 mp-1173041 mp-1173043 mp-1173044 mp-1173046 mp-1173050 mp-1173059 mp-1173060 mp-1173065 mp-1173067 mp-1173069 mp-1173070 mp-1173071 mp-1173075 mp-1173080 mp-1173082 mp-1173083 mp-1173084 mp-1173086 mp-1173088 mp-1173089 mp-1173090 mp-1173092 mp-1173093 mp-1173094 mp-1173095 mp-1173097 mp-1173098 mp-1173100 mp-1173102 mp-1173103 mp-1173104 mp-1173106 mp-1173107 mp-1173109 mp-1173110 mp-1173111 mp-1173113 mp-1173115 mp-1173117 mp-1173121 mp-1173125 mp-1173127 mp-1173129 mp-1173137 mp-1173139 mp-1173142 mp-1173143 mp-1173144 mp-1173145 mp-1173146 mp-1173149 mp-1173150 mp-1173151 mp-1173157 mp-1173159 mp-1173163 mp-1173168 mp-1173171 mp-1173172 mp-1173173 mp-1173174 mp-1173176 mp-1173178 mp-1173179 mp-1173180 mp-1173184 mp-1173186 mp-1173187 mp-1173188 mp-1173189 mp-1173190 mp-1173191 mp-1173192 mp-1173193 mp-1173194 mp-1173197 mp-1173198 mp-1173199 mp-1173200 mp-1173206 mp-1173207 mp-1173208 mp-1173209 mp-1173210 mp-1173211 mp-1173213 mp-1173214 mp-1173215 mp-1173217 mp-1173221 mp-1173222 mp-1173223 mp-1173225 mp-1173226 mp-1173227 mp-1173228 mp-1173229 mp-1173230 mp-1173231 mp-1173233 mp-1173234 mp-1173235 mp-1173236 mp-1173237 mp-1173238 mp-1173239 mp-1173241 mp-1173242 mp-1173243 mp-1173244 mp-1173245 mp-1173246 mp-1173247 mp-1173249 mp-1173250 mp-1173251 mp-1173252 mp-1173253 mp-1173254 mp-1173255 mp-1173256 mp-1173257 mp-1173258 mp-1173259 mp-1173260 mp-1173261 mp-1173263 mp-1173266 mp-1173267 mp-1173268 mp-1173270 mp-1173271 mp-1173272 mp-1173276 mp-1173277 mp-1173278 mp-1173281 mp-1173282 mp-1173283 mp-1173284 mp-1173287 mp-1173297 mp-1173298 mp-1173299 mp-11733 mp-1173305 mp-1173309 mp-1173322 mp-1173327 mp-1173331 mp-1173333 mp-1173335 mp-1173341 mp-1173344 mp-1173345 mp-1173348 mp-1173349 mp-1173350 mp-1173352 mp-1173354 mp-1173356 mp-1173357 mp-1173360 mp-1173361 mp-1173362 mp-1173369 mp-1173376 mp-1173377 mp-1173386 mp-1173387 mp-1173391 mp-1173392 mp-1173397 mp-1173398 mp-11734 mp-1173402 mp-1173409 mp-1173412 mp-1173414 mp-1173416 mp-1173419 mp-1173421 mp-1173423 mp-1173424 mp-1173426 mp-1173427 mp-1173429 mp-1173431 mp-1173434 mp-1173435 mp-1173436 mp-1173437 mp-1173438 mp-1173439 mp-1173441 mp-1173443 mp-1173444 mp-1173445 mp-1173446 mp-1173447 mp-1173448 mp-1173450 mp-1173453 mp-1173455 mp-1173456 mp-1173458 mp-1173461 mp-1173465 mp-1173466 mp-1173467 mp-1173468 mp-1173469 mp-1173470 mp-1173474 mp-1173475 mp-1173476 mp-1173477 mp-1173479 mp-1173486 mp-1173489 mp-1173490 mp-1173492 mp-1173503 mp-1173504 mp-1173505 mp-1173506 mp-1173507 mp-1173513 mp-1173520 mp-1173524 mp-1173526 mp-1173529 mp-1173530 mp-1173532 mp-1173534 mp-1173536 mp-1173540 mp-1173541 mp-1173542 mp-1173544 mp-1173545 mp-1173546 mp-1173548 mp-1173549 mp-1173554 mp-1173557 mp-1173558 mp-1173559 mp-1173560 mp-1173561 mp-1173562 mp-1173563 mp-1173567 mp-1173568 mp-1173569 mp-1173570 mp-1173571 mp-1173572 mp-1173573 mp-1173574 mp-1173575 mp-1173576 mp-1173577 mp-1173578 mp-1173580 mp-1173581 mp-1173582 mp-1173583 mp-1173584 mp-1173585 mp-1173586 mp-1173587 mp-1173588 mp-1173590 mp-1173592 mp-1173594 mp-1173595 mp-1173596 mp-1173597 mp-1173598 mp-1173599 mp-11736 mp-1173601 mp-1173602 mp-1173603 mp-1173604 mp-1173605 mp-1173606 mp-1173607 mp-1173608 mp-1173609 mp-1173610 mp-1173611 mp-1173612 mp-1173613 mp-1173614 mp-1173615 mp-1173616 mp-1173618 mp-1173619 mp-1173620 mp-1173621 mp-1173622 mp-1173623 mp-1173624 mp-1173625 mp-1173626 mp-1173627 mp-1173628 mp-1173629 mp-1173630 mp-1173631 mp-1173632 mp-1173633 mp-1173634 mp-1173635 mp-1173636 mp-1173637 mp-1173638 mp-1173639 mp-1173640 mp-1173641 mp-1173642 mp-1173643 mp-1173644 mp-1173645 mp-1173646 mp-1173647 mp-1173648 mp-1173649 mp-1173651 mp-1173652 mp-1173656 mp-1173658 mp-1173671 mp-1173681 mp-1173683 mp-1173684 mp-1173688 mp-1173689 mp-1173694 mp-1173697 mp-11737 mp-1173701 mp-1173705 mp-1173706 mp-1173711 mp-1173713 mp-1173714 mp-1173715 mp-1173717 mp-1173718 mp-1173719 mp-1173720 mp-1173723 mp-1173724 mp-1173726 mp-1173728 mp-1173730 mp-1173732 mp-1173733 mp-1173734 mp-1173735 mp-1173736 mp-1173738 mp-1173743 mp-1173745 mp-1173748 mp-1173749 mp-1173750 mp-1173753 mp-1173755 mp-1173760 mp-1173761 mp-1173762 mp-1173764 mp-1173765 mp-1173766 mp-1173770 mp-1173771 mp-1173772 mp-1173776 mp-1173782 mp-1173783 mp-1173784 mp-1173785 mp-1173787 mp-1173788 mp-1173789 mp-1173790 mp-1173791 mp-1173794 mp-1173798 mp-11738 mp-1173800 mp-1173802 mp-1173803 mp-1173805 mp-1173807 mp-1173808 mp-1173809 mp-1173810 mp-1173811 mp-1173812 mp-1173815 mp-1173817 mp-1173819 mp-1173820 mp-1173821 mp-1173822 mp-1173823 mp-1173824 mp-1173826 mp-1173827 mp-1173828 mp-1173829 mp-1173830 mp-1173831 mp-1173833 mp-1173834 mp-1173836 mp-1173838 mp-1173840 mp-1173841 mp-1173842 mp-1173843 mp-1173844 mp-1173846 mp-1173847 mp-1173848 mp-1173850 mp-1173851 mp-1173852 mp-1173853 mp-1173855 mp-1173856 mp-1173857 mp-1173858 mp-1173859 mp-1173860 mp-1173861 mp-1173862 mp-1173863 mp-1173864 mp-1173865 mp-1173866 mp-1173867 mp-1173868 mp-1173869 mp-1173870 mp-1173871 mp-1173873 mp-1173874 mp-1173875 mp-1173877 mp-1173878 mp-1173879 mp-1173880 mp-1173881 mp-1173882 mp-1173883 mp-1173884 mp-1173885 mp-1173886 mp-1173887 mp-1173888 mp-1173889 mp-1173890 mp-1173891 mp-1173893 mp-1173894 mp-1173895 mp-1173896 mp-1173897 mp-11739 mp-1173901 mp-1173902 mp-1173904 mp-1173905 mp-1173906 mp-1173910 mp-1173911 mp-1173912 mp-1173915 mp-1173916 mp-1173917 mp-1173918 mp-1173919 mp-1173920 mp-1173922 mp-1173923 mp-1173925 mp-1173926 mp-1173928 mp-1173929 mp-1173930 mp-1173931 mp-1173932 mp-1173934 mp-1173936 mp-1173938 mp-1173939 mp-1173940 mp-1173944 mp-1173945 mp-1173946 mp-1173947 mp-1173948 mp-1173949 mp-1173950 mp-1173951 mp-1173952 mp-1173953 mp-1173955 mp-1173956 mp-1173957 mp-1173959 mp-1173960 mp-1173961 mp-1173962 mp-1173963 mp-1173964 mp-1173968 mp-1173969 mp-1173970 mp-1173971 mp-1173972 mp-1173973 mp-1173974 mp-1173976 mp-1173977 mp-1173979 mp-1173981 mp-1173982 mp-1173983 mp-1173984 mp-1173985 mp-1173988 mp-1173991 mp-1173992 mp-1173994 mp-1173996 mp-1173997 mp-1173998 mp-1173999 mp-1174 mp-11740 mp-1174000 mp-1174001 mp-1174003 mp-1174004 mp-1174005 mp-1174006 mp-1174008 mp-1174009 mp-1174010 mp-1174011 mp-1174012 mp-1174015 mp-1174016 mp-1174018 mp-1174020 mp-1174022 mp-1174023 mp-1174024 mp-1174026 mp-1174027 mp-1174028 mp-1174029 mp-1174030 mp-1174032 mp-1174033 mp-1174036 mp-1174037 mp-1174038 mp-1174039 mp-1174041 mp-1174043 mp-1174044 mp-1174046 mp-1174047 mp-1174048 mp-1174049 mp-1174051 mp-1174052 mp-1174053 mp-1174054 mp-1174056 mp-1174057 mp-1174058 mp-1174059 mp-1174060 mp-1174064 mp-1174066 mp-1174068 mp-1174071 mp-1174072 mp-1174074 mp-1174075 mp-1174079 mp-1174080 mp-1174081 mp-1174084 mp-1174085 mp-1174089 mp-1174090 mp-1174091 mp-1174093 mp-1174095 mp-1174096 mp-1174097 mp-1174098 mp-1174099 mp-1174101 mp-1174102 mp-1174103 mp-1174104 mp-1174105 mp-1174108 mp-1174110 mp-1174113 mp-1174116 mp-1174117 mp-1174118 mp-1174119 mp-1174120 mp-1174121 mp-1174123 mp-1174124 mp-1174126 mp-1174128 mp-1174134 mp-1174135 mp-1174136 mp-1174137 mp-1174139 mp-1174140 mp-1174143 mp-1174144 mp-1174149 mp-1174150 mp-1174153 mp-1174154 mp-1174157 mp-1174158 mp-1174159 mp-1174160 mp-1174162 mp-1174165 mp-1174166 mp-1174167 mp-1174168 mp-1174169 mp-1174170 mp-1174172 mp-1174173 mp-1174174 mp-1174175 mp-1174177 mp-1174178 mp-1174179 mp-1174180 mp-1174181 mp-1174183 mp-1174184 mp-1174185 mp-1174186 mp-1174187 mp-1174188 mp-1174189 mp-1174190 mp-1174191 mp-1174192 mp-1174194 mp-1174195 mp-1174196 mp-1174197 mp-11742 mp-1174200 mp-1174203 mp-1174204 mp-1174205 mp-1174206 mp-1174208 mp-1174209 mp-1174212 mp-1174213 mp-1174214 mp-1174215 mp-1174216 mp-1174217 mp-1174218 mp-1174220 mp-1174221 mp-1174222 mp-1174223 mp-1174225 mp-1174226 mp-1174228 mp-1174229 mp-1174232 mp-1174233 mp-1174234 mp-1174235 mp-1174236 mp-1174237 mp-1174238 mp-1174239 mp-1174240 mp-1174242 mp-1174243 mp-1174244 mp-1174245 mp-1174246 mp-1174247 mp-1174248 mp-1174250 mp-1174251 mp-1174255 mp-1174257 mp-1174259 mp-1174262 mp-1174264 mp-1174265 mp-1174266 mp-1174267 mp-1174268 mp-1174269 mp-1174270 mp-1174271 mp-1174274 mp-1174275 mp-1174276 mp-1174277 mp-1174278 mp-1174279 mp-1174280 mp-1174281 mp-1174282 mp-1174283 mp-1174284 mp-1174285 mp-1174287 mp-1174288 mp-1174290 mp-1174291 mp-1174292 mp-1174293 mp-1174294 mp-1174296 mp-1174297 mp-1174298 mp-1174299 mp-11743 mp-1174300 mp-1174304 mp-1174305 mp-1174306 mp-1174307 mp-1174308 mp-1174309 mp-1174310 mp-1174312 mp-1174313 mp-1174314 mp-1174315 mp-1174316 mp-1174318 mp-1174320 mp-1174322 mp-1174323 mp-1174324 mp-1174325 mp-1174326 mp-1174327 mp-1174328 mp-1174329 mp-1174330 mp-1174331 mp-1174332 mp-1174333 mp-1174334 mp-1174337 mp-1174339 mp-1174340 mp-1174342 mp-1174343 mp-1174345 mp-1174346 mp-1174347 mp-1174348 mp-1174351 mp-1174353 mp-1174355 mp-1174357 mp-1174359 mp-1174361 mp-1174362 mp-1174363 mp-1174364 mp-1174365 mp-1174366 mp-1174371 mp-1174372 mp-1174373 mp-1174374 mp-1174375 mp-1174377 mp-1174378 mp-1174381 mp-1174382 mp-1174383 mp-1174384 mp-1174385 mp-1174387 mp-1174388 mp-1174389 mp-1174390 mp-1174391 mp-1174393 mp-1174394 mp-1174400 mp-1174401 mp-1174403 mp-1174405 mp-1174406 mp-1174408 mp-1174409 mp-1174410 mp-1174411 mp-1174413 mp-1174415 mp-1174416 mp-1174417 mp-1174418 mp-1174419 mp-1174420 mp-1174421 mp-1174423 mp-1174425 mp-1174428 mp-1174431 mp-1174432 mp-1174433 mp-1174434 mp-1174436 mp-1174437 mp-1174439 mp-1174441 mp-1174444 mp-1174447 mp-1174448 mp-1174450 mp-1174453 mp-1174455 mp-1174457 mp-1174459 mp-1174460 mp-1174463 mp-1174464 mp-1174465 mp-1174466 mp-1174467 mp-1174468 mp-1174471 mp-1174473 mp-1174474 mp-1174475 mp-1174476 mp-1174479 mp-1174480 mp-1174481 mp-1174482 mp-1174483 mp-1174485 mp-1174486 mp-1174490 mp-1174491 mp-1174492 mp-1174493 mp-1174494 mp-1174495 mp-1174497 mp-1174498 mp-1174500 mp-1174501 mp-1174502 mp-1174503 mp-1174505 mp-1174506 mp-1174507 mp-1174508 mp-1174509 mp-1174510 mp-1174511 mp-1174512 mp-1174514 mp-1174515 mp-1174516 mp-1174517 mp-1174519 mp-1174520 mp-1174523 mp-1174524 mp-1174525 mp-1174526 mp-1174527 mp-1174528 mp-1174529 mp-1174530 mp-1174531 mp-1174533 mp-1174534 mp-1174535 mp-1174536 mp-1174539 mp-1174540 mp-1174541 mp-1174542 mp-1174543 mp-1174544 mp-1174545 mp-1174546 mp-1174548 mp-1174549 mp-1174550 mp-1174551 mp-1174553 mp-1174554 mp-1174555 mp-1174556 mp-1174561 mp-1174562 mp-1174564 mp-1174566 mp-1174567 mp-1174568 mp-1174569 mp-1174571 mp-1174572 mp-1174574 mp-1174575 mp-1174576 mp-1174577 mp-1174578 mp-1174579 mp-1174580 mp-1174581 mp-1174582 mp-1174583 mp-1174584 mp-1174585 mp-1174586 mp-1174588 mp-1174591 mp-1174592 mp-1174593 mp-1174594 mp-1174598 mp-1174599 mp-1174600 mp-1174601 mp-1174602 mp-1174603 mp-1174606 mp-1174607 mp-1174608 mp-1174610 mp-1174611 mp-1174612 mp-1174613 mp-1174614 mp-1174621 mp-1174622 mp-1174623 mp-1174626 mp-1174628 mp-1174630 mp-1174631 mp-1174632 mp-1174639 mp-1174640 mp-1174643 mp-1174644 mp-1174645 mp-1174646 mp-1174650 mp-1174652 mp-1174656 mp-1174664 mp-1174667 mp-1174668 mp-1174670 mp-1174671 mp-1174672 mp-1174674 mp-1174676 mp-1174678 mp-1174682 mp-1174683 mp-1174684 mp-1174685 mp-1174686 mp-1174687 mp-1174692 mp-1174696 mp-1174697 mp-1174700 mp-1174701 mp-1174702 mp-1174703 mp-1174704 mp-1174706 mp-1174708 mp-1174710 mp-1174714 mp-1174718 mp-1174720 mp-1174721 mp-1174722 mp-1174725 mp-1174726 mp-1174727 mp-1174729 mp-1174730 mp-1174731 mp-1174732 mp-1174736 mp-1174737 mp-1174738 mp-1174741 mp-1174742 mp-1174743 mp-1174744 mp-1174745 mp-1174747 mp-1174748 mp-1174749 mp-1174751 mp-1174753 mp-1174755 mp-1174756 mp-1174757 mp-1174758 mp-1174759 mp-1174760 mp-1174761 mp-1174762 mp-1174763 mp-1174765 mp-1174766 mp-1174767 mp-1174768 mp-1174769 mp-1174770 mp-1174771 mp-1174772 mp-1174773 mp-1174775 mp-1174776 mp-1174777 mp-1174778 mp-1174780 mp-1174781 mp-1174782 mp-1174783 mp-1174784 mp-1174785 mp-1174786 mp-1174790 mp-1174791 mp-1174792 mp-1174793 mp-1174794 mp-1174799 mp-1174800 mp-1174802 mp-1174803 mp-1174804 mp-1174806 mp-1174807 mp-1174808 mp-1174809 mp-1174810 mp-1174811 mp-1174814 mp-1174815 mp-1174816 mp-1174817 mp-1174818 mp-1174819 mp-1174821 mp-1174822 mp-1174823 mp-1174824 mp-1174825 mp-1174826 mp-1174829 mp-1174830 mp-1174831 mp-1174832 mp-1174833 mp-1174834 mp-1174835 mp-1174836 mp-1174838 mp-1174840 mp-1174841 mp-1174842 mp-1174844 mp-1174845 mp-1174846 mp-1174849 mp-1174850 mp-1174851 mp-1174854 mp-1174855 mp-1174860 mp-1174862 mp-1174863 mp-1174864 mp-1174865 mp-1174866 mp-1174867 mp-1174868 mp-1174869 mp-1174870 mp-1174871 mp-1174872 mp-1174873 mp-1174874 mp-1174875 mp-1174876 mp-1174877 mp-1174878 mp-1174880 mp-1174881 mp-1174882 mp-1174883 mp-1174884 mp-1174885 mp-1174886 mp-1174887 mp-1174888 mp-1174890 mp-1174891 mp-1174892 mp-1174895 mp-11749 mp-1174900 mp-1174903 mp-1174905 mp-1174906 mp-1174907 mp-1174908 mp-1174910 mp-1174912 mp-1174913 mp-1174914 mp-1174917 mp-1174918 mp-1174919 mp-1174920 mp-1174921 mp-1174922 mp-1174923 mp-1174924 mp-1174925 mp-1174927 mp-1174928 mp-1174929 mp-1174930 mp-1174931 mp-1174932 mp-1174933 mp-1174934 mp-1174935 mp-1174936 mp-1174937 mp-1174938 mp-1174939 mp-1174940 mp-1174943 mp-1174949 mp-1174951 mp-1174953 mp-1174955 mp-1174956 mp-1174963 mp-1174964 mp-1174972 mp-1174973 mp-1174985 mp-1174986 mp-1174988 mp-1174992 mp-1174997 mp-1174999 mp-1175 mp-11750 mp-1175004 mp-1175006 mp-1175008 mp-1175014 mp-1175015 mp-1175016 mp-1175024 mp-1175025 mp-1175029 mp-1175032 mp-1175033 mp-1175034 mp-1175036 mp-1175038 mp-1175039 mp-1175042 mp-1175043 mp-1175044 mp-1175045 mp-1175046 mp-1175047 mp-1175048 mp-1175049 mp-1175050 mp-1175051 mp-1175052 mp-1175053 mp-1175054 mp-1175056 mp-1175057 mp-1175058 mp-1175059 mp-1175060 mp-1175061 mp-1175062 mp-1175063 mp-1175064 mp-1175065 mp-1175066 mp-1175067 mp-1175068 mp-1175069 mp-1175071 mp-1175072 mp-1175073 mp-1175075 mp-1175076 mp-1175078 mp-1175079 mp-1175080 mp-1175081 mp-1175082 mp-1175083 mp-1175084 mp-1175085 mp-1175086 mp-1175088 mp-1175089 mp-1175090 mp-1175091 mp-1175092 mp-1175093 mp-1175094 mp-1175095 mp-1175096 mp-1175098 mp-1175099 mp-1175100 mp-1175101 mp-1175102 mp-1175103 mp-1175104 mp-1175105 mp-1175106 mp-1175107 mp-1175108 mp-1175110 mp-1175111 mp-1175114 mp-1175116 mp-1175120 mp-1175124 mp-1175125 mp-1175126 mp-1175128 mp-1175129 mp-1175134 mp-1175136 mp-1175139 mp-1175140 mp-1175141 mp-1175146 mp-1175147 mp-1175148 mp-1175149 mp-1175151 mp-1175152 mp-1175153 mp-1175157 mp-1175158 mp-1175159 mp-1175160 mp-1175161 mp-1175162 mp-1175164 mp-1175165 mp-1175166 mp-1175169 mp-1175170 mp-1175171 mp-1175172 mp-1175175 mp-1175177 mp-1175179 mp-1175183 mp-1175184 mp-1175186 mp-1175187 mp-1175188 mp-1175191 mp-1175194 mp-1175195 mp-1175196 mp-1175198 mp-1175199 mp-11752 mp-1175201 mp-1175202 mp-1175203 mp-1175204 mp-1175206 mp-1175207 mp-1175209 mp-1175210 mp-1175214 mp-1175215 mp-1175216 mp-1175217 mp-1175219 mp-1175220 mp-1175221 mp-1175222 mp-1175225 mp-1175226 mp-1175227 mp-1175230 mp-1175239 mp-1175242 mp-1175243 mp-1175244 mp-1175245 mp-1175246 mp-1175250 mp-1175251 mp-1175252 mp-1175253 mp-1175254 mp-1175255 mp-1175256 mp-1175259 mp-1175262 mp-1175263 mp-1175264 mp-1175265 mp-1175266 mp-1175268 mp-1175269 mp-1175270 mp-1175271 mp-1175272 mp-1175273 mp-1175274 mp-1175275 mp-1175276 mp-1175277 mp-1175278 mp-1175279 mp-1175280 mp-1175281 mp-1175282 mp-1175283 mp-1175284 mp-1175285 mp-1175286 mp-1175287 mp-1175288 mp-1175289 mp-1175290 mp-1175291 mp-1175292 mp-1175293 mp-1175294 mp-1175295 mp-1175296 mp-1175297 mp-1175298 mp-1175299 mp-11753 mp-1175300 mp-1175301 mp-1175302 mp-1175303 mp-1175304 mp-1175305 mp-1175306 mp-1175307 mp-1175308 mp-1175309 mp-1175310 mp-1175311 mp-1175312 mp-1175313 mp-1175314 mp-1175316 mp-1175317 mp-1175318 mp-1175320 mp-1175321 mp-1175323 mp-1175324 mp-1175325 mp-1175326 mp-1175328 mp-1175329 mp-1175331 mp-1175332 mp-1175333 mp-1175334 mp-1175335 mp-1175337 mp-1175339 mp-1175340 mp-1175343 mp-1175344 mp-1175347 mp-1175348 mp-1175349 mp-1175351 mp-1175352 mp-1175354 mp-1175355 mp-1175357 mp-1175358 mp-1175359 mp-1175360 mp-1175361 mp-1175362 mp-1175363 mp-1175365 mp-1175366 mp-1175368 mp-1175373 mp-1175374 mp-1175375 mp-1175376 mp-1175378 mp-1175379 mp-1175380 mp-1175381 mp-1175382 mp-1175383 mp-1175384 mp-1175385 mp-1175386 mp-1175387 mp-1175388 mp-1175390 mp-1175391 mp-1175392 mp-1175393 mp-1175394 mp-1175395 mp-1175396 mp-1175397 mp-11754 mp-1175400 mp-1175401 mp-1175403 mp-1175404 mp-1175405 mp-1175406 mp-1175407 mp-1175408 mp-1175409 mp-1175410 mp-1175411 mp-1175413 mp-1175415 mp-1175416 mp-1175417 mp-1175418 mp-1175419 mp-1175421 mp-1175422 mp-1175424 mp-1175425 mp-1175426 mp-1175428 mp-1175429 mp-1175430 mp-1175431 mp-1175432 mp-1175435 mp-1175436 mp-1175438 mp-1175440 mp-1175441 mp-1175443 mp-1175444 mp-1175445 mp-1175447 mp-1175449 mp-1175450 mp-1175451 mp-1175453 mp-1175454 mp-1175459 mp-1175461 mp-1175463 mp-1175464 mp-1175466 mp-1175467 mp-1175469 mp-1175470 mp-1175471 mp-1175472 mp-1175474 mp-1175476 mp-1175478 mp-1175480 mp-1175481 mp-1175482 mp-1175484 mp-1175488 mp-1175489 mp-1175490 mp-1175491 mp-1175492 mp-1175493 mp-1175494 mp-1175497 mp-11755 mp-1175500 mp-1175501 mp-1175505 mp-1175506 mp-1175507 mp-1175510 mp-1175514 mp-1175515 mp-1175517 mp-1175518 mp-1175519 mp-1175521 mp-1175526 mp-1175529 mp-1175530 mp-1175531 mp-1175532 mp-1175533 mp-1175534 mp-1175535 mp-1175537 mp-1175544 mp-1175545 mp-1175547 mp-1175550 mp-1175551 mp-1175553 mp-1175554 mp-1175557 mp-1175560 mp-1175561 mp-1175562 mp-1175563 mp-1175566 mp-1175567 mp-1175568 mp-1175570 mp-1175571 mp-1175573 mp-1175575 mp-1175576 mp-1175578 mp-1175580 mp-1175581 mp-1175583 mp-1175590 mp-1175591 mp-1175593 mp-1175595 mp-1175597 mp-1175598 mp-1175599 mp-1175600 mp-1175601 mp-1175603 mp-1175604 mp-1175607 mp-1175609 mp-1175611 mp-1175612 mp-1175613 mp-1175614 mp-1175616 mp-1175617 mp-1175621 mp-1175622 mp-1175624 mp-1175627 mp-1175628 mp-1175629 mp-1175631 mp-1175632 mp-1175633 mp-1175635 mp-1175637 mp-1175638 mp-1175639 mp-1175640 mp-1175641 mp-1175642 mp-1175643 mp-1175644 mp-1175647 mp-1175650 mp-1175651 mp-1175652 mp-1175653 mp-1175654 mp-1175655 mp-1175656 mp-1175657 mp-1175658 mp-1175660 mp-1175661 mp-1175662 mp-1175663 mp-1175664 mp-1175666 mp-1175667 mp-1175668 mp-1175669 mp-1175670 mp-1175671 mp-1175672 mp-1175673 mp-1175674 mp-1175676 mp-1175677 mp-1175680 mp-1175681 mp-1175683 mp-1175684 mp-1175685 mp-1175686 mp-1175687 mp-1175688 mp-1175691 mp-1175694 mp-1175695 mp-1175696 mp-1175698 mp-1175699 mp-1175704 mp-1175705 mp-1175706 mp-1175707 mp-1175708 mp-1175710 mp-1175711 mp-1175712 mp-1175713 mp-1175714 mp-1175715 mp-1175716 mp-1175717 mp-1175718 mp-1175720 mp-1175721 mp-1175722 mp-1175724 mp-1175725 mp-1175726 mp-1175727 mp-1175728 mp-1175731 mp-1175732 mp-1175733 mp-1175734 mp-1175735 mp-1175736 mp-1175737 mp-1175741 mp-1175743 mp-1175744 mp-1175745 mp-1175746 mp-1175747 mp-1175748 mp-1175749 mp-1175750 mp-1175753 mp-1175755 mp-1175757 mp-1175759 mp-1175760 mp-1175763 mp-1175764 mp-1175766 mp-1175768 mp-1175769 mp-1175770 mp-1175775 mp-1175777 mp-1175778 mp-1175779 mp-1175780 mp-1175781 mp-1175783 mp-1175784 mp-1175785 mp-1175786 mp-1175789 mp-1175790 mp-1175791 mp-1175794 mp-1175795 mp-1175797 mp-1175799 mp-1175801 mp-1175802 mp-1175803 mp-1175806 mp-1175809 mp-1175811 mp-1175812 mp-1175822 mp-1175827 mp-1175830 mp-1175834 mp-1175835 mp-1175836 mp-1175837 mp-1175838 mp-1175840 mp-1175841 mp-1175843 mp-1175844 mp-1175845 mp-1175846 mp-1175847 mp-1175848 mp-1175850 mp-1175851 mp-1175853 mp-1175854 mp-1175856 mp-1175857 mp-1175859 mp-1175861 mp-1175862 mp-1175864 mp-1175865 mp-1175866 mp-1175868 mp-1175870 mp-1175872 mp-1175877 mp-1175878 mp-1175886 mp-1175888 mp-1175889 mp-1175891 mp-1175895 mp-1175896 mp-1175898 mp-1175901 mp-1175902 mp-1175903 mp-1175904 mp-1175905 mp-1175909 mp-1175910 mp-1175912 mp-1175917 mp-1175919 mp-1175920 mp-1175921 mp-1175923 mp-1175929 mp-1175930 mp-1175933 mp-1175936 mp-1175941 mp-1175942 mp-1175943 mp-1175946 mp-1175947 mp-1175950 mp-1175952 mp-1175953 mp-1175955 mp-1175958 mp-1175960 mp-1175963 mp-1175965 mp-1175968 mp-1175969 mp-1175970 mp-1175975 mp-1175976 mp-1175978 mp-1175979 mp-1175981 mp-1175982 mp-1175985 mp-1175987 mp-1175988 mp-1175989 mp-1175992 mp-1175994 mp-1175995 mp-1175996 mp-1175997 mp-1175998 mp-1175999 mp-1176 mp-11760 mp-1176000 mp-1176001 mp-1176002 mp-1176003 mp-1176004 mp-1176008 mp-1176009 mp-1176011 mp-1176012 mp-1176014 mp-1176015 mp-1176016 mp-1176017 mp-1176019 mp-1176020 mp-1176021 mp-1176022 mp-1176023 mp-1176024 mp-1176025 mp-1176026 mp-1176030 mp-1176031 mp-1176033 mp-1176034 mp-1176035 mp-1176036 mp-1176037 mp-1176038 mp-1176039 mp-1176040 mp-1176042 mp-1176043 mp-1176044 mp-1176045 mp-1176046 mp-1176049 mp-1176051 mp-1176052 mp-1176053 mp-1176057 mp-1176058 mp-1176059 mp-1176060 mp-1176063 mp-1176066 mp-1176068 mp-1176070 mp-1176073 mp-1176074 mp-1176075 mp-1176078 mp-1176079 mp-1176081 mp-1176082 mp-1176084 mp-1176086 mp-1176087 mp-1176088 mp-1176090 mp-1176091 mp-1176092 mp-1176095 mp-1176099 mp-1176104 mp-1176105 mp-1176106 mp-1176109 mp-1176112 mp-1176114 mp-1176115 mp-1176116 mp-1176117 mp-1176119 mp-1176120 mp-1176121 mp-1176126 mp-1176127 mp-1176130 mp-1176132 mp-1176133 mp-1176134 mp-1176136 mp-1176139 mp-1176140 mp-1176141 mp-1176143 mp-1176144 mp-1176145 mp-1176146 mp-1176150 mp-1176151 mp-1176152 mp-1176153 mp-1176154 mp-1176155 mp-1176159 mp-1176160 mp-1176162 mp-1176164 mp-1176169 mp-1176171 mp-1176172 mp-1176173 mp-1176174 mp-1176176 mp-1176178 mp-1176179 mp-1176181 mp-1176183 mp-1176186 mp-1176187 mp-1176188 mp-1176189 mp-1176190 mp-1176192 mp-1176193 mp-1176194 mp-1176195 mp-1176196 mp-1176198 mp-1176199 mp-1176200 mp-1176201 mp-1176202 mp-1176203 mp-1176205 mp-1176207 mp-1176210 mp-1176211 mp-1176212 mp-1176215 mp-1176216 mp-1176218 mp-1176219 mp-1176221 mp-1176222 mp-1176223 mp-1176224 mp-1176226 mp-1176227 mp-1176228 mp-1176229 mp-1176231 mp-1176232 mp-1176234 mp-1176235 mp-1176236 mp-1176237 mp-1176239 mp-1176240 mp-1176242 mp-1176243 mp-1176244 mp-1176246 mp-1176247 mp-1176248 mp-1176249 mp-1176250 mp-1176254 mp-1176255 mp-1176256 mp-1176257 mp-1176260 mp-1176262 mp-1176263 mp-1176265 mp-1176270 mp-1176271 mp-1176272 mp-1176273 mp-1176274 mp-1176275 mp-1176276 mp-1176277 mp-1176278 mp-1176279 mp-1176280 mp-1176281 mp-1176283 mp-1176285 mp-1176286 mp-1176287 mp-1176288 mp-1176289 mp-1176290 mp-1176291 mp-1176292 mp-1176293 mp-1176295 mp-1176296 mp-1176297 mp-1176298 mp-1176299 mp-1176300 mp-1176301 mp-1176302 mp-1176303 mp-1176304 mp-1176305 mp-1176306 mp-1176308 mp-1176309 mp-1176310 mp-1176311 mp-1176312 mp-1176313 mp-1176314 mp-1176315 mp-1176316 mp-1176318 mp-1176319 mp-1176320 mp-1176321 mp-1176322 mp-1176323 mp-1176324 mp-1176325 mp-1176326 mp-1176327 mp-1176328 mp-1176329 mp-1176341 mp-1176342 mp-1176343 mp-1176345 mp-1176346 mp-1176347 mp-1176348 mp-1176349 mp-1176350 mp-1176351 mp-1176352 mp-1176353 mp-1176354 mp-1176357 mp-1176358 mp-1176362 mp-1176363 mp-1176364 mp-1176367 mp-1176368 mp-1176369 mp-1176370 mp-1176372 mp-1176373 mp-1176374 mp-1176375 mp-1176376 mp-1176378 mp-1176379 mp-1176381 mp-1176382 mp-1176383 mp-1176384 mp-1176385 mp-1176386 mp-1176388 mp-1176389 mp-1176390 mp-1176391 mp-1176392 mp-1176393 mp-1176394 mp-1176395 mp-1176397 mp-1176398 mp-1176399 mp-11764 mp-1176400 mp-1176402 mp-1176403 mp-1176404 mp-1176405 mp-1176406 mp-1176407 mp-1176409 mp-1176410 mp-1176411 mp-1176412 mp-1176413 mp-1176414 mp-1176416 mp-1176417 mp-1176418 mp-1176421 mp-1176422 mp-1176424 mp-1176425 mp-1176426 mp-1176428 mp-1176429 mp-1176431 mp-1176433 mp-1176434 mp-1176435 mp-1176436 mp-1176437 mp-1176438 mp-1176440 mp-1176441 mp-1176442 mp-1176443 mp-1176445 mp-1176447 mp-1176448 mp-1176449 mp-1176450 mp-1176451 mp-1176452 mp-1176453 mp-1176455 mp-1176456 mp-1176457 mp-1176459 mp-1176460 mp-1176461 mp-1176462 mp-1176463 mp-1176464 mp-1176466 mp-1176471 mp-1176473 mp-1176474 mp-1176475 mp-1176476 mp-1176477 mp-1176478 mp-1176479 mp-1176480 mp-1176481 mp-1176482 mp-1176484 mp-1176486 mp-1176487 mp-1176488 mp-1176491 mp-1176492 mp-1176493 mp-1176494 mp-1176495 mp-1176498 mp-11765 mp-1176500 mp-1176501 mp-1176502 mp-1176503 mp-1176505 mp-1176507 mp-1176508 mp-1176510 mp-1176511 mp-1176512 mp-1176513 mp-1176519 mp-1176520 mp-1176521 mp-1176523 mp-1176526 mp-1176528 mp-1176529 mp-1176530 mp-1176532 mp-1176534 mp-1176538 mp-1176540 mp-1176541 mp-1176543 mp-1176544 mp-1176545 mp-1176546 mp-1176547 mp-1176548 mp-1176549 mp-1176552 mp-1176554 mp-1176556 mp-1176557 mp-1176561 mp-1176563 mp-1176564 mp-1176566 mp-1176567 mp-1176568 mp-1176570 mp-1176571 mp-1176576 mp-1176577 mp-1176578 mp-1176579 mp-1176581 mp-1176585 mp-1176587 mp-1176588 mp-1176591 mp-1176592 mp-1176593 mp-1176594 mp-1176596 mp-1176597 mp-1176598 mp-1176599 mp-1176602 mp-1176603 mp-1176604 mp-1176605 mp-1176606 mp-1176607 mp-1176608 mp-1176609 mp-1176610 mp-1176612 mp-1176613 mp-1176614 mp-1176615 mp-1176616 mp-1176619 mp-1176620 mp-1176621 mp-1176622 mp-1176623 mp-1176624 mp-1176625 mp-1176626 mp-1176627 mp-1176628 mp-1176629 mp-1176630 mp-1176631 mp-1176632 mp-1176633 mp-1176634 mp-1176635 mp-1176636 mp-1176637 mp-1176638 mp-1176639 mp-1176640 mp-1176642 mp-1176644 mp-1176645 mp-1176646 mp-1176648 mp-1176649 mp-1176650 mp-1176651 mp-1176654 mp-1176655 mp-1176656 mp-1176657 mp-1176658 mp-1176659 mp-1176660 mp-1176663 mp-1176664 mp-1176665 mp-1176666 mp-1176667 mp-1176668 mp-1176669 mp-1176671 mp-1176672 mp-1176673 mp-1176674 mp-1176675 mp-1176676 mp-1176678 mp-1176679 mp-1176680 mp-1176681 mp-1176684 mp-1176685 mp-1176686 mp-1176688 mp-1176690 mp-1176692 mp-1176693 mp-1176694 mp-1176695 mp-1176696 mp-1176697 mp-1176698 mp-1176699 mp-1176700 mp-1176702 mp-1176703 mp-1176704 mp-1176705 mp-1176706 mp-1176707 mp-1176708 mp-1176709 mp-1176710 mp-1176712 mp-1176713 mp-1176714 mp-1176715 mp-1176717 mp-1176718 mp-1176719 mp-1176720 mp-1176721 mp-1176722 mp-1176724 mp-1176725 mp-1176726 mp-1176727 mp-1176728 mp-1176729 mp-1176730 mp-1176731 mp-1176732 mp-1176733 mp-1176736 mp-1176737 mp-1176738 mp-1176739 mp-1176740 mp-1176742 mp-1176743 mp-1176746 mp-1176747 mp-1176748 mp-1176749 mp-1176750 mp-1176751 mp-1176752 mp-1176753 mp-1176754 mp-1176757 mp-1176759 mp-1176760 mp-1176761 mp-1176762 mp-1176763 mp-1176764 mp-1176765 mp-1176767 mp-1176768 mp-1176770 mp-1176771 mp-1176772 mp-1176774 mp-1176775 mp-1176776 mp-1176777 mp-1176778 mp-1176780 mp-1176782 mp-1176783 mp-1176785 mp-1176787 mp-1176788 mp-1176789 mp-1176790 mp-1176791 mp-1176792 mp-1176793 mp-1176794 mp-1176795 mp-1176797 mp-1176798 mp-1176803 mp-1176804 mp-1176805 mp-1176807 mp-1176809 mp-1176813 mp-1176814 mp-1176815 mp-1176816 mp-1176818 mp-1176819 mp-1176820 mp-1176821 mp-1176822 mp-1176823 mp-1176824 mp-1176826 mp-1176828 mp-1176831 mp-1176833 mp-1176834 mp-1176835 mp-1176836 mp-1176839 mp-1176840 mp-1176841 mp-1176842 mp-1176845 mp-1176846 mp-1176847 mp-1176848 mp-1176849 mp-1176850 mp-1176851 mp-1176852 mp-1176857 mp-1176858 mp-1176859 mp-1176861 mp-1176863 mp-1176864 mp-1176865 mp-1176866 mp-1176867 mp-1176868 mp-1176869 mp-1176870 mp-1176871 mp-1176872 mp-1176873 mp-1176876 mp-1176878 mp-1176881 mp-1176882 mp-1176883 mp-1176884 mp-1176885 mp-1176886 mp-1176887 mp-1176888 mp-1176889 mp-1176890 mp-1176891 mp-1176893 mp-1176894 mp-1176895 mp-1176896 mp-1176897 mp-11769 mp-1176900 mp-1176902 mp-1176903 mp-1176904 mp-1176905 mp-1176906 mp-1176907 mp-1176908 mp-1176909 mp-1176910 mp-1176911 mp-1176912 mp-1176913 mp-1176914 mp-1176915 mp-1176916 mp-1176917 mp-1176918 mp-1176919 mp-1176920 mp-1176921 mp-1176922 mp-1176923 mp-1176924 mp-1176925 mp-1176926 mp-1176927 mp-1176928 mp-1176929 mp-1176930 mp-1176932 mp-1176933 mp-1176934 mp-1176935 mp-1176936 mp-1176938 mp-1176939 mp-1176940 mp-1176941 mp-1176942 mp-1176943 mp-1176944 mp-1176945 mp-1176946 mp-1176947 mp-1176948 mp-1176950 mp-1176951 mp-1176952 mp-1176954 mp-1176955 mp-1176956 mp-1176957 mp-1176959 mp-1176960 mp-1176962 mp-1176964 mp-1176965 mp-1176966 mp-1176968 mp-1176969 mp-1176971 mp-1176972 mp-1176973 mp-1176974 mp-1176976 mp-1176977 mp-1176978 mp-1176979 mp-1176980 mp-1176981 mp-1176982 mp-1176983 mp-1176984 mp-1176986 mp-1176987 mp-1176988 mp-1176989 mp-1176990 mp-1176991 mp-1176992 mp-1176994 mp-1176996 mp-1176997 mp-1176998 mp-1176999 mp-11770 mp-1177000 mp-1177007 mp-1177008 mp-1177009 mp-1177011 mp-1177012 mp-1177013 mp-1177014 mp-1177017 mp-1177018 mp-1177019 mp-1177020 mp-1177021 mp-1177022 mp-1177023 mp-1177024 mp-1177025 mp-1177028 mp-1177029 mp-1177030 mp-1177031 mp-1177032 mp-1177033 mp-1177035 mp-1177036 mp-1177037 mp-1177038 mp-1177039 mp-1177040 mp-1177041 mp-1177043 mp-1177045 mp-1177046 mp-1177047 mp-1177049 mp-1177051 mp-1177053 mp-1177055 mp-1177056 mp-1177057 mp-1177058 mp-1177059 mp-1177062 mp-1177063 mp-1177064 mp-1177065 mp-1177066 mp-1177067 mp-1177068 mp-1177070 mp-1177071 mp-1177072 mp-1177073 mp-1177074 mp-1177077 mp-1177078 mp-1177079 mp-1177080 mp-1177082 mp-1177086 mp-1177087 mp-1177088 mp-1177091 mp-1177092 mp-1177093 mp-1177094 mp-1177097 mp-11771 mp-1177100 mp-1177101 mp-1177102 mp-1177103 mp-1177106 mp-1177107 mp-1177108 mp-1177109 mp-1177110 mp-1177111 mp-1177113 mp-1177116 mp-1177118 mp-1177119 mp-1177120 mp-1177121 mp-1177123 mp-1177125 mp-1177126 mp-1177127 mp-1177128 mp-1177129 mp-1177130 mp-1177138 mp-1177139 mp-1177143 mp-1177146 mp-1177149 mp-1177150 mp-1177151 mp-1177153 mp-1177154 mp-1177155 mp-1177157 mp-1177159 mp-1177160 mp-1177164 mp-1177165 mp-1177166 mp-1177167 mp-1177168 mp-1177169 mp-1177170 mp-1177171 mp-1177172 mp-1177173 mp-1177174 mp-1177175 mp-1177176 mp-1177178 mp-1177180 mp-1177181 mp-1177182 mp-1177183 mp-1177184 mp-1177185 mp-1177186 mp-1177187 mp-1177189 mp-1177190 mp-1177191 mp-1177192 mp-1177194 mp-1177195 mp-1177197 mp-1177198 mp-11772 mp-1177200 mp-1177201 mp-1177202 mp-1177203 mp-1177204 mp-1177205 mp-1177206 mp-1177207 mp-1177208 mp-1177210 mp-1177211 mp-1177212 mp-1177214 mp-1177215 mp-1177216 mp-1177217 mp-1177218 mp-1177220 mp-1177221 mp-1177222 mp-1177226 mp-1177227 mp-1177229 mp-1177231 mp-1177235 mp-1177236 mp-1177238 mp-1177241 mp-1177243 mp-1177246 mp-1177248 mp-1177250 mp-1177251 mp-1177252 mp-1177254 mp-1177257 mp-1177267 mp-1177269 mp-1177270 mp-1177271 mp-1177275 mp-1177277 mp-1177278 mp-1177279 mp-1177280 mp-1177282 mp-1177283 mp-1177285 mp-1177290 mp-1177291 mp-1177292 mp-1177293 mp-1177296 mp-1177299 mp-11773 mp-1177300 mp-1177302 mp-1177304 mp-1177305 mp-1177306 mp-1177309 mp-1177314 mp-1177317 mp-1177319 mp-1177320 mp-1177321 mp-1177322 mp-1177323 mp-1177325 mp-1177329 mp-1177331 mp-1177332 mp-1177334 mp-1177335 mp-1177336 mp-1177342 mp-1177343 mp-1177344 mp-1177345 mp-1177346 mp-1177349 mp-1177350 mp-1177352 mp-1177353 mp-1177355 mp-1177356 mp-1177360 mp-1177362 mp-1177363 mp-1177364 mp-1177365 mp-1177369 mp-1177371 mp-1177382 mp-1177383 mp-1177385 mp-1177387 mp-1177388 mp-1177389 mp-1177390 mp-1177391 mp-1177392 mp-1177393 mp-1177394 mp-1177395 mp-1177396 mp-1177397 mp-1177398 mp-1177400 mp-1177402 mp-1177403 mp-1177404 mp-1177405 mp-1177406 mp-1177407 mp-1177408 mp-1177409 mp-1177411 mp-1177412 mp-1177416 mp-1177418 mp-1177422 mp-1177424 mp-1177425 mp-1177426 mp-1177427 mp-1177429 mp-1177430 mp-1177431 mp-1177433 mp-1177438 mp-1177439 mp-1177440 mp-1177443 mp-1177445 mp-1177446 mp-1177448 mp-1177450 mp-1177451 mp-1177454 mp-1177457 mp-1177458 mp-1177461 mp-1177463 mp-1177464 mp-1177466 mp-1177467 mp-1177469 mp-1177470 mp-1177472 mp-1177473 mp-1177474 mp-1177475 mp-1177476 mp-1177479 mp-1177484 mp-1177485 mp-1177487 mp-1177488 mp-1177489 mp-1177492 mp-1177493 mp-1177494 mp-1177495 mp-1177498 mp-1177499 mp-11775 mp-1177501 mp-1177503 mp-1177506 mp-1177507 mp-1177508 mp-1177512 mp-1177514 mp-1177516 mp-1177518 mp-1177520 mp-1177522 mp-1177523 mp-1177524 mp-1177526 mp-1177528 mp-1177530 mp-1177531 mp-1177532 mp-1177533 mp-1177534 mp-1177536 mp-1177537 mp-1177540 mp-1177542 mp-1177545 mp-1177546 mp-1177549 mp-1177550 mp-1177552 mp-1177555 mp-1177556 mp-1177557 mp-1177558 mp-1177559 mp-1177560 mp-1177562 mp-1177563 mp-1177564 mp-1177566 mp-1177568 mp-1177570 mp-1177571 mp-1177572 mp-1177573 mp-1177575 mp-1177577 mp-1177579 mp-1177580 mp-1177582 mp-1177583 mp-1177585 mp-1177586 mp-1177587 mp-1177588 mp-1177589 mp-1177590 mp-1177591 mp-1177593 mp-1177594 mp-1177596 mp-1177597 mp-1177598 mp-1177599 mp-1177600 mp-1177601 mp-1177602 mp-1177603 mp-1177604 mp-1177607 mp-1177608 mp-1177609 mp-1177610 mp-1177612 mp-1177614 mp-1177616 mp-1177617 mp-1177618 mp-1177619 mp-1177621 mp-1177623 mp-1177625 mp-1177627 mp-1177632 mp-1177633 mp-1177634 mp-1177635 mp-1177636 mp-1177638 mp-1177640 mp-1177646 mp-1177647 mp-1177649 mp-1177650 mp-1177652 mp-1177654 mp-1177655 mp-1177657 mp-1177659 mp-1177660 mp-1177664 mp-1177665 mp-1177667 mp-1177669 mp-1177671 mp-1177673 mp-1177674 mp-1177675 mp-1177676 mp-1177678 mp-1177679 mp-1177681 mp-1177682 mp-1177684 mp-1177687 mp-1177688 mp-1177690 mp-1177691 mp-1177692 mp-1177693 mp-1177694 mp-1177695 mp-1177696 mp-1177697 mp-1177698 mp-1177699 mp-1177702 mp-1177704 mp-1177705 mp-1177706 mp-1177709 mp-1177711 mp-1177714 mp-1177718 mp-1177722 mp-1177725 mp-1177731 mp-1177732 mp-1177733 mp-1177734 mp-1177735 mp-1177736 mp-1177737 mp-1177738 mp-1177739 mp-1177742 mp-1177743 mp-1177745 mp-1177747 mp-1177748 mp-1177749 mp-1177750 mp-1177753 mp-1177754 mp-1177755 mp-1177757 mp-1177758 mp-1177759 mp-1177761 mp-1177762 mp-1177763 mp-1177764 mp-1177765 mp-1177766 mp-1177767 mp-1177768 mp-1177769 mp-1177771 mp-1177772 mp-1177773 mp-1177775 mp-1177776 mp-1177777 mp-1177778 mp-1177780 mp-1177781 mp-1177782 mp-1177783 mp-1177785 mp-1177786 mp-1177787 mp-1177788 mp-1177789 mp-1177790 mp-1177791 mp-1177792 mp-1177796 mp-1177797 mp-1177798 mp-11778 mp-1177800 mp-1177801 mp-1177802 mp-1177804 mp-1177805 mp-1177806 mp-1177807 mp-1177808 mp-1177811 mp-1177815 mp-1177821 mp-1177823 mp-1177824 mp-1177825 mp-1177831 mp-1177832 mp-1177833 mp-1177837 mp-1177839 mp-1177840 mp-1177841 mp-1177849 mp-1177850 mp-1177851 mp-1177852 mp-1177856 mp-1177857 mp-1177858 mp-1177859 mp-1177860 mp-1177861 mp-1177862 mp-1177863 mp-1177866 mp-1177867 mp-1177868 mp-1177869 mp-1177871 mp-1177872 mp-1177874 mp-1177875 mp-1177876 mp-1177877 mp-1177881 mp-1177882 mp-1177884 mp-1177887 mp-1177888 mp-1177891 mp-1177892 mp-1177893 mp-1177894 mp-1177895 mp-1177896 mp-1177897 mp-1177898 mp-1177899 mp-1177902 mp-1177903 mp-1177904 mp-1177905 mp-1177906 mp-1177907 mp-1177908 mp-1177909 mp-1177911 mp-1177912 mp-1177915 mp-1177916 mp-1177917 mp-1177918 mp-1177919 mp-1177921 mp-1177922 mp-1177924 mp-1177925 mp-1177928 mp-1177929 mp-1177930 mp-1177931 mp-1177932 mp-1177933 mp-1177934 mp-1177935 mp-1177936 mp-1177938 mp-1177939 mp-1177941 mp-1177942 mp-1177943 mp-1177945 mp-1177947 mp-1177949 mp-1177950 mp-1177952 mp-1177954 mp-1177955 mp-1177957 mp-1177958 mp-1177959 mp-1177960 mp-1177962 mp-1177963 mp-1177965 mp-1177966 mp-1177967 mp-1177968 mp-1177969 mp-1177971 mp-1177973 mp-1177974 mp-1177976 mp-1177978 mp-1177980 mp-1177982 mp-1177983 mp-1177986 mp-1177989 mp-1177991 mp-1177992 mp-1177993 mp-1177995 mp-1177996 mp-1177997 mp-1177998 mp-1178000 mp-1178001 mp-1178002 mp-1178005 mp-1178011 mp-1178012 mp-1178013 mp-1178014 mp-1178016 mp-1178023 mp-1178024 mp-1178025 mp-1178026 mp-1178027 mp-1178030 mp-1178032 mp-1178034 mp-1178037 mp-1178038 mp-1178039 mp-1178040 mp-1178042 mp-1178043 mp-1178044 mp-1178046 mp-1178047 mp-1178049 mp-1178052 mp-1178056 mp-1178058 mp-1178060 mp-1178061 mp-1178063 mp-1178064 mp-1178065 mp-1178068 mp-1178069 mp-1178070 mp-1178071 mp-1178074 mp-1178075 mp-1178076 mp-1178077 mp-1178079 mp-1178080 mp-1178081 mp-1178083 mp-1178084 mp-1178085 mp-1178087 mp-1178088 mp-1178090 mp-1178092 mp-1178094 mp-1178098 mp-1178099 mp-1178100 mp-1178101 mp-1178103 mp-1178106 mp-1178108 mp-1178110 mp-1178111 mp-1178115 mp-1178117 mp-1178119 mp-1178120 mp-1178121 mp-1178122 mp-1178123 mp-1178124 mp-1178127 mp-1178128 mp-1178129 mp-1178130 mp-1178131 mp-1178133 mp-1178135 mp-1178138 mp-1178139 mp-1178140 mp-1178141 mp-1178142 mp-1178143 mp-1178144 mp-1178146 mp-1178147 mp-1178148 mp-1178149 mp-1178150 mp-1178151 mp-1178153 mp-1178155 mp-1178156 mp-1178157 mp-1178158 mp-1178159 mp-1178160 mp-1178161 mp-1178162 mp-1178163 mp-1178164 mp-1178165 mp-1178166 mp-1178167 mp-1178172 mp-1178173 mp-1178175 mp-1178176 mp-1178177 mp-1178178 mp-1178181 mp-1178182 mp-1178187 mp-1178188 mp-1178189 mp-1178191 mp-1178192 mp-1178193 mp-1178195 mp-1178196 mp-1178197 mp-1178199 mp-1178203 mp-1178204 mp-1178206 mp-1178207 mp-1178209 mp-1178210 mp-1178211 mp-1178212 mp-1178214 mp-1178215 mp-1178219 mp-1178224 mp-1178228 mp-1178229 mp-1178231 mp-1178232 mp-1178238 mp-1178239 mp-1178241 mp-1178244 mp-1178245 mp-1178246 mp-1178247 mp-1178248 mp-1178250 mp-1178251 mp-1178252 mp-1178253 mp-1178254 mp-1178256 mp-1178257 mp-1178258 mp-1178259 mp-1178260 mp-1178261 mp-1178262 mp-1178263 mp-1178267 mp-1178268 mp-1178269 mp-1178270 mp-1178271 mp-1178273 mp-1178274 mp-1178275 mp-1178276 mp-1178278 mp-1178279 mp-1178280 mp-1178281 mp-1178282 mp-1178283 mp-1178284 mp-1178286 mp-1178287 mp-1178288 mp-1178289 mp-1178290 mp-1178291 mp-1178293 mp-1178294 mp-1178295 mp-1178297 mp-1178298 mp-1178299 mp-1178300 mp-1178301 mp-1178302 mp-1178303 mp-1178306 mp-1178308 mp-1178310 mp-1178311 mp-1178312 mp-1178313 mp-1178314 mp-1178316 mp-1178317 mp-1178318 mp-1178319 mp-1178321 mp-1178323 mp-1178324 mp-1178326 mp-1178327 mp-1178328 mp-1178331 mp-1178332 mp-1178333 mp-1178334 mp-1178335 mp-1178336 mp-1178337 mp-1178341 mp-1178342 mp-1178343 mp-1178344 mp-1178345 mp-1178346 mp-1178347 mp-1178348 mp-1178349 mp-1178350 mp-1178351 mp-1178353 mp-1178354 mp-1178355 mp-1178356 mp-1178357 mp-1178359 mp-1178360 mp-1178361 mp-1178362 mp-1178364 mp-1178365 mp-1178366 mp-1178367 mp-1178368 mp-1178369 mp-1178370 mp-1178372 mp-1178374 mp-1178375 mp-1178377 mp-1178379 mp-1178380 mp-1178384 mp-1178386 mp-1178387 mp-1178388 mp-1178389 mp-1178391 mp-1178392 mp-1178393 mp-1178395 mp-1178397 mp-1178399 mp-11784 mp-1178401 mp-1178402 mp-1178403 mp-1178405 mp-1178406 mp-1178407 mp-1178408 mp-1178409 mp-1178410 mp-1178412 mp-1178414 mp-1178415 mp-1178416 mp-1178417 mp-1178419 mp-1178420 mp-1178422 mp-1178424 mp-1178425 mp-1178427 mp-1178430 mp-1178431 mp-1178432 mp-1178433 mp-1178435 mp-1178437 mp-1178438 mp-1178442 mp-1178443 mp-1178444 mp-1178445 mp-1178446 mp-1178447 mp-1178448 mp-1178449 mp-1178450 mp-1178453 mp-1178454 mp-1178455 mp-1178456 mp-1178457 mp-1178458 mp-1178459 mp-1178463 mp-1178465 mp-1178466 mp-1178467 mp-1178468 mp-1178469 mp-1178471 mp-1178472 mp-1178475 mp-1178476 mp-1178478 mp-1178481 mp-1178482 mp-1178485 mp-1178487 mp-1178488 mp-1178491 mp-1178492 mp-1178493 mp-1178496 mp-1178498 mp-1178500 mp-1178504 mp-1178505 mp-1178506 mp-1178507 mp-1178508 mp-1178509 mp-1178510 mp-1178511 mp-1178512 mp-1178513 mp-1178514 mp-1178515 mp-1178516 mp-1178520 mp-1178521 mp-1178522 mp-1178523 mp-1178524 mp-1178528 mp-1178530 mp-1178531 mp-1178534 mp-1178535 mp-1178536 mp-1178537 mp-1178538 mp-1178539 mp-1178540 mp-1178543 mp-1178547 mp-1178548 mp-1178549 mp-1178550 mp-1178551 mp-1178552 mp-1178553 mp-1178555 mp-1178556 mp-1178558 mp-1178561 mp-1178562 mp-1178563 mp-1178564 mp-1178568 mp-1178569 mp-1178571 mp-1178573 mp-1178574 mp-1178576 mp-1178577 mp-1178578 mp-1178579 mp-1178581 mp-1178583 mp-1178584 mp-1178586 mp-11786 mp-1178600 mp-1178602 mp-1178607 mp-1178608 mp-1178609 mp-1178610 mp-1178611 mp-1178612 mp-1178613 mp-1178614 mp-1178615 mp-1178617 mp-1178619 mp-1178620 mp-1178622 mp-1178623 mp-1178625 mp-1178629 mp-1178630 mp-1178632 mp-1178636 mp-1178639 mp-1178641 mp-1178642 mp-1178643 mp-1178644 mp-1178645 mp-1178650 mp-1178651 mp-1178654 mp-1178657 mp-1178659 mp-1178661 mp-1178665 mp-1178667 mp-1178668 mp-1178675 mp-1178678 mp-1178680 mp-1178684 mp-1178694 mp-1178695 mp-1178696 mp-1178697 mp-1178698 mp-1178699 mp-11787 mp-1178702 mp-1178703 mp-1178705 mp-1178708 mp-1178710 mp-1178711 mp-1178715 mp-1178719 mp-1178720 mp-1178724 mp-1178725 mp-1178729 mp-1178730 mp-1178731 mp-1178742 mp-1178743 mp-1178745 mp-1178753 mp-1178754 mp-1178757 mp-1178760 mp-1178762 mp-1178763 mp-1178764 mp-1178765 mp-1178766 mp-1178767 mp-1178768 mp-1178769 mp-1178770 mp-1178771 mp-1178773 mp-1178774 mp-1178776 mp-1178777 mp-1178781 mp-1178782 mp-1178787 mp-1178789 mp-1178791 mp-1178792 mp-1178793 mp-1178794 mp-1178795 mp-1178797 mp-1178798 mp-1178799 mp-11788 mp-1178800 mp-1178801 mp-1178803 mp-1178804 mp-1178806 mp-1178808 mp-1178809 mp-1178810 mp-1178812 mp-1178815 mp-1178817 mp-1178820 mp-1178822 mp-1178823 mp-1178824 mp-1178826 mp-1178827 mp-1178828 mp-1178831 mp-1178832 mp-1178834 mp-1178835 mp-1178838 mp-1178842 mp-1178844 mp-1178849 mp-1178850 mp-1178852 mp-1178853 mp-1178856 mp-1178859 mp-1178861 mp-1178862 mp-1178864 mp-1178865 mp-1178866 mp-1178867 mp-1178868 mp-1178872 mp-1178873 mp-1178874 mp-1178875 mp-1178876 mp-1178877 mp-1178878 mp-1178881 mp-1178888 mp-1178889 mp-1178891 mp-1178893 mp-1178894 mp-1178896 mp-1178897 mp-1178900 mp-1178903 mp-1178904 mp-1178905 mp-1178916 mp-1178920 mp-1178924 mp-1178928 mp-1178932 mp-1178936 mp-1178940 mp-1178941 mp-1178946 mp-1178948 mp-1178951 mp-1178952 mp-1178953 mp-1178958 mp-1178963 mp-1178967 mp-1178972 mp-1178977 mp-1178981 mp-1178983 mp-1178984 mp-1178988 mp-1178989 mp-1178991 mp-1178993 mp-1178999 mp-1179 mp-11790 mp-1179002 mp-1179003 mp-1179005 mp-1179007 mp-1179009 mp-1179013 mp-1179014 mp-1179015 mp-1179018 mp-1179021 mp-1179023 mp-1179025 mp-1179027 mp-1179028 mp-1179029 mp-1179030 mp-1179031 mp-1179039 mp-1179042 mp-1179046 mp-1179055 mp-1179056 mp-1179059 mp-1179060 mp-1179062 mp-1179064 mp-1179065 mp-1179066 mp-1179069 mp-1179070 mp-1179073 mp-1179075 mp-1179076 mp-1179079 mp-1179083 mp-1179087 mp-1179088 mp-1179089 mp-1179090 mp-1179092 mp-1179094 mp-11791 mp-1179102 mp-1179106 mp-1179108 mp-1179109 mp-1179111 mp-1179112 mp-1179114 mp-1179115 mp-1179118 mp-1179119 mp-1179120 mp-1179123 mp-1179125 mp-1179127 mp-1179128 mp-1179129 mp-1179130 mp-1179134 mp-1179135 mp-1179137 mp-1179138 mp-1179142 mp-1179143 mp-1179144 mp-1179146 mp-1179147 mp-1179148 mp-1179149 mp-1179151 mp-1179154 mp-1179159 mp-1179162 mp-1179163 mp-1179167 mp-1179168 mp-1179169 mp-1179171 mp-1179173 mp-1179174 mp-1179176 mp-1179177 mp-1179184 mp-1179191 mp-1179193 mp-1179195 mp-1179197 mp-11792 mp-1179200 mp-1179202 mp-1179203 mp-1179209 mp-1179210 mp-1179211 mp-1179212 mp-1179213 mp-1179214 mp-1179215 mp-1179218 mp-1179219 mp-1179220 mp-1179222 mp-1179224 mp-1179227 mp-1179229 mp-1179230 mp-1179231 mp-1179232 mp-1179236 mp-1179238 mp-1179239 mp-1179240 mp-1179241 mp-1179242 mp-1179245 mp-1179246 mp-1179247 mp-1179251 mp-1179257 mp-1179258 mp-1179259 mp-1179261 mp-1179262 mp-1179263 mp-1179265 mp-1179266 mp-1179267 mp-1179268 mp-1179270 mp-1179271 mp-1179274 mp-1179275 mp-1179276 mp-1179277 mp-1179279 mp-1179287 mp-1179290 mp-1179291 mp-1179294 mp-1179297 mp-11793 mp-1179303 mp-1179305 mp-1179306 mp-1179307 mp-1179308 mp-1179312 mp-1179313 mp-1179315 mp-1179320 mp-1179324 mp-1179325 mp-1179327 mp-1179331 mp-1179336 mp-1179337 mp-1179339 mp-1179340 mp-1179342 mp-1179343 mp-1179344 mp-1179346 mp-1179348 mp-1179352 mp-1179353 mp-1179354 mp-1179355 mp-1179357 mp-1179358 mp-1179359 mp-1179360 mp-1179361 mp-1179363 mp-1179365 mp-1179366 mp-1179367 mp-1179368 mp-1179369 mp-1179370 mp-1179371 mp-1179373 mp-1179374 mp-1179375 mp-1179379 mp-1179380 mp-1179381 mp-1179382 mp-1179383 mp-1179384 mp-1179387 mp-1179388 mp-1179389 mp-1179390 mp-1179393 mp-1179395 mp-1179398 mp-1179399 mp-11794 mp-1179400 mp-1179401 mp-1179404 mp-1179405 mp-1179407 mp-1179408 mp-1179409 mp-1179410 mp-1179411 mp-1179412 mp-1179413 mp-1179414 mp-1179416 mp-1179419 mp-1179420 mp-1179422 mp-1179424 mp-1179426 mp-1179427 mp-1179428 mp-1179429 mp-1179431 mp-1179432 mp-1179434 mp-1179436 mp-1179438 mp-1179439 mp-1179440 mp-1179442 mp-1179443 mp-1179444 mp-1179445 mp-1179447 mp-1179450 mp-1179451 mp-1179454 mp-1179458 mp-1179459 mp-1179461 mp-1179462 mp-1179469 mp-1179472 mp-1179473 mp-1179474 mp-1179476 mp-1179477 mp-1179478 mp-1179481 mp-1179485 mp-1179486 mp-1179487 mp-1179488 mp-1179493 mp-1179494 mp-1179495 mp-1179497 mp-1179500 mp-1179501 mp-1179503 mp-1179504 mp-1179506 mp-1179508 mp-1179509 mp-1179510 mp-1179513 mp-1179514 mp-1179515 mp-1179516 mp-1179519 mp-1179520 mp-1179521 mp-1179522 mp-1179523 mp-1179525 mp-1179527 mp-1179529 mp-1179530 mp-1179531 mp-1179533 mp-1179534 mp-1179536 mp-1179537 mp-1179538 mp-1179540 mp-1179542 mp-1179543 mp-1179547 mp-1179548 mp-1179550 mp-1179551 mp-1179552 mp-1179553 mp-1179554 mp-1179556 mp-1179557 mp-1179558 mp-1179560 mp-1179562 mp-1179566 mp-1179567 mp-1179570 mp-1179573 mp-1179576 mp-1179577 mp-1179579 mp-1179586 mp-1179587 mp-1179588 mp-1179589 mp-1179592 mp-1179593 mp-1179595 mp-1179597 mp-1179598 mp-1179599 mp-1179600 mp-1179601 mp-1179603 mp-1179604 mp-1179605 mp-1179606 mp-1179607 mp-1179608 mp-1179609 mp-1179610 mp-1179612 mp-1179613 mp-1179614 mp-1179615 mp-1179616 mp-1179617 mp-1179618 mp-1179620 mp-1179622 mp-1179624 mp-1179625 mp-1179626 mp-1179627 mp-1179628 mp-1179632 mp-1179633 mp-1179634 mp-1179638 mp-1179639 mp-1179641 mp-1179642 mp-1179643 mp-1179644 mp-1179646 mp-1179649 mp-1179651 mp-1179653 mp-1179655 mp-1179656 mp-1179660 mp-1179661 mp-1179663 mp-1179664 mp-1179665 mp-1179666 mp-1179667 mp-1179668 mp-1179670 mp-1179671 mp-1179674 mp-1179675 mp-1179676 mp-1179677 mp-1179679 mp-1179680 mp-1179681 mp-1179682 mp-1179683 mp-1179684 mp-1179688 mp-1179690 mp-1179691 mp-1179693 mp-1179694 mp-1179695 mp-1179696 mp-1179697 mp-1179702 mp-1179703 mp-1179704 mp-1179706 mp-1179707 mp-1179708 mp-1179709 mp-1179711 mp-1179714 mp-1179715 mp-1179716 mp-1179717 mp-1179718 mp-1179720 mp-1179721 mp-1179722 mp-1179723 mp-1179724 mp-1179725 mp-1179727 mp-1179728 mp-1179730 mp-1179733 mp-1179734 mp-1179735 mp-1179737 mp-1179738 mp-1179740 mp-1179741 mp-1179746 mp-1179748 mp-1179749 mp-1179750 mp-1179752 mp-1179753 mp-1179754 mp-1179755 mp-1179756 mp-1179758 mp-1179765 mp-1179768 mp-1179769 mp-1179773 mp-1179774 mp-1179777 mp-1179780 mp-1179783 mp-1179784 mp-1179785 mp-1179786 mp-1179787 mp-1179788 mp-1179789 mp-1179796 mp-11798 mp-1179800 mp-1179802 mp-1179804 mp-1179805 mp-1179807 mp-1179810 mp-1179817 mp-1179819 mp-1179820 mp-1179822 mp-1179823 mp-1179831 mp-1179832 mp-1179833 mp-1179835 mp-1179836 mp-1179840 mp-1179841 mp-1179842 mp-1179844 mp-1179845 mp-1179847 mp-1179853 mp-1179854 mp-1179856 mp-1179858 mp-1179860 mp-1179861 mp-1179864 mp-1179866 mp-1179870 mp-1179874 mp-1179877 mp-1179880 mp-1179882 mp-1179885 mp-1179886 mp-1179888 mp-1179889 mp-1179891 mp-1179892 mp-1179896 mp-1179897 mp-1179898 mp-1179899 mp-11799 mp-1179901 mp-1179909 mp-1179910 mp-1179913 mp-1179916 mp-1179917 mp-1179918 mp-1179919 mp-1179921 mp-1179922 mp-1179931 mp-1179932 mp-1179933 mp-1179935 mp-1179937 mp-1179938 mp-1179941 mp-1179942 mp-1179946 mp-1179948 mp-1179949 mp-1179950 mp-1179952 mp-1179953 mp-1179954 mp-1179957 mp-1179958 mp-1179959 mp-1179961 mp-1179962 mp-1179963 mp-1179964 mp-1179965 mp-1179966 mp-1179967 mp-1179968 mp-1179970 mp-1179971 mp-1179975 mp-1179976 mp-1179977 mp-1179978 mp-1179980 mp-1179981 mp-1179984 mp-1179985 mp-1179986 mp-1179989 mp-1179990 mp-1179994 mp-1179996 mp-1179999 mp-118 mp-1180 mp-11800 mp-1180003 mp-1180004 mp-1180005 mp-1180006 mp-1180008 mp-1180012 mp-1180013 mp-1180014 mp-1180015 mp-1180016 mp-1180018 mp-1180019 mp-1180020 mp-1180021 mp-1180022 mp-1180024 mp-1180026 mp-1180028 mp-1180029 mp-1180036 mp-1180037 mp-1180039 mp-1180041 mp-1180042 mp-1180043 mp-1180044 mp-1180045 mp-1180046 mp-1180047 mp-1180048 mp-1180050 mp-1180051 mp-1180053 mp-1180055 mp-1180062 mp-1180064 mp-1180065 mp-1180066 mp-1180067 mp-1180068 mp-1180071 mp-1180076 mp-1180080 mp-1180084 mp-1180089 mp-1180094 mp-11801 mp-1180100 mp-1180106 mp-1180113 mp-1180114 mp-1180115 mp-1180117 mp-1180118 mp-1180119 mp-1180124 mp-1180125 mp-1180130 mp-1180133 mp-1180134 mp-1180135 mp-1180136 mp-1180138 mp-1180139 mp-1180141 mp-1180142 mp-1180143 mp-1180144 mp-1180145 mp-1180149 mp-1180150 mp-1180153 mp-1180155 mp-1180157 mp-1180159 mp-1180160 mp-1180162 mp-1180165 mp-1180166 mp-1180167 mp-1180168 mp-1180172 mp-1180173 mp-1180175 mp-1180177 mp-1180178 mp-1180180 mp-1180181 mp-1180183 mp-1180184 mp-1180185 mp-1180187 mp-1180189 mp-1180190 mp-1180191 mp-1180192 mp-1180193 mp-1180195 mp-1180197 mp-1180198 mp-1180203 mp-1180204 mp-1180205 mp-1180208 mp-1180210 mp-1180211 mp-1180212 mp-1180213 mp-1180215 mp-1180216 mp-1180220 mp-1180221 mp-1180222 mp-1180226 mp-1180228 mp-1180230 mp-1180232 mp-1180233 mp-1180234 mp-1180240 mp-1180241 mp-1180243 mp-1180244 mp-1180246 mp-1180247 mp-1180248 mp-1180252 mp-1180256 mp-1180259 mp-1180260 mp-1180271 mp-1180272 mp-1180273 mp-1180274 mp-1180275 mp-1180276 mp-1180277 mp-1180278 mp-1180279 mp-1180280 mp-1180281 mp-1180282 mp-1180283 mp-1180284 mp-1180288 mp-1180289 mp-1180291 mp-1180294 mp-1180295 mp-1180296 mp-1180297 mp-1180298 mp-1180300 mp-1180304 mp-1180305 mp-1180306 mp-1180307 mp-1180309 mp-1180310 mp-1180312 mp-1180313 mp-1180318 mp-1180319 mp-1180322 mp-1180325 mp-1180326 mp-1180329 mp-1180331 mp-1180332 mp-1180334 mp-1180335 mp-1180336 mp-1180340 mp-1180341 mp-1180345 mp-1180346 mp-1180348 mp-1180349 mp-1180350 mp-1180351 mp-1180353 mp-1180361 mp-1180362 mp-1180363 mp-1180365 mp-1180366 mp-1180367 mp-1180369 mp-1180373 mp-1180375 mp-1180377 mp-1180378 mp-1180379 mp-1180381 mp-1180382 mp-1180384 mp-1180385 mp-1180386 mp-1180387 mp-1180388 mp-1180390 mp-1180391 mp-1180393 mp-1180394 mp-1180396 mp-1180397 mp-1180401 mp-1180405 mp-1180407 mp-1180408 mp-1180411 mp-1180413 mp-1180416 mp-1180419 mp-1180423 mp-1180425 mp-1180426 mp-1180427 mp-1180428 mp-1180429 mp-1180433 mp-1180434 mp-1180435 mp-1180438 mp-1180439 mp-1180441 mp-1180443 mp-1180444 mp-1180445 mp-1180447 mp-1180449 mp-1180450 mp-1180452 mp-1180453 mp-1180454 mp-1180456 mp-1180457 mp-1180458 mp-1180459 mp-1180460 mp-1180462 mp-1180463 mp-1180464 mp-1180466 mp-1180467 mp-1180468 mp-1180469 mp-1180470 mp-1180472 mp-1180473 mp-1180476 mp-1180477 mp-1180478 mp-1180482 mp-1180483 mp-1180484 mp-1180486 mp-1180489 mp-1180491 mp-1180492 mp-1180493 mp-1180494 mp-1180495 mp-1180496 mp-1180497 mp-1180498 mp-1180500 mp-1180501 mp-1180502 mp-1180504 mp-1180505 mp-1180507 mp-1180509 mp-1180510 mp-1180512 mp-1180513 mp-1180514 mp-1180517 mp-1180519 mp-1180520 mp-1180521 mp-1180522 mp-1180525 mp-1180526 mp-1180527 mp-1180529 mp-1180530 mp-1180531 mp-1180532 mp-1180534 mp-1180535 mp-1180536 mp-1180537 mp-1180538 mp-1180540 mp-1180541 mp-1180543 mp-1180545 mp-1180547 mp-1180548 mp-1180549 mp-1180550 mp-1180551 mp-1180553 mp-1180556 mp-1180557 mp-1180558 mp-1180560 mp-1180567 mp-1180571 mp-1180573 mp-1180575 mp-1180577 mp-1180580 mp-1180582 mp-1180584 mp-1180585 mp-1180586 mp-1180587 mp-1180588 mp-1180589 mp-1180593 mp-1180594 mp-1180596 mp-1180598 mp-1180599 mp-11806 mp-1180600 mp-1180602 mp-1180604 mp-1180605 mp-1180606 mp-1180607 mp-1180608 mp-1180610 mp-1180615 mp-1180616 mp-1180619 mp-1180620 mp-1180621 mp-1180622 mp-1180635 mp-1180640 mp-1180641 mp-1180644 mp-1180646 mp-1180647 mp-1180648 mp-1180654 mp-1180658 mp-1180659 mp-1180660 mp-1180661 mp-1180666 mp-1180667 mp-1180672 mp-1180673 mp-1180674 mp-1180675 mp-1180676 mp-1180681 mp-1180682 mp-1180683 mp-1180684 mp-1180685 mp-1180687 mp-1180688 mp-1180689 mp-1180690 mp-1180691 mp-1180693 mp-1180695 mp-1180698 mp-1180699 mp-11807 mp-1180700 mp-1180702 mp-1180703 mp-1180704 mp-1180705 mp-1180706 mp-1180707 mp-1180710 mp-1180711 mp-1180713 mp-1180714 mp-1180715 mp-1180718 mp-1180719 mp-1180720 mp-1180721 mp-1180723 mp-1180725 mp-1180728 mp-1180732 mp-1180737 mp-1180738 mp-1180739 mp-1180742 mp-1180744 mp-1180746 mp-1180752 mp-1180754 mp-1180757 mp-1180758 mp-1180761 mp-1180763 mp-1180767 mp-1180771 mp-1180782 mp-1180783 mp-1180786 mp-1180789 mp-1180792 mp-1180795 mp-1180796 mp-1180797 mp-11808 mp-1180800 mp-1180803 mp-1180804 mp-1180805 mp-1180806 mp-1180807 mp-1180808 mp-1180810 mp-1180812 mp-1180814 mp-1180816 mp-1180817 mp-1180825 mp-1180828 mp-1180831 mp-1180832 mp-1180833 mp-1180836 mp-1180837 mp-1180838 mp-1180839 mp-1180840 mp-1180842 mp-1180844 mp-1180846 mp-1180847 mp-1180848 mp-1180853 mp-1180854 mp-1180855 mp-1180861 mp-1180862 mp-1180863 mp-1180864 mp-1180867 mp-1180869 mp-1180870 mp-1180871 mp-1180875 mp-1180876 mp-1180878 mp-1180884 mp-1180887 mp-1180891 mp-1180894 mp-1180896 mp-1180897 mp-11809 mp-1180900 mp-1180902 mp-1180910 mp-1180911 mp-1180913 mp-1180916 mp-1180919 mp-1180920 mp-1180923 mp-1180926 mp-1180928 mp-1180929 mp-1180930 mp-1180932 mp-1180933 mp-1180935 mp-1180937 mp-1180938 mp-1180939 mp-1180943 mp-1180946 mp-1180947 mp-1180949 mp-1180950 mp-1180952 mp-1180954 mp-1180955 mp-1180956 mp-1180957 mp-1180959 mp-1180961 mp-1180962 mp-1180963 mp-1180964 mp-1180966 mp-1180967 mp-1180968 mp-1180969 mp-1180972 mp-1180973 mp-1180975 mp-1180977 mp-1180981 mp-1180982 mp-1180983 mp-1180984 mp-1180986 mp-1180988 mp-1180989 mp-1180991 mp-1180993 mp-1180995 mp-1180996 mp-1180998 mp-1181000 mp-1181002 mp-1181006 mp-1181007 mp-1181008 mp-1181009 mp-1181011 mp-1181012 mp-1181015 mp-1181016 mp-1181018 mp-1181019 mp-1181021 mp-1181024 mp-1181025 mp-1181027 mp-1181028 mp-1181029 mp-1181030 mp-1181033 mp-1181034 mp-1181036 mp-1181039 mp-1181041 mp-1181043 mp-1181047 mp-1181049 mp-1181051 mp-1181055 mp-1181057 mp-1181058 mp-1181060 mp-1181063 mp-1181064 mp-1181065 mp-1181066 mp-1181068 mp-1181071 mp-1181072 mp-1181074 mp-1181075 mp-1181080 mp-1181082 mp-1181083 mp-1181085 mp-1181087 mp-1181088 mp-1181092 mp-1181093 mp-1181094 mp-1181096 mp-1181099 mp-11811 mp-1181100 mp-1181101 mp-1181103 mp-1181105 mp-1181106 mp-1181111 mp-1181112 mp-1181119 mp-1181124 mp-1181126 mp-1181127 mp-1181128 mp-1181130 mp-1181131 mp-1181132 mp-1181135 mp-1181137 mp-1181138 mp-1181143 mp-1181144 mp-1181146 mp-1181147 mp-1181148 mp-1181150 mp-1181152 mp-1181155 mp-1181156 mp-1181157 mp-1181160 mp-1181161 mp-1181164 mp-1181165 mp-1181167 mp-1181168 mp-1181170 mp-1181173 mp-1181174 mp-1181180 mp-1181182 mp-1181183 mp-1181184 mp-1181185 mp-1181186 mp-1181187 mp-1181188 mp-1181189 mp-1181191 mp-1181193 mp-1181196 mp-1181198 mp-1181207 mp-1181214 mp-1181216 mp-1181217 mp-1181218 mp-1181219 mp-1181222 mp-1181224 mp-1181227 mp-1181229 mp-1181233 mp-1181234 mp-1181235 mp-1181237 mp-1181242 mp-1181245 mp-1181246 mp-1181254 mp-1181255 mp-1181260 mp-1181261 mp-1181262 mp-1181264 mp-1181265 mp-1181268 mp-1181272 mp-1181274 mp-1181275 mp-1181279 mp-1181280 mp-1181282 mp-1181286 mp-1181288 mp-1181290 mp-1181291 mp-1181293 mp-1181299 mp-1181300 mp-1181302 mp-1181303 mp-1181304 mp-1181307 mp-1181308 mp-1181309 mp-1181310 mp-1181313 mp-1181314 mp-1181316 mp-1181318 mp-1181321 mp-1181327 mp-1181328 mp-1181331 mp-1181334 mp-1181336 mp-1181338 mp-1181339 mp-1181340 mp-1181341 mp-1181342 mp-1181345 mp-1181348 mp-1181349 mp-1181350 mp-1181352 mp-1181353 mp-1181354 mp-1181355 mp-1181356 mp-1181359 mp-1181360 mp-1181366 mp-1181367 mp-1181369 mp-1181370 mp-1181371 mp-1181372 mp-1181373 mp-1181376 mp-1181380 mp-1181381 mp-1181383 mp-1181385 mp-1181387 mp-1181389 mp-1181390 mp-1181392 mp-1181394 mp-1181395 mp-1181396 mp-1181398 mp-11814 mp-1181400 mp-1181401 mp-1181403 mp-1181404 mp-1181405 mp-1181407 mp-1181411 mp-1181413 mp-1181416 mp-1181417 mp-1181419 mp-1181421 mp-1181422 mp-1181423 mp-1181425 mp-1181427 mp-1181428 mp-1181430 mp-1181434 mp-1181437 mp-1181438 mp-1181439 mp-1181440 mp-1181443 mp-1181447 mp-1181450 mp-1181453 mp-1181454 mp-1181457 mp-1181458 mp-1181459 mp-1181460 mp-1181462 mp-1181463 mp-1181467 mp-1181468 mp-1181469 mp-1181470 mp-1181478 mp-1181479 mp-1181480 mp-1181484 mp-1181488 mp-1181490 mp-1181491 mp-1181494 mp-1181495 mp-1181496 mp-1181498 mp-1181499 mp-11815 mp-1181500 mp-1181502 mp-1181503 mp-1181505 mp-1181506 mp-1181507 mp-1181515 mp-1181516 mp-1181520 mp-1181521 mp-1181522 mp-1181523 mp-1181527 mp-1181528 mp-1181529 mp-1181530 mp-1181533 mp-1181534 mp-1181535 mp-1181537 mp-1181538 mp-1181539 mp-1181546 mp-1181548 mp-1181550 mp-1181551 mp-1181552 mp-1181553 mp-1181555 mp-1181556 mp-1181557 mp-1181558 mp-1181559 mp-1181561 mp-1181562 mp-1181563 mp-1181565 mp-1181569 mp-1181570 mp-1181573 mp-1181575 mp-1181577 mp-1181578 mp-1181579 mp-1181584 mp-1181585 mp-1181586 mp-1181589 mp-1181590 mp-1181591 mp-1181592 mp-1181595 mp-1181596 mp-1181597 mp-11816 mp-1181604 mp-1181609 mp-1181610 mp-1181612 mp-1181613 mp-1181614 mp-1181615 mp-1181617 mp-1181620 mp-1181623 mp-1181627 mp-1181628 mp-1181629 mp-1181630 mp-1181631 mp-1181633 mp-1181634 mp-1181635 mp-1181636 mp-1181637 mp-1181638 mp-1181643 mp-1181644 mp-1181645 mp-1181649 mp-1181651 mp-1181655 mp-1181656 mp-1181657 mp-1181658 mp-1181661 mp-1181662 mp-1181664 mp-1181665 mp-1181666 mp-1181667 mp-1181670 mp-1181671 mp-1181672 mp-1181673 mp-1181674 mp-1181675 mp-1181677 mp-1181679 mp-1181681 mp-1181682 mp-1181683 mp-1181685 mp-1181688 mp-1181689 mp-1181692 mp-1181699 mp-1181700 mp-1181701 mp-1181702 mp-1181705 mp-1181706 mp-1181708 mp-1181711 mp-1181713 mp-1181714 mp-1181715 mp-1181716 mp-1181717 mp-1181718 mp-1181719 mp-1181720 mp-1181722 mp-1181724 mp-1181726 mp-1181729 mp-1181730 mp-1181731 mp-1181732 mp-1181733 mp-1181734 mp-1181737 mp-1181739 mp-1181742 mp-1181743 mp-1181745 mp-1181747 mp-1181748 mp-1181749 mp-1181751 mp-1181754 mp-1181755 mp-1181756 mp-1181758 mp-1181765 mp-1181766 mp-1181768 mp-1181770 mp-1181776 mp-1181779 mp-1181781 mp-1181782 mp-1181783 mp-1181784 mp-1181785 mp-1181786 mp-1181787 mp-1181788 mp-1181789 mp-1181790 mp-1181794 mp-1181795 mp-1181796 mp-1181798 mp-11818 mp-1181800 mp-1181801 mp-1181805 mp-1181808 mp-1181809 mp-1181810 mp-1181812 mp-1181813 mp-1181814 mp-1181816 mp-1181818 mp-1181824 mp-1181825 mp-1181826 mp-1181827 mp-1181828 mp-1181830 mp-1181831 mp-1181832 mp-1181833 mp-1181836 mp-1181838 mp-1181839 mp-1181841 mp-1181842 mp-1181843 mp-1181845 mp-1181848 mp-1181849 mp-1181851 mp-1181852 mp-1181853 mp-1181854 mp-1181855 mp-1181856 mp-1181857 mp-1181858 mp-1181859 mp-1181862 mp-1181863 mp-1181864 mp-1181867 mp-1181868 mp-1181872 mp-1181874 mp-1181876 mp-1181877 mp-1181879 mp-1181880 mp-1181881 mp-1181883 mp-1181886 mp-1181887 mp-1181888 mp-1181889 mp-1181891 mp-1181896 mp-1181899 mp-11819 mp-1181901 mp-1181902 mp-1181903 mp-1181907 mp-1181908 mp-1181909 mp-1181910 mp-1181911 mp-1181913 mp-1181915 mp-1181917 mp-1181918 mp-1181919 mp-1181921 mp-1181925 mp-1181926 mp-1181927 mp-1181928 mp-1181929 mp-1181931 mp-1181934 mp-1181938 mp-1181939 mp-1181940 mp-1181941 mp-1181942 mp-1181943 mp-1181944 mp-1181947 mp-1181950 mp-1181952 mp-1181953 mp-1181954 mp-1181961 mp-1181964 mp-1181965 mp-1181966 mp-1181967 mp-1181968 mp-1181975 mp-1181976 mp-1181977 mp-1181981 mp-1181983 mp-1181984 mp-1181986 mp-1181990 mp-1181991 mp-1181992 mp-1181994 mp-1181996 mp-1181997 mp-1181998 mp-1182 mp-11820 mp-1182000 mp-1182001 mp-1182005 mp-1182006 mp-1182011 mp-1182012 mp-1182013 mp-1182015 mp-1182019 mp-1182020 mp-1182022 mp-1182023 mp-1182024 mp-1182025 mp-1182026 mp-1182028 mp-1182029 mp-1182030 mp-1182031 mp-1182033 mp-1182034 mp-1182035 mp-1182036 mp-1182037 mp-1182039 mp-1182041 mp-1182042 mp-1182043 mp-1182045 mp-1182046 mp-1182049 mp-1182052 mp-1182053 mp-1182055 mp-1182061 mp-1182065 mp-1182066 mp-1182068 mp-1182070 mp-1182073 mp-1182074 mp-1182077 mp-1182080 mp-1182081 mp-1182082 mp-1182086 mp-1182089 mp-1182092 mp-1182093 mp-1182096 mp-1182098 mp-1182102 mp-1182103 mp-1182105 mp-1182106 mp-1182108 mp-1182115 mp-1182116 mp-1182120 mp-1182123 mp-1182124 mp-1182125 mp-1182126 mp-1182128 mp-1182129 mp-1182130 mp-1182135 mp-1182136 mp-1182137 mp-1182139 mp-1182141 mp-1182142 mp-1182145 mp-1182146 mp-1182147 mp-1182149 mp-1182152 mp-1182153 mp-1182156 mp-1182159 mp-1182162 mp-1182164 mp-1182167 mp-1182169 mp-1182172 mp-1182175 mp-1182176 mp-1182178 mp-1182179 mp-1182181 mp-1182182 mp-1182183 mp-1182185 mp-1182186 mp-1182187 mp-1182189 mp-1182191 mp-1182192 mp-1182193 mp-1182195 mp-1182197 mp-11822 mp-1182200 mp-1182202 mp-1182205 mp-1182209 mp-1182211 mp-1182212 mp-1182213 mp-1182214 mp-1182215 mp-1182216 mp-1182217 mp-1182219 mp-1182221 mp-1182222 mp-1182223 mp-1182227 mp-1182229 mp-1182231 mp-1182234 mp-1182236 mp-1182237 mp-1182238 mp-1182239 mp-1182240 mp-1182242 mp-1182243 mp-1182244 mp-1182245 mp-1182246 mp-1182247 mp-1182248 mp-1182249 mp-1182250 mp-1182251 mp-1182253 mp-1182255 mp-1182256 mp-1182259 mp-1182260 mp-1182261 mp-1182262 mp-1182264 mp-1182265 mp-1182268 mp-1182269 mp-1182270 mp-1182271 mp-1182273 mp-1182274 mp-1182275 mp-1182276 mp-1182278 mp-1182279 mp-1182281 mp-1182282 mp-1182283 mp-1182284 mp-1182285 mp-1182293 mp-1182296 mp-1182298 mp-1182299 mp-1182301 mp-1182302 mp-1182304 mp-1182305 mp-1182308 mp-1182309 mp-1182310 mp-1182314 mp-1182316 mp-1182317 mp-1182323 mp-1182324 mp-1182326 mp-1182327 mp-1182329 mp-1182330 mp-1182332 mp-1182334 mp-1182335 mp-1182336 mp-1182337 mp-1182342 mp-1182344 mp-1182345 mp-1182355 mp-1182357 mp-1182360 mp-1182361 mp-1182362 mp-1182363 mp-1182371 mp-1182373 mp-1182375 mp-1182377 mp-1182380 mp-1182381 mp-1182382 mp-1182383 mp-1182384 mp-1182387 mp-1182388 mp-1182391 mp-1182396 mp-1182399 mp-11824 mp-1182400 mp-1182402 mp-1182403 mp-1182404 mp-1182405 mp-1182406 mp-1182407 mp-1182411 mp-1182413 mp-1182414 mp-1182415 mp-1182416 mp-1182417 mp-1182418 mp-1182419 mp-1182420 mp-1182422 mp-1182424 mp-1182425 mp-1182427 mp-1182429 mp-1182430 mp-1182431 mp-1182432 mp-1182433 mp-1182437 mp-1182438 mp-1182442 mp-1182443 mp-1182445 mp-1182448 mp-1182450 mp-1182452 mp-1182453 mp-1182454 mp-1182455 mp-1182459 mp-1182461 mp-1182463 mp-1182466 mp-1182469 mp-1182473 mp-1182474 mp-1182475 mp-1182476 mp-1182477 mp-1182478 mp-1182481 mp-1182482 mp-1182483 mp-1182484 mp-1182485 mp-1182486 mp-1182487 mp-1182488 mp-1182492 mp-1182493 mp-1182494 mp-1182495 mp-1182497 mp-1182499 mp-1182500 mp-1182503 mp-1182504 mp-1182505 mp-1182507 mp-1182508 mp-1182509 mp-1182511 mp-1182516 mp-1182518 mp-1182519 mp-1182523 mp-1182524 mp-1182525 mp-1182527 mp-1182529 mp-1182530 mp-1182533 mp-1182534 mp-1182535 mp-1182536 mp-1182537 mp-1182538 mp-1182539 mp-1182540 mp-1182541 mp-1182542 mp-1182544 mp-1182545 mp-1182546 mp-1182547 mp-1182549 mp-1182550 mp-1182551 mp-1182554 mp-1182555 mp-1182556 mp-1182559 mp-1182561 mp-1182562 mp-1182563 mp-1182566 mp-1182568 mp-1182569 mp-1182571 mp-1182572 mp-1182573 mp-1182575 mp-1182576 mp-1182577 mp-1182578 mp-1182583 mp-1182586 mp-1182587 mp-1182588 mp-1182589 mp-1182590 mp-1182591 mp-1182592 mp-1182594 mp-1182595 mp-1182596 mp-1182597 mp-1182598 mp-1182599 mp-11826 mp-1182600 mp-1182601 mp-1182604 mp-1182605 mp-1182606 mp-1182608 mp-1182609 mp-1182611 mp-1182612 mp-1182613 mp-1182614 mp-1182615 mp-1182616 mp-1182617 mp-1182619 mp-1182620 mp-1182621 mp-1182622 mp-1182623 mp-1182624 mp-1182625 mp-1182626 mp-1182627 mp-1182629 mp-1182630 mp-1182631 mp-1182632 mp-1182633 mp-1182634 mp-1182635 mp-1182637 mp-1182639 mp-1182641 mp-1182642 mp-1182643 mp-1182644 mp-1182647 mp-1182648 mp-1182650 mp-1182651 mp-1182653 mp-1182654 mp-1182655 mp-1182656 mp-1182657 mp-1182658 mp-1182659 mp-1182660 mp-1182662 mp-1182663 mp-1182664 mp-1182665 mp-1182666 mp-1182668 mp-1182670 mp-1182671 mp-1182674 mp-1182677 mp-1182678 mp-1182679 mp-1182681 mp-1182682 mp-1182683 mp-1182684 mp-1182685 mp-1182686 mp-1182688 mp-1182691 mp-1182692 mp-1182693 mp-1182694 mp-1182695 mp-1182696 mp-1182697 mp-1182698 mp-1182699 mp-1182700 mp-1182701 mp-1182702 mp-1182703 mp-1182704 mp-1182706 mp-1182707 mp-1182709 mp-1182710 mp-1182712 mp-1182713 mp-1182714 mp-1182715 mp-1182716 mp-1182717 mp-1182718 mp-1182720 mp-1182721 mp-1182722 mp-1182723 mp-1182725 mp-1182726 mp-1182727 mp-1182728 mp-1182729 mp-1182730 mp-1182731 mp-1182732 mp-1182733 mp-1182734 mp-1182735 mp-1182736 mp-1182737 mp-1182738 mp-1182739 mp-1182741 mp-1182743 mp-1182745 mp-1182747 mp-1182749 mp-1182750 mp-1182751 mp-1182752 mp-1182753 mp-1182754 mp-1182756 mp-1182757 mp-1182759 mp-1182764 mp-1182767 mp-1182768 mp-1182769 mp-1182770 mp-1182771 mp-1182772 mp-1182773 mp-1182774 mp-1182775 mp-1182780 mp-1182783 mp-1182785 mp-1182786 mp-1182787 mp-1182788 mp-1182789 mp-1182791 mp-1182792 mp-1182794 mp-1182795 mp-1182797 mp-1182799 mp-1182800 mp-1182802 mp-1182804 mp-1182805 mp-1182806 mp-1182807 mp-1182808 mp-1182809 mp-1182810 mp-1182811 mp-1182812 mp-1182813 mp-1182814 mp-1182816 mp-1182817 mp-1182818 mp-1182819 mp-1182822 mp-1182823 mp-1182825 mp-1182827 mp-1182828 mp-1182830 mp-1182832 mp-1182833 mp-1182834 mp-1182835 mp-1182836 mp-1182840 mp-1182842 mp-1182845 mp-1182846 mp-1182847 mp-1182848 mp-1182849 mp-1182850 mp-1182851 mp-1182852 mp-1182853 mp-1182855 mp-1182856 mp-1182858 mp-1182859 mp-1182863 mp-1182865 mp-1182867 mp-1182868 mp-1182869 mp-1182870 mp-1182873 mp-1182875 mp-1182877 mp-1182878 mp-1182880 mp-1182885 mp-1182886 mp-1182887 mp-1182888 mp-1182890 mp-1182891 mp-1182893 mp-1182900 mp-1182901 mp-1182902 mp-1182904 mp-1182905 mp-1182907 mp-1182911 mp-1182913 mp-1182914 mp-1182915 mp-1182916 mp-1182917 mp-1182920 mp-1182923 mp-1182935 mp-1182936 mp-1182949 mp-1182950 mp-1182952 mp-1182953 mp-1182967 mp-1182972 mp-1182973 mp-1182975 mp-1182976 mp-1182977 mp-1182980 mp-1182983 mp-1182984 mp-1182987 mp-1182991 mp-1182993 mp-1182994 mp-1182995 mp-1182997 mp-1182998 mp-1182999 mp-11830 mp-1183000 mp-1183001 mp-1183002 mp-1183003 mp-1183004 mp-1183005 mp-1183007 mp-1183008 mp-1183009 mp-1183010 mp-1183012 mp-1183014 mp-1183015 mp-1183016 mp-1183017 mp-1183018 mp-1183019 mp-1183020 mp-1183021 mp-1183022 mp-1183023 mp-1183025 mp-1183026 mp-1183027 mp-1183028 mp-1183029 mp-1183030 mp-1183032 mp-1183033 mp-1183034 mp-1183035 mp-1183036 mp-1183037 mp-1183038 mp-1183039 mp-1183040 mp-1183041 mp-1183042 mp-1183043 mp-1183044 mp-1183045 mp-1183046 mp-1183047 mp-1183048 mp-1183049 mp-1183050 mp-1183051 mp-1183052 mp-1183053 mp-1183054 mp-1183055 mp-1183056 mp-1183057 mp-1183058 mp-1183059 mp-1183060 mp-1183061 mp-1183062 mp-1183063 mp-1183064 mp-1183065 mp-1183066 mp-1183067 mp-1183068 mp-1183069 mp-1183070 mp-1183071 mp-1183072 mp-1183073 mp-1183074 mp-1183075 mp-1183076 mp-1183077 mp-1183078 mp-1183079 mp-1183080 mp-1183081 mp-1183082 mp-1183083 mp-1183084 mp-1183085 mp-1183086 mp-1183087 mp-1183088 mp-1183089 mp-1183090 mp-1183091 mp-1183092 mp-1183093 mp-1183094 mp-1183095 mp-1183096 mp-1183097 mp-1183098 mp-1183099 mp-11831 mp-1183100 mp-1183101 mp-1183102 mp-1183103 mp-1183104 mp-1183105 mp-1183106 mp-1183107 mp-1183108 mp-1183109 mp-1183110 mp-1183111 mp-1183112 mp-1183113 mp-1183114 mp-1183115 mp-1183116 mp-1183117 mp-1183118 mp-1183119 mp-1183120 mp-1183121 mp-1183122 mp-1183123 mp-1183124 mp-1183125 mp-1183126 mp-1183127 mp-1183128 mp-1183129 mp-1183130 mp-1183131 mp-1183132 mp-1183133 mp-1183134 mp-1183135 mp-1183136 mp-1183137 mp-1183138 mp-1183139 mp-1183140 mp-1183141 mp-1183142 mp-1183143 mp-1183144 mp-1183145 mp-1183146 mp-1183147 mp-1183148 mp-1183149 mp-1183150 mp-1183151 mp-1183152 mp-1183154 mp-1183155 mp-1183156 mp-1183157 mp-1183158 mp-1183159 mp-1183160 mp-1183161 mp-1183162 mp-1183163 mp-1183164 mp-1183165 mp-1183166 mp-1183167 mp-1183168 mp-1183169 mp-1183170 mp-1183171 mp-1183172 mp-1183173 mp-1183174 mp-1183175 mp-1183176 mp-1183177 mp-1183178 mp-1183179 mp-1183180 mp-1183181 mp-1183182 mp-1183183 mp-1183184 mp-1183185 mp-1183186 mp-1183187 mp-1183188 mp-1183189 mp-1183190 mp-1183191 mp-1183192 mp-1183193 mp-1183194 mp-1183195 mp-1183196 mp-1183197 mp-1183198 mp-1183199 mp-11832 mp-1183200 mp-1183201 mp-1183202 mp-1183203 mp-1183204 mp-1183205 mp-1183206 mp-1183207 mp-1183208 mp-1183209 mp-1183210 mp-1183211 mp-1183212 mp-1183214 mp-1183215 mp-1183216 mp-1183217 mp-1183218 mp-1183219 mp-1183220 mp-1183221 mp-1183222 mp-1183223 mp-1183224 mp-1183225 mp-1183226 mp-1183227 mp-1183228 mp-1183229 mp-1183230 mp-1183231 mp-1183232 mp-1183233 mp-1183234 mp-1183235 mp-1183236 mp-1183237 mp-1183238 mp-1183239 mp-1183241 mp-1183242 mp-1183243 mp-1183244 mp-1183245 mp-1183246 mp-1183247 mp-1183248 mp-1183249 mp-1183250 mp-1183252 mp-1183253 mp-1183254 mp-1183255 mp-1183256 mp-1183257 mp-1183258 mp-1183259 mp-1183260 mp-1183261 mp-1183262 mp-1183263 mp-1183264 mp-1183265 mp-1183266 mp-1183268 mp-1183269 mp-1183270 mp-1183271 mp-1183272 mp-1183273 mp-1183274 mp-1183275 mp-1183276 mp-1183277 mp-1183278 mp-1183279 mp-1183280 mp-1183281 mp-1183282 mp-1183283 mp-1183284 mp-1183285 mp-1183286 mp-1183287 mp-1183288 mp-1183289 mp-1183290 mp-1183291 mp-1183292 mp-1183293 mp-1183294 mp-1183295 mp-1183296 mp-1183297 mp-1183298 mp-1183299 mp-11833 mp-1183300 mp-1183301 mp-1183302 mp-1183303 mp-1183304 mp-1183305 mp-1183306 mp-1183307 mp-1183308 mp-1183309 mp-1183310 mp-1183311 mp-1183312 mp-1183313 mp-1183314 mp-1183315 mp-1183316 mp-1183317 mp-1183318 mp-1183319 mp-1183320 mp-1183321 mp-1183322 mp-1183323 mp-1183324 mp-1183325 mp-1183326 mp-1183327 mp-1183328 mp-1183329 mp-1183330 mp-1183331 mp-1183332 mp-1183333 mp-1183334 mp-1183335 mp-1183336 mp-1183337 mp-1183338 mp-1183339 mp-1183340 mp-1183341 mp-1183342 mp-1183343 mp-1183344 mp-1183345 mp-1183346 mp-1183347 mp-1183348 mp-1183349 mp-1183350 mp-1183351 mp-1183352 mp-1183353 mp-1183354 mp-1183355 mp-1183356 mp-1183357 mp-1183358 mp-1183359 mp-1183360 mp-1183361 mp-1183362 mp-1183363 mp-1183364 mp-1183365 mp-1183366 mp-1183367 mp-1183368 mp-1183369 mp-1183370 mp-1183371 mp-1183374 mp-1183376 mp-1183377 mp-1183378 mp-1183379 mp-1183380 mp-1183381 mp-1183382 mp-1183383 mp-1183384 mp-1183385 mp-1183386 mp-1183387 mp-1183388 mp-1183390 mp-1183391 mp-1183392 mp-1183393 mp-1183394 mp-1183395 mp-1183396 mp-1183397 mp-1183398 mp-1183399 mp-11834 mp-1183400 mp-1183401 mp-1183402 mp-1183403 mp-1183404 mp-1183405 mp-1183406 mp-1183407 mp-1183408 mp-1183409 mp-1183410 mp-1183411 mp-1183412 mp-1183413 mp-1183414 mp-1183415 mp-1183416 mp-1183417 mp-1183418 mp-1183419 mp-1183420 mp-1183421 mp-1183422 mp-1183423 mp-1183424 mp-1183425 mp-1183426 mp-1183427 mp-1183428 mp-1183429 mp-1183430 mp-1183431 mp-1183432 mp-1183433 mp-1183434 mp-1183435 mp-1183436 mp-1183437 mp-1183438 mp-1183439 mp-1183440 mp-1183441 mp-1183442 mp-1183443 mp-1183444 mp-1183445 mp-1183446 mp-1183447 mp-1183448 mp-1183449 mp-1183450 mp-1183451 mp-1183452 mp-1183453 mp-1183454 mp-1183455 mp-1183456 mp-1183457 mp-1183458 mp-1183459 mp-1183460 mp-1183461 mp-1183462 mp-1183463 mp-1183464 mp-1183465 mp-1183466 mp-1183467 mp-1183468 mp-1183469 mp-1183470 mp-1183471 mp-1183472 mp-1183473 mp-1183474 mp-1183475 mp-1183476 mp-1183477 mp-1183478 mp-1183479 mp-1183480 mp-1183481 mp-1183482 mp-1183483 mp-1183484 mp-1183485 mp-1183486 mp-1183487 mp-1183488 mp-1183489 mp-1183490 mp-1183491 mp-1183492 mp-1183493 mp-1183494 mp-1183495 mp-1183496 mp-1183497 mp-1183498 mp-1183499 mp-1183500 mp-1183501 mp-1183502 mp-1183503 mp-1183504 mp-1183505 mp-1183506 mp-1183507 mp-1183508 mp-1183509 mp-1183510 mp-1183511 mp-1183512 mp-1183513 mp-1183514 mp-1183515 mp-1183516 mp-1183517 mp-1183518 mp-1183520 mp-1183521 mp-1183522 mp-1183523 mp-1183524 mp-1183525 mp-1183526 mp-1183527 mp-1183528 mp-1183530 mp-1183531 mp-1183532 mp-1183533 mp-1183534 mp-1183535 mp-1183537 mp-1183538 mp-1183539 mp-1183540 mp-1183541 mp-1183542 mp-1183543 mp-1183544 mp-1183545 mp-1183546 mp-1183547 mp-1183548 mp-1183549 mp-1183550 mp-1183551 mp-1183552 mp-1183553 mp-1183554 mp-1183555 mp-1183556 mp-1183557 mp-1183558 mp-1183559 mp-1183560 mp-1183561 mp-1183562 mp-1183563 mp-1183564 mp-1183565 mp-1183566 mp-1183567 mp-1183568 mp-1183569 mp-1183570 mp-1183571 mp-1183572 mp-1183573 mp-1183574 mp-1183575 mp-1183576 mp-1183577 mp-1183578 mp-1183579 mp-1183580 mp-1183581 mp-1183582 mp-1183583 mp-1183584 mp-1183585 mp-1183586 mp-1183587 mp-1183588 mp-1183589 mp-1183590 mp-1183591 mp-1183592 mp-1183593 mp-1183594 mp-1183595 mp-1183596 mp-1183597 mp-1183598 mp-1183599 mp-11836 mp-1183600 mp-1183601 mp-1183602 mp-1183603 mp-1183604 mp-1183605 mp-1183606 mp-1183607 mp-1183608 mp-1183609 mp-1183610 mp-1183611 mp-1183612 mp-1183613 mp-1183614 mp-1183615 mp-1183617 mp-1183618 mp-1183620 mp-1183621 mp-1183622 mp-1183623 mp-1183624 mp-1183625 mp-1183626 mp-1183627 mp-1183628 mp-1183629 mp-1183630 mp-1183631 mp-1183632 mp-1183633 mp-1183634 mp-1183635 mp-1183636 mp-1183637 mp-1183638 mp-1183639 mp-1183640 mp-1183641 mp-1183642 mp-1183643 mp-1183644 mp-1183645 mp-1183646 mp-1183647 mp-1183648 mp-1183649 mp-1183650 mp-1183651 mp-1183652 mp-1183653 mp-1183654 mp-1183655 mp-1183656 mp-1183657 mp-1183658 mp-1183659 mp-1183660 mp-1183661 mp-1183662 mp-1183663 mp-1183664 mp-1183665 mp-1183666 mp-1183667 mp-1183669 mp-1183671 mp-1183672 mp-1183673 mp-1183674 mp-1183675 mp-1183676 mp-1183677 mp-1183678 mp-1183679 mp-1183680 mp-1183681 mp-1183682 mp-1183683 mp-1183684 mp-1183685 mp-1183686 mp-1183687 mp-1183688 mp-1183689 mp-1183690 mp-1183691 mp-1183692 mp-1183693 mp-1183694 mp-1183695 mp-1183696 mp-1183697 mp-1183698 mp-1183699 mp-1183700 mp-1183701 mp-1183702 mp-1183703 mp-1183704 mp-1183705 mp-1183706 mp-1183707 mp-1183708 mp-1183709 mp-1183710 mp-1183711 mp-1183712 mp-1183713 mp-1183714 mp-1183715 mp-1183716 mp-1183717 mp-1183718 mp-1183719 mp-1183720 mp-1183721 mp-1183722 mp-1183723 mp-1183725 mp-1183726 mp-1183727 mp-1183728 mp-1183729 mp-1183730 mp-1183731 mp-1183732 mp-1183733 mp-1183735 mp-1183736 mp-1183737 mp-1183738 mp-1183739 mp-1183740 mp-1183741 mp-1183742 mp-1183743 mp-1183744 mp-1183745 mp-1183746 mp-1183747 mp-1183748 mp-1183749 mp-1183750 mp-1183751 mp-1183752 mp-1183753 mp-1183754 mp-1183755 mp-1183756 mp-1183757 mp-1183758 mp-1183759 mp-1183760 mp-1183761 mp-1183762 mp-1183763 mp-1183764 mp-1183765 mp-1183766 mp-1183767 mp-1183768 mp-1183769 mp-1183770 mp-1183771 mp-1183772 mp-1183773 mp-1183774 mp-1183775 mp-1183776 mp-1183777 mp-1183778 mp-1183779 mp-1183780 mp-1183781 mp-1183782 mp-1183783 mp-1183784 mp-1183785 mp-1183786 mp-1183787 mp-1183788 mp-1183789 mp-1183790 mp-1183791 mp-1183792 mp-1183793 mp-1183794 mp-1183795 mp-1183796 mp-1183797 mp-1183798 mp-1183799 mp-1183800 mp-1183801 mp-1183802 mp-1183803 mp-1183804 mp-1183805 mp-1183806 mp-1183807 mp-1183808 mp-1183809 mp-1183810 mp-1183811 mp-1183812 mp-1183813 mp-1183814 mp-1183815 mp-1183816 mp-1183817 mp-1183818 mp-1183819 mp-1183820 mp-1183821 mp-1183822 mp-1183823 mp-1183824 mp-1183825 mp-1183826 mp-1183827 mp-1183828 mp-1183830 mp-1183831 mp-1183832 mp-1183833 mp-1183834 mp-1183835 mp-1183836 mp-1183837 mp-1183838 mp-1183839 mp-1183840 mp-1183841 mp-1183842 mp-1183843 mp-1183844 mp-1183845 mp-1183846 mp-1183847 mp-1183849 mp-1183850 mp-1183851 mp-1183852 mp-1183853 mp-1183854 mp-1183855 mp-1183856 mp-1183858 mp-1183859 mp-1183860 mp-1183861 mp-1183862 mp-1183863 mp-1183864 mp-1183865 mp-1183866 mp-1183867 mp-1183868 mp-1183869 mp-1183870 mp-1183871 mp-1183872 mp-1183873 mp-1183874 mp-1183875 mp-1183876 mp-1183877 mp-1183878 mp-1183879 mp-1183880 mp-1183881 mp-1183882 mp-1183883 mp-1183884 mp-1183885 mp-1183886 mp-1183887 mp-1183888 mp-1183889 mp-1183890 mp-1183891 mp-1183892 mp-1183893 mp-1183894 mp-1183895 mp-1183896 mp-1183897 mp-1183898 mp-11839 mp-1183900 mp-1183901 mp-1183902 mp-1183903 mp-1183904 mp-1183905 mp-1183906 mp-1183907 mp-1183908 mp-1183909 mp-1183910 mp-1183911 mp-1183912 mp-1183913 mp-1183914 mp-1183915 mp-1183916 mp-1183917 mp-1183918 mp-1183919 mp-1183920 mp-1183921 mp-1183922 mp-1183923 mp-1183924 mp-1183925 mp-1183926 mp-1183927 mp-1183928 mp-1183929 mp-1183930 mp-1183931 mp-1183932 mp-1183933 mp-1183934 mp-1183935 mp-1183936 mp-1183937 mp-1183938 mp-1183939 mp-1183940 mp-1183941 mp-1183942 mp-1183943 mp-1183944 mp-1183945 mp-1183946 mp-1183947 mp-1183948 mp-1183949 mp-1183950 mp-1183951 mp-1183952 mp-1183953 mp-1183954 mp-1183955 mp-1183956 mp-1183957 mp-1183958 mp-1183959 mp-1183960 mp-1183961 mp-1183962 mp-1183963 mp-1183964 mp-1183965 mp-1183967 mp-1183968 mp-1183969 mp-1183970 mp-1183971 mp-1183972 mp-1183973 mp-1183974 mp-1183975 mp-1183976 mp-1183977 mp-1183978 mp-1183979 mp-1183980 mp-1183981 mp-1183982 mp-1183983 mp-1183984 mp-1183985 mp-1183986 mp-1183987 mp-1183988 mp-1183989 mp-1183990 mp-1183991 mp-1183992 mp-1183993 mp-1183994 mp-1183995 mp-1183996 mp-1183997 mp-1183998 mp-1183999 mp-1184 mp-11840 mp-1184000 mp-1184001 mp-1184002 mp-1184003 mp-1184004 mp-1184005 mp-1184006 mp-1184007 mp-1184008 mp-1184009 mp-1184010 mp-1184011 mp-1184012 mp-1184013 mp-1184014 mp-1184015 mp-1184016 mp-1184017 mp-1184018 mp-1184019 mp-1184020 mp-1184021 mp-1184022 mp-1184023 mp-1184024 mp-1184025 mp-1184026 mp-1184027 mp-1184028 mp-1184029 mp-1184030 mp-1184031 mp-1184032 mp-1184033 mp-1184034 mp-1184035 mp-1184036 mp-1184037 mp-1184038 mp-1184039 mp-1184040 mp-1184041 mp-1184042 mp-1184044 mp-1184045 mp-1184046 mp-1184047 mp-1184048 mp-1184049 mp-1184051 mp-1184054 mp-1184055 mp-1184056 mp-1184057 mp-1184058 mp-1184059 mp-1184060 mp-1184061 mp-1184062 mp-1184063 mp-1184064 mp-1184065 mp-1184066 mp-1184067 mp-1184068 mp-1184069 mp-1184070 mp-1184071 mp-1184072 mp-1184073 mp-1184074 mp-1184075 mp-1184076 mp-1184077 mp-1184078 mp-1184079 mp-1184080 mp-1184081 mp-1184082 mp-1184083 mp-1184084 mp-1184085 mp-1184086 mp-1184087 mp-1184088 mp-1184089 mp-1184090 mp-1184091 mp-1184092 mp-1184093 mp-1184094 mp-1184095 mp-1184096 mp-1184097 mp-1184098 mp-1184099 mp-11841 mp-1184100 mp-1184101 mp-1184102 mp-1184103 mp-1184104 mp-1184105 mp-1184106 mp-1184107 mp-1184108 mp-1184109 mp-1184110 mp-1184111 mp-1184112 mp-1184113 mp-1184114 mp-1184115 mp-1184116 mp-1184117 mp-1184118 mp-1184119 mp-1184120 mp-1184121 mp-1184122 mp-1184123 mp-1184124 mp-1184125 mp-1184126 mp-1184128 mp-1184129 mp-1184130 mp-1184131 mp-1184132 mp-1184133 mp-1184134 mp-1184135 mp-1184136 mp-1184137 mp-1184138 mp-1184139 mp-1184140 mp-1184141 mp-1184142 mp-1184143 mp-1184144 mp-1184145 mp-1184147 mp-1184148 mp-1184149 mp-1184150 mp-1184151 mp-1184152 mp-1184153 mp-1184154 mp-1184155 mp-1184156 mp-1184157 mp-1184158 mp-1184159 mp-1184160 mp-1184161 mp-1184162 mp-1184163 mp-1184164 mp-1184165 mp-1184166 mp-1184167 mp-1184168 mp-1184169 mp-1184170 mp-1184171 mp-1184172 mp-1184173 mp-1184174 mp-1184175 mp-1184176 mp-1184177 mp-1184178 mp-1184179 mp-1184180 mp-1184181 mp-1184182 mp-1184183 mp-1184184 mp-1184185 mp-1184186 mp-1184187 mp-1184188 mp-1184189 mp-1184190 mp-1184192 mp-1184193 mp-1184194 mp-1184195 mp-1184196 mp-1184197 mp-1184198 mp-1184199 mp-1184200 mp-1184201 mp-1184202 mp-1184203 mp-1184204 mp-1184205 mp-1184206 mp-1184207 mp-1184208 mp-1184209 mp-1184210 mp-1184211 mp-1184212 mp-1184213 mp-1184214 mp-1184215 mp-1184216 mp-1184217 mp-1184218 mp-1184219 mp-1184220 mp-1184221 mp-1184222 mp-1184223 mp-1184224 mp-1184225 mp-1184226 mp-1184227 mp-1184229 mp-1184230 mp-1184231 mp-1184232 mp-1184233 mp-1184234 mp-1184235 mp-1184236 mp-1184237 mp-1184238 mp-1184239 mp-1184240 mp-1184241 mp-1184242 mp-1184243 mp-1184244 mp-1184245 mp-1184246 mp-1184247 mp-1184248 mp-1184249 mp-1184250 mp-1184251 mp-1184252 mp-1184253 mp-1184254 mp-1184255 mp-1184256 mp-1184257 mp-1184258 mp-1184260 mp-1184261 mp-1184262 mp-1184263 mp-1184264 mp-1184265 mp-1184266 mp-1184267 mp-1184268 mp-1184269 mp-1184270 mp-1184271 mp-1184272 mp-1184273 mp-1184274 mp-1184275 mp-1184276 mp-1184277 mp-1184278 mp-1184279 mp-1184280 mp-1184281 mp-1184282 mp-1184283 mp-1184284 mp-1184285 mp-1184286 mp-1184287 mp-1184288 mp-1184289 mp-1184290 mp-1184291 mp-1184292 mp-1184293 mp-1184294 mp-1184295 mp-1184296 mp-1184297 mp-1184298 mp-1184299 mp-11843 mp-1184300 mp-1184301 mp-1184302 mp-1184303 mp-1184304 mp-1184305 mp-1184306 mp-1184307 mp-1184308 mp-1184309 mp-1184310 mp-1184311 mp-1184312 mp-1184313 mp-1184314 mp-1184315 mp-1184316 mp-1184317 mp-1184318 mp-1184319 mp-1184320 mp-1184321 mp-1184322 mp-1184323 mp-1184324 mp-1184325 mp-1184326 mp-1184327 mp-1184328 mp-1184329 mp-1184330 mp-1184331 mp-1184332 mp-1184333 mp-1184334 mp-1184335 mp-1184336 mp-1184337 mp-1184338 mp-1184339 mp-1184340 mp-1184341 mp-1184342 mp-1184343 mp-1184344 mp-1184345 mp-1184346 mp-1184347 mp-1184348 mp-1184349 mp-1184350 mp-1184351 mp-1184352 mp-1184353 mp-1184354 mp-1184355 mp-1184356 mp-1184357 mp-1184358 mp-1184359 mp-1184360 mp-1184361 mp-1184362 mp-1184363 mp-1184364 mp-1184365 mp-1184366 mp-1184367 mp-1184368 mp-1184369 mp-1184370 mp-1184371 mp-1184372 mp-1184373 mp-1184374 mp-1184375 mp-1184376 mp-1184377 mp-1184378 mp-1184379 mp-1184380 mp-1184381 mp-1184382 mp-1184383 mp-1184384 mp-1184385 mp-1184386 mp-1184387 mp-1184388 mp-1184389 mp-1184390 mp-1184391 mp-1184392 mp-1184393 mp-1184394 mp-1184395 mp-1184396 mp-1184397 mp-1184398 mp-1184399 mp-11844 mp-1184400 mp-1184401 mp-1184402 mp-1184403 mp-1184404 mp-1184405 mp-1184406 mp-1184407 mp-1184408 mp-1184409 mp-1184410 mp-1184411 mp-1184412 mp-1184413 mp-1184414 mp-1184415 mp-1184416 mp-1184417 mp-1184418 mp-1184419 mp-1184420 mp-1184421 mp-1184422 mp-1184423 mp-1184424 mp-1184425 mp-1184427 mp-1184428 mp-1184429 mp-1184430 mp-1184431 mp-1184432 mp-1184433 mp-1184434 mp-1184435 mp-1184436 mp-1184437 mp-1184438 mp-1184439 mp-1184440 mp-1184441 mp-1184442 mp-1184443 mp-1184444 mp-1184445 mp-1184446 mp-1184447 mp-1184448 mp-1184449 mp-1184450 mp-1184451 mp-1184452 mp-1184453 mp-1184454 mp-1184455 mp-1184456 mp-1184457 mp-1184458 mp-1184460 mp-1184461 mp-1184462 mp-1184463 mp-1184464 mp-1184465 mp-1184466 mp-1184467 mp-1184468 mp-1184469 mp-1184470 mp-1184471 mp-1184472 mp-1184473 mp-1184474 mp-1184475 mp-1184476 mp-1184477 mp-1184478 mp-1184479 mp-1184480 mp-1184481 mp-1184482 mp-1184483 mp-1184484 mp-1184485 mp-1184486 mp-1184487 mp-1184488 mp-1184489 mp-1184490 mp-1184491 mp-1184492 mp-1184493 mp-1184494 mp-1184495 mp-1184496 mp-1184497 mp-1184498 mp-1184499 mp-1184500 mp-1184501 mp-1184502 mp-1184503 mp-1184504 mp-1184505 mp-1184506 mp-1184507 mp-1184508 mp-1184509 mp-1184510 mp-1184511 mp-1184512 mp-1184513 mp-1184514 mp-1184515 mp-1184516 mp-1184517 mp-1184518 mp-1184519 mp-1184520 mp-1184521 mp-1184522 mp-1184524 mp-1184525 mp-1184526 mp-1184527 mp-1184529 mp-1184530 mp-1184532 mp-1184533 mp-1184534 mp-1184535 mp-1184536 mp-1184537 mp-1184538 mp-1184539 mp-1184541 mp-1184542 mp-1184543 mp-1184544 mp-1184545 mp-1184546 mp-1184547 mp-1184548 mp-1184549 mp-1184550 mp-1184551 mp-1184552 mp-1184553 mp-1184554 mp-1184555 mp-1184556 mp-1184557 mp-1184558 mp-1184559 mp-1184560 mp-1184561 mp-1184562 mp-1184563 mp-1184564 mp-1184565 mp-1184566 mp-1184567 mp-1184568 mp-1184569 mp-1184570 mp-1184571 mp-1184572 mp-1184573 mp-1184574 mp-1184575 mp-1184576 mp-1184577 mp-1184578 mp-1184579 mp-1184580 mp-1184581 mp-1184582 mp-1184583 mp-1184584 mp-1184585 mp-1184586 mp-1184587 mp-1184588 mp-1184589 mp-1184590 mp-1184591 mp-1184592 mp-1184593 mp-1184594 mp-1184595 mp-1184596 mp-1184597 mp-1184598 mp-1184599 mp-11846 mp-1184601 mp-1184602 mp-1184603 mp-1184604 mp-1184605 mp-1184606 mp-1184607 mp-1184608 mp-1184609 mp-1184610 mp-1184611 mp-1184612 mp-1184613 mp-1184614 mp-1184615 mp-1184616 mp-1184617 mp-1184618 mp-1184619 mp-1184620 mp-1184621 mp-1184622 mp-1184624 mp-1184625 mp-1184626 mp-1184627 mp-1184628 mp-1184629 mp-1184630 mp-1184631 mp-1184632 mp-1184633 mp-1184634 mp-1184635 mp-1184636 mp-1184637 mp-1184638 mp-1184639 mp-1184641 mp-1184642 mp-1184643 mp-1184644 mp-1184645 mp-1184646 mp-1184647 mp-1184648 mp-1184649 mp-1184650 mp-1184651 mp-1184652 mp-1184653 mp-1184654 mp-1184655 mp-1184656 mp-1184657 mp-1184658 mp-1184659 mp-1184660 mp-1184661 mp-1184662 mp-1184663 mp-1184664 mp-1184665 mp-1184666 mp-1184667 mp-1184668 mp-1184669 mp-1184670 mp-1184671 mp-1184672 mp-1184673 mp-1184674 mp-1184675 mp-1184676 mp-1184677 mp-1184678 mp-1184679 mp-1184680 mp-1184681 mp-1184682 mp-1184683 mp-1184684 mp-1184685 mp-1184686 mp-1184687 mp-1184688 mp-1184689 mp-1184690 mp-1184691 mp-1184692 mp-1184693 mp-1184694 mp-1184695 mp-1184696 mp-1184697 mp-1184698 mp-1184699 mp-1184700 mp-1184701 mp-1184702 mp-1184703 mp-1184704 mp-1184705 mp-1184706 mp-1184707 mp-1184708 mp-1184709 mp-1184710 mp-1184711 mp-1184712 mp-1184713 mp-1184714 mp-1184715 mp-1184716 mp-1184717 mp-1184718 mp-1184720 mp-1184721 mp-1184722 mp-1184723 mp-1184724 mp-1184725 mp-1184726 mp-1184727 mp-1184728 mp-1184729 mp-1184730 mp-1184731 mp-1184732 mp-1184733 mp-1184736 mp-1184737 mp-1184738 mp-1184739 mp-1184740 mp-1184741 mp-1184742 mp-1184743 mp-1184744 mp-1184745 mp-1184746 mp-1184747 mp-1184748 mp-1184749 mp-1184750 mp-1184751 mp-1184752 mp-1184754 mp-1184755 mp-1184756 mp-1184757 mp-1184758 mp-1184759 mp-1184760 mp-1184761 mp-1184762 mp-1184763 mp-1184764 mp-1184765 mp-1184766 mp-1184767 mp-1184768 mp-1184769 mp-1184770 mp-1184771 mp-1184772 mp-1184773 mp-1184774 mp-1184775 mp-1184776 mp-1184777 mp-1184778 mp-1184779 mp-1184780 mp-1184781 mp-1184782 mp-1184783 mp-1184784 mp-1184785 mp-1184786 mp-1184787 mp-1184788 mp-1184789 mp-1184790 mp-1184791 mp-1184792 mp-1184793 mp-1184794 mp-1184795 mp-1184796 mp-1184797 mp-1184798 mp-1184799 mp-1184801 mp-1184803 mp-1184804 mp-1184807 mp-1184808 mp-1184809 mp-1184810 mp-1184811 mp-1184812 mp-1184813 mp-1184814 mp-1184815 mp-1184816 mp-1184817 mp-1184818 mp-1184819 mp-1184820 mp-1184821 mp-1184822 mp-1184823 mp-1184824 mp-1184825 mp-1184826 mp-1184827 mp-1184828 mp-1184829 mp-1184830 mp-1184831 mp-1184832 mp-1184833 mp-1184834 mp-1184835 mp-1184836 mp-1184837 mp-1184838 mp-1184839 mp-1184840 mp-1184841 mp-1184842 mp-1184843 mp-1184844 mp-1184845 mp-1184846 mp-1184847 mp-1184848 mp-1184849 mp-1184850 mp-1184851 mp-1184852 mp-1184853 mp-1184854 mp-1184855 mp-1184856 mp-1184857 mp-1184858 mp-1184859 mp-1184860 mp-1184861 mp-1184862 mp-1184863 mp-1184864 mp-1184865 mp-1184866 mp-1184867 mp-1184868 mp-1184869 mp-1184870 mp-1184871 mp-1184872 mp-1184873 mp-1184874 mp-1184875 mp-1184876 mp-1184877 mp-1184878 mp-1184879 mp-1184880 mp-1184881 mp-1184882 mp-1184883 mp-1184884 mp-1184885 mp-1184886 mp-1184887 mp-1184888 mp-1184889 mp-1184890 mp-1184891 mp-1184892 mp-1184893 mp-1184894 mp-1184895 mp-1184896 mp-1184897 mp-1184898 mp-1184899 mp-1184900 mp-1184901 mp-1184902 mp-1184903 mp-1184904 mp-1184905 mp-1184906 mp-1184907 mp-1184908 mp-1184909 mp-1184910 mp-1184912 mp-1184913 mp-1184914 mp-1184915 mp-1184916 mp-1184917 mp-1184918 mp-1184919 mp-1184920 mp-1184921 mp-1184923 mp-1184925 mp-1184926 mp-1184927 mp-1184928 mp-1184929 mp-1184930 mp-1184931 mp-1184932 mp-1184933 mp-1184934 mp-1184935 mp-1184936 mp-1184937 mp-1184938 mp-1184939 mp-1184940 mp-1184941 mp-1184942 mp-1184943 mp-1184944 mp-1184945 mp-1184946 mp-1184947 mp-1184948 mp-1184949 mp-1184950 mp-1184951 mp-1184953 mp-1184954 mp-1184955 mp-1184956 mp-1184957 mp-1184958 mp-1184959 mp-1184960 mp-1184961 mp-1184962 mp-1184963 mp-1184964 mp-1184965 mp-1184966 mp-1184967 mp-1184968 mp-1184969 mp-1184970 mp-1184971 mp-1184972 mp-1184973 mp-1184974 mp-1184975 mp-1184976 mp-1184977 mp-1184978 mp-1184979 mp-1184980 mp-1184981 mp-1184982 mp-1184983 mp-1184984 mp-1184985 mp-1184986 mp-1184987 mp-1184988 mp-1184989 mp-1184990 mp-1184991 mp-1184992 mp-1184993 mp-1184994 mp-1184995 mp-1184996 mp-1184997 mp-1184998 mp-1184999 mp-1185 mp-1185000 mp-1185001 mp-1185002 mp-1185003 mp-1185004 mp-1185005 mp-1185006 mp-1185007 mp-1185008 mp-1185009 mp-1185010 mp-1185011 mp-1185012 mp-1185013 mp-1185014 mp-1185015 mp-1185016 mp-1185017 mp-1185018 mp-1185019 mp-1185020 mp-1185021 mp-1185022 mp-1185023 mp-1185024 mp-1185025 mp-1185026 mp-1185027 mp-1185028 mp-1185029 mp-1185030 mp-1185031 mp-1185032 mp-1185033 mp-1185034 mp-1185035 mp-1185036 mp-1185037 mp-1185038 mp-1185039 mp-1185040 mp-1185041 mp-1185042 mp-1185043 mp-1185044 mp-1185045 mp-1185046 mp-1185047 mp-1185048 mp-1185049 mp-1185050 mp-1185051 mp-1185052 mp-1185053 mp-1185054 mp-1185055 mp-1185056 mp-1185057 mp-1185058 mp-1185059 mp-1185060 mp-1185061 mp-1185062 mp-1185063 mp-1185064 mp-1185065 mp-1185066 mp-1185067 mp-1185068 mp-1185069 mp-1185070 mp-1185071 mp-1185072 mp-1185073 mp-1185074 mp-1185075 mp-1185076 mp-1185077 mp-1185078 mp-1185079 mp-1185080 mp-1185081 mp-1185082 mp-1185083 mp-1185084 mp-1185085 mp-1185086 mp-1185087 mp-1185088 mp-1185089 mp-1185090 mp-1185091 mp-1185092 mp-1185093 mp-1185094 mp-1185095 mp-1185096 mp-1185097 mp-1185098 mp-1185099 mp-11851 mp-1185100 mp-1185101 mp-1185102 mp-1185103 mp-1185104 mp-1185105 mp-1185106 mp-1185107 mp-1185108 mp-1185109 mp-1185110 mp-1185111 mp-1185112 mp-1185113 mp-1185114 mp-1185115 mp-1185116 mp-1185117 mp-1185118 mp-1185119 mp-1185120 mp-1185121 mp-1185122 mp-1185123 mp-1185124 mp-1185125 mp-1185126 mp-1185127 mp-1185128 mp-1185129 mp-1185130 mp-1185131 mp-1185132 mp-1185133 mp-1185134 mp-1185135 mp-1185136 mp-1185137 mp-1185138 mp-1185139 mp-1185140 mp-1185141 mp-1185142 mp-1185143 mp-1185144 mp-1185145 mp-1185146 mp-1185147 mp-1185148 mp-1185149 mp-1185150 mp-1185151 mp-1185152 mp-1185153 mp-1185154 mp-1185155 mp-1185156 mp-1185157 mp-1185158 mp-1185160 mp-1185161 mp-1185162 mp-1185163 mp-1185164 mp-1185165 mp-1185166 mp-1185167 mp-1185168 mp-1185169 mp-1185170 mp-1185171 mp-1185172 mp-1185173 mp-1185174 mp-1185175 mp-1185176 mp-1185177 mp-1185178 mp-1185179 mp-1185180 mp-1185181 mp-1185182 mp-1185183 mp-1185184 mp-1185185 mp-1185186 mp-1185187 mp-1185188 mp-1185189 mp-1185190 mp-1185191 mp-1185192 mp-1185193 mp-1185194 mp-1185195 mp-1185196 mp-1185197 mp-1185198 mp-1185199 mp-11852 mp-1185200 mp-1185201 mp-1185202 mp-1185203 mp-1185204 mp-1185205 mp-1185206 mp-1185207 mp-1185208 mp-1185209 mp-1185210 mp-1185211 mp-1185212 mp-1185213 mp-1185214 mp-1185215 mp-1185216 mp-1185217 mp-1185218 mp-1185219 mp-1185221 mp-1185222 mp-1185223 mp-1185224 mp-1185226 mp-1185227 mp-1185228 mp-1185229 mp-1185230 mp-1185231 mp-1185232 mp-1185233 mp-1185234 mp-1185235 mp-1185236 mp-1185237 mp-1185238 mp-1185239 mp-1185240 mp-1185241 mp-1185242 mp-1185243 mp-1185244 mp-1185245 mp-1185246 mp-1185247 mp-1185248 mp-1185249 mp-1185250 mp-1185251 mp-1185252 mp-1185253 mp-1185254 mp-1185255 mp-1185256 mp-1185257 mp-1185258 mp-1185259 mp-1185260 mp-1185261 mp-1185262 mp-1185263 mp-1185264 mp-1185265 mp-1185266 mp-1185267 mp-1185268 mp-1185269 mp-1185270 mp-1185271 mp-1185272 mp-1185274 mp-1185275 mp-1185276 mp-1185277 mp-1185278 mp-1185280 mp-1185282 mp-1185283 mp-1185285 mp-1185286 mp-1185287 mp-1185288 mp-1185289 mp-1185290 mp-1185291 mp-1185292 mp-1185293 mp-1185294 mp-1185295 mp-1185296 mp-1185297 mp-1185298 mp-1185299 mp-1185300 mp-1185301 mp-1185302 mp-1185303 mp-1185304 mp-1185305 mp-1185306 mp-1185307 mp-1185308 mp-1185309 mp-1185310 mp-1185311 mp-1185312 mp-1185313 mp-1185314 mp-1185315 mp-1185316 mp-1185317 mp-1185318 mp-1185319 mp-1185320 mp-1185321 mp-1185322 mp-1185323 mp-1185324 mp-1185325 mp-1185326 mp-1185327 mp-1185328 mp-1185329 mp-1185330 mp-1185331 mp-1185332 mp-1185333 mp-1185334 mp-1185335 mp-1185336 mp-1185337 mp-1185338 mp-1185339 mp-1185340 mp-1185341 mp-1185342 mp-1185343 mp-1185344 mp-1185345 mp-1185346 mp-1185347 mp-1185348 mp-1185349 mp-1185350 mp-1185352 mp-1185353 mp-1185354 mp-1185355 mp-1185356 mp-1185357 mp-1185358 mp-1185359 mp-1185360 mp-1185361 mp-1185362 mp-1185363 mp-1185364 mp-1185365 mp-1185366 mp-1185367 mp-1185368 mp-1185369 mp-1185370 mp-1185371 mp-1185372 mp-1185373 mp-1185374 mp-1185375 mp-1185376 mp-1185377 mp-1185378 mp-1185379 mp-1185380 mp-1185381 mp-1185383 mp-1185384 mp-1185385 mp-1185386 mp-1185387 mp-1185388 mp-1185389 mp-1185390 mp-1185391 mp-1185392 mp-1185393 mp-1185394 mp-1185395 mp-1185396 mp-1185397 mp-1185398 mp-1185399 mp-11854 mp-1185400 mp-1185401 mp-1185402 mp-1185403 mp-1185404 mp-1185405 mp-1185406 mp-1185407 mp-1185408 mp-1185409 mp-1185410 mp-1185411 mp-1185413 mp-1185414 mp-1185415 mp-1185416 mp-1185417 mp-1185418 mp-1185419 mp-1185420 mp-1185421 mp-1185422 mp-1185423 mp-1185424 mp-1185425 mp-1185426 mp-1185427 mp-1185428 mp-1185429 mp-1185430 mp-1185431 mp-1185432 mp-1185433 mp-1185434 mp-1185435 mp-1185436 mp-1185437 mp-1185438 mp-1185439 mp-1185440 mp-1185441 mp-1185442 mp-1185443 mp-1185444 mp-1185445 mp-1185446 mp-1185447 mp-1185448 mp-1185449 mp-1185450 mp-1185451 mp-1185452 mp-1185453 mp-1185454 mp-1185455 mp-1185456 mp-1185457 mp-1185458 mp-1185459 mp-1185460 mp-1185461 mp-1185462 mp-1185463 mp-1185464 mp-1185465 mp-1185466 mp-1185467 mp-1185468 mp-1185469 mp-1185470 mp-1185471 mp-1185472 mp-1185473 mp-1185474 mp-1185475 mp-1185477 mp-1185478 mp-1185479 mp-1185480 mp-1185481 mp-1185482 mp-1185483 mp-1185484 mp-1185485 mp-1185486 mp-1185487 mp-1185488 mp-1185489 mp-1185490 mp-1185491 mp-1185492 mp-1185493 mp-1185494 mp-1185495 mp-1185496 mp-1185497 mp-1185498 mp-1185499 mp-11855 mp-1185500 mp-1185501 mp-1185502 mp-1185503 mp-1185504 mp-1185505 mp-1185506 mp-1185507 mp-1185508 mp-1185509 mp-1185510 mp-1185511 mp-1185512 mp-1185513 mp-1185514 mp-1185515 mp-1185517 mp-1185518 mp-1185519 mp-1185520 mp-1185521 mp-1185522 mp-1185523 mp-1185524 mp-1185525 mp-1185526 mp-1185527 mp-1185528 mp-1185529 mp-1185530 mp-1185531 mp-1185534 mp-1185535 mp-1185536 mp-1185537 mp-1185538 mp-1185539 mp-1185541 mp-1185542 mp-1185543 mp-1185544 mp-1185545 mp-1185546 mp-1185548 mp-1185549 mp-1185550 mp-1185551 mp-1185552 mp-1185553 mp-1185554 mp-1185555 mp-1185556 mp-1185557 mp-1185558 mp-1185559 mp-1185560 mp-1185561 mp-1185562 mp-1185563 mp-1185564 mp-1185565 mp-1185566 mp-1185567 mp-1185568 mp-1185569 mp-1185570 mp-1185571 mp-1185573 mp-1185574 mp-1185575 mp-1185576 mp-1185577 mp-1185578 mp-1185579 mp-1185580 mp-1185581 mp-1185582 mp-1185583 mp-1185584 mp-1185585 mp-1185586 mp-1185587 mp-1185588 mp-1185589 mp-1185590 mp-1185591 mp-1185592 mp-1185593 mp-1185594 mp-1185595 mp-1185596 mp-1185597 mp-1185598 mp-1185599 mp-1185600 mp-1185601 mp-1185602 mp-1185603 mp-1185604 mp-1185605 mp-1185606 mp-1185607 mp-1185608 mp-1185609 mp-1185610 mp-1185611 mp-1185612 mp-1185613 mp-1185614 mp-1185615 mp-1185616 mp-1185617 mp-1185618 mp-1185619 mp-1185620 mp-1185621 mp-1185622 mp-1185623 mp-1185624 mp-1185625 mp-1185626 mp-1185627 mp-1185628 mp-1185629 mp-1185630 mp-1185631 mp-1185632 mp-1185634 mp-1185635 mp-1185636 mp-1185637 mp-1185638 mp-1185639 mp-1185640 mp-1185641 mp-1185642 mp-1185643 mp-1185644 mp-1185645 mp-1185646 mp-1185647 mp-1185648 mp-1185649 mp-1185650 mp-1185651 mp-1185652 mp-1185653 mp-1185654 mp-1185655 mp-1185656 mp-1185657 mp-1185658 mp-1185659 mp-1185660 mp-1185661 mp-1185662 mp-1185663 mp-1185664 mp-1185665 mp-1185666 mp-1185667 mp-1185668 mp-1185669 mp-1185670 mp-1185671 mp-1185672 mp-1185673 mp-1185674 mp-1185675 mp-1185676 mp-1185677 mp-1185678 mp-1185679 mp-1185680 mp-1185681 mp-1185682 mp-1185683 mp-1185684 mp-1185685 mp-1185686 mp-1185687 mp-1185688 mp-1185689 mp-1185690 mp-1185691 mp-1185692 mp-1185693 mp-1185694 mp-1185695 mp-1185696 mp-1185697 mp-1185698 mp-1185699 mp-1185700 mp-1185701 mp-1185702 mp-1185703 mp-1185704 mp-1185705 mp-1185706 mp-1185707 mp-1185708 mp-1185709 mp-1185710 mp-1185711 mp-1185712 mp-1185713 mp-1185714 mp-1185715 mp-1185716 mp-1185717 mp-1185718 mp-1185719 mp-1185720 mp-1185721 mp-1185722 mp-1185723 mp-1185724 mp-1185725 mp-1185726 mp-1185727 mp-1185728 mp-1185729 mp-1185730 mp-1185731 mp-1185732 mp-1185733 mp-1185734 mp-1185735 mp-1185736 mp-1185737 mp-1185738 mp-1185739 mp-1185740 mp-1185741 mp-1185742 mp-1185743 mp-1185744 mp-1185745 mp-1185746 mp-1185747 mp-1185748 mp-1185749 mp-1185750 mp-1185751 mp-1185752 mp-1185753 mp-1185754 mp-1185755 mp-1185756 mp-1185757 mp-1185758 mp-1185759 mp-1185760 mp-1185761 mp-1185762 mp-1185763 mp-1185764 mp-1185765 mp-1185766 mp-1185767 mp-1185768 mp-1185769 mp-1185770 mp-1185771 mp-1185772 mp-1185773 mp-1185774 mp-1185775 mp-1185776 mp-1185777 mp-1185778 mp-1185779 mp-1185780 mp-1185781 mp-1185782 mp-1185783 mp-1185784 mp-1185785 mp-1185786 mp-1185787 mp-1185788 mp-1185789 mp-1185790 mp-1185791 mp-1185792 mp-1185793 mp-1185794 mp-1185795 mp-1185796 mp-1185797 mp-1185798 mp-1185799 mp-1185800 mp-1185801 mp-1185802 mp-1185803 mp-1185804 mp-1185805 mp-1185806 mp-1185807 mp-1185808 mp-1185809 mp-1185810 mp-1185811 mp-1185812 mp-1185813 mp-1185814 mp-1185815 mp-1185816 mp-1185817 mp-1185818 mp-1185819 mp-1185821 mp-1185822 mp-1185823 mp-1185824 mp-1185825 mp-1185826 mp-1185827 mp-1185828 mp-1185829 mp-1185830 mp-1185831 mp-1185832 mp-1185833 mp-1185834 mp-1185835 mp-1185836 mp-1185837 mp-1185838 mp-1185839 mp-1185840 mp-1185841 mp-1185842 mp-1185843 mp-1185844 mp-1185845 mp-1185846 mp-1185847 mp-1185848 mp-1185849 mp-1185850 mp-1185851 mp-1185852 mp-1185853 mp-1185854 mp-1185855 mp-1185856 mp-1185857 mp-1185858 mp-1185860 mp-1185861 mp-1185862 mp-1185863 mp-1185864 mp-1185865 mp-1185866 mp-1185867 mp-1185868 mp-1185869 mp-1185870 mp-1185871 mp-1185872 mp-1185874 mp-1185875 mp-1185876 mp-1185877 mp-1185878 mp-1185879 mp-1185880 mp-1185881 mp-1185882 mp-1185883 mp-1185884 mp-1185885 mp-1185886 mp-1185887 mp-1185888 mp-1185889 mp-1185890 mp-1185891 mp-1185892 mp-1185893 mp-1185894 mp-1185895 mp-1185896 mp-1185897 mp-1185898 mp-1185899 mp-11859 mp-1185901 mp-1185902 mp-1185903 mp-1185904 mp-1185905 mp-1185906 mp-1185907 mp-1185908 mp-1185909 mp-1185910 mp-1185911 mp-1185912 mp-1185913 mp-1185914 mp-1185915 mp-1185916 mp-1185917 mp-1185918 mp-1185919 mp-1185920 mp-1185921 mp-1185922 mp-1185923 mp-1185924 mp-1185925 mp-1185926 mp-1185927 mp-1185928 mp-1185929 mp-1185930 mp-1185931 mp-1185933 mp-1185934 mp-1185935 mp-1185936 mp-1185937 mp-1185938 mp-1185939 mp-1185940 mp-1185941 mp-1185942 mp-1185943 mp-1185944 mp-1185945 mp-1185946 mp-1185947 mp-1185948 mp-1185949 mp-1185950 mp-1185951 mp-1185952 mp-1185953 mp-1185954 mp-1185955 mp-1185956 mp-1185957 mp-1185958 mp-1185959 mp-1185960 mp-1185961 mp-1185962 mp-1185963 mp-1185964 mp-1185965 mp-1185966 mp-1185967 mp-1185968 mp-1185969 mp-1185970 mp-1185971 mp-1185972 mp-1185973 mp-1185974 mp-1185975 mp-1185976 mp-1185977 mp-1185978 mp-1185979 mp-1185980 mp-1185981 mp-1185982 mp-1185983 mp-1185984 mp-1185985 mp-1185986 mp-1185988 mp-1185989 mp-1185990 mp-1185991 mp-1185992 mp-1185993 mp-1185994 mp-1185995 mp-1185996 mp-1185997 mp-1185998 mp-1185999 mp-1186 mp-11860 mp-1186000 mp-1186001 mp-1186002 mp-1186003 mp-1186004 mp-1186005 mp-1186006 mp-1186007 mp-1186008 mp-1186009 mp-1186010 mp-1186011 mp-1186012 mp-1186013 mp-1186014 mp-1186015 mp-1186016 mp-1186017 mp-1186018 mp-1186019 mp-1186020 mp-1186021 mp-1186023 mp-1186024 mp-1186025 mp-1186026 mp-1186027 mp-1186028 mp-1186029 mp-1186030 mp-1186031 mp-1186032 mp-1186033 mp-1186034 mp-1186035 mp-1186036 mp-1186037 mp-1186038 mp-1186039 mp-1186040 mp-1186041 mp-1186042 mp-1186043 mp-1186044 mp-1186045 mp-1186046 mp-1186047 mp-1186048 mp-1186049 mp-1186050 mp-1186051 mp-1186052 mp-1186053 mp-1186054 mp-1186055 mp-1186056 mp-1186057 mp-1186058 mp-1186059 mp-1186060 mp-1186061 mp-1186062 mp-1186063 mp-1186064 mp-1186065 mp-1186066 mp-1186067 mp-1186068 mp-1186069 mp-1186070 mp-1186071 mp-1186072 mp-1186073 mp-1186074 mp-1186075 mp-1186076 mp-1186077 mp-1186078 mp-1186079 mp-1186080 mp-1186081 mp-1186082 mp-1186083 mp-1186084 mp-1186085 mp-1186087 mp-1186088 mp-1186089 mp-1186090 mp-1186091 mp-1186092 mp-1186093 mp-1186094 mp-1186095 mp-1186096 mp-1186097 mp-1186098 mp-1186099 mp-1186100 mp-1186101 mp-1186102 mp-1186103 mp-1186104 mp-1186105 mp-1186106 mp-1186107 mp-1186109 mp-1186110 mp-1186111 mp-1186112 mp-1186113 mp-1186114 mp-1186115 mp-1186116 mp-1186117 mp-1186118 mp-1186119 mp-1186120 mp-1186121 mp-1186122 mp-1186123 mp-1186124 mp-1186125 mp-1186126 mp-1186127 mp-1186128 mp-1186129 mp-1186130 mp-1186131 mp-1186132 mp-1186133 mp-1186134 mp-1186135 mp-1186136 mp-1186137 mp-1186138 mp-1186139 mp-1186140 mp-1186141 mp-1186142 mp-1186143 mp-1186144 mp-1186145 mp-1186146 mp-1186147 mp-1186148 mp-1186150 mp-1186151 mp-1186152 mp-1186153 mp-1186154 mp-1186155 mp-1186156 mp-1186157 mp-1186158 mp-1186159 mp-1186160 mp-1186162 mp-1186163 mp-1186164 mp-1186165 mp-1186166 mp-1186167 mp-1186168 mp-1186169 mp-1186171 mp-1186172 mp-1186173 mp-1186174 mp-1186175 mp-1186176 mp-1186177 mp-1186178 mp-1186180 mp-1186182 mp-1186184 mp-1186185 mp-1186186 mp-1186187 mp-1186188 mp-1186189 mp-1186190 mp-1186191 mp-1186192 mp-1186194 mp-1186195 mp-1186196 mp-1186197 mp-1186198 mp-1186199 mp-1186200 mp-1186201 mp-1186202 mp-1186203 mp-1186204 mp-1186205 mp-1186206 mp-1186207 mp-1186208 mp-1186209 mp-1186210 mp-1186211 mp-1186212 mp-1186213 mp-1186214 mp-1186215 mp-1186216 mp-1186217 mp-1186218 mp-1186219 mp-1186220 mp-1186221 mp-1186222 mp-1186223 mp-1186224 mp-1186225 mp-1186226 mp-1186227 mp-1186228 mp-1186229 mp-1186230 mp-1186231 mp-1186232 mp-1186233 mp-1186234 mp-1186235 mp-1186236 mp-1186237 mp-1186238 mp-1186240 mp-1186241 mp-1186242 mp-1186243 mp-1186244 mp-1186245 mp-1186246 mp-1186248 mp-1186249 mp-1186250 mp-1186251 mp-1186252 mp-1186253 mp-1186254 mp-1186255 mp-1186256 mp-1186257 mp-1186258 mp-1186259 mp-1186260 mp-1186261 mp-1186262 mp-1186263 mp-1186264 mp-1186265 mp-1186266 mp-1186267 mp-1186268 mp-1186269 mp-1186270 mp-1186271 mp-1186272 mp-1186273 mp-1186274 mp-1186275 mp-1186276 mp-1186277 mp-1186278 mp-1186279 mp-1186280 mp-1186281 mp-1186282 mp-1186283 mp-1186284 mp-1186285 mp-1186286 mp-1186287 mp-1186288 mp-1186290 mp-1186291 mp-1186292 mp-1186293 mp-1186294 mp-1186295 mp-1186296 mp-1186297 mp-1186298 mp-1186299 mp-1186300 mp-1186301 mp-1186302 mp-1186303 mp-1186304 mp-1186305 mp-1186306 mp-1186307 mp-1186308 mp-1186309 mp-1186310 mp-1186311 mp-1186312 mp-1186313 mp-1186314 mp-1186315 mp-1186316 mp-1186317 mp-1186318 mp-1186319 mp-1186320 mp-1186321 mp-1186322 mp-1186323 mp-1186324 mp-1186325 mp-1186326 mp-1186327 mp-1186328 mp-1186329 mp-1186330 mp-1186331 mp-1186332 mp-1186333 mp-1186334 mp-1186335 mp-1186336 mp-1186337 mp-1186338 mp-1186339 mp-1186340 mp-1186341 mp-1186342 mp-1186343 mp-1186344 mp-1186345 mp-1186346 mp-1186347 mp-1186348 mp-1186349 mp-1186350 mp-1186351 mp-1186352 mp-1186353 mp-1186354 mp-1186355 mp-1186356 mp-1186357 mp-1186358 mp-1186359 mp-1186360 mp-1186361 mp-1186362 mp-1186363 mp-1186364 mp-1186365 mp-1186366 mp-1186367 mp-1186368 mp-1186369 mp-1186370 mp-1186371 mp-1186372 mp-1186373 mp-1186374 mp-1186376 mp-1186377 mp-1186378 mp-1186379 mp-1186380 mp-1186381 mp-1186382 mp-1186383 mp-1186384 mp-1186385 mp-1186386 mp-1186387 mp-1186388 mp-1186389 mp-1186390 mp-1186391 mp-1186392 mp-1186393 mp-1186394 mp-1186395 mp-1186396 mp-1186397 mp-1186398 mp-1186399 mp-1186400 mp-1186401 mp-1186402 mp-1186403 mp-1186404 mp-1186405 mp-1186406 mp-1186407 mp-1186408 mp-1186409 mp-1186410 mp-1186411 mp-1186412 mp-1186413 mp-1186414 mp-1186415 mp-1186416 mp-1186417 mp-1186418 mp-1186419 mp-1186420 mp-1186421 mp-1186422 mp-1186423 mp-1186424 mp-1186425 mp-1186426 mp-1186427 mp-1186428 mp-1186429 mp-1186430 mp-1186431 mp-1186432 mp-1186433 mp-1186434 mp-1186435 mp-1186436 mp-1186437 mp-1186438 mp-1186439 mp-1186440 mp-1186441 mp-1186442 mp-1186443 mp-1186444 mp-1186445 mp-1186446 mp-1186447 mp-1186448 mp-1186449 mp-1186450 mp-1186451 mp-1186452 mp-1186453 mp-1186454 mp-1186455 mp-1186456 mp-1186457 mp-1186458 mp-1186459 mp-1186460 mp-1186461 mp-1186462 mp-1186463 mp-1186464 mp-1186465 mp-1186466 mp-1186467 mp-1186468 mp-1186469 mp-1186470 mp-1186471 mp-1186472 mp-1186473 mp-1186474 mp-1186475 mp-1186476 mp-1186477 mp-1186478 mp-1186479 mp-1186480 mp-1186481 mp-1186482 mp-1186483 mp-1186484 mp-1186485 mp-1186486 mp-1186487 mp-1186488 mp-1186489 mp-1186490 mp-1186492 mp-1186493 mp-1186494 mp-1186495 mp-1186496 mp-1186497 mp-1186498 mp-1186499 mp-1186500 mp-1186501 mp-1186502 mp-1186504 mp-1186505 mp-1186506 mp-1186507 mp-1186508 mp-1186509 mp-1186510 mp-1186511 mp-1186512 mp-1186513 mp-1186514 mp-1186515 mp-1186516 mp-1186517 mp-1186518 mp-1186519 mp-1186520 mp-1186521 mp-1186522 mp-1186523 mp-1186524 mp-1186525 mp-1186526 mp-1186527 mp-1186528 mp-1186529 mp-1186530 mp-1186531 mp-1186532 mp-1186533 mp-1186534 mp-1186535 mp-1186536 mp-1186537 mp-1186538 mp-1186539 mp-1186540 mp-1186541 mp-1186542 mp-1186543 mp-1186544 mp-1186545 mp-1186546 mp-1186547 mp-1186548 mp-1186549 mp-1186550 mp-1186551 mp-1186552 mp-1186553 mp-1186554 mp-1186555 mp-1186556 mp-1186557 mp-1186558 mp-1186559 mp-1186560 mp-1186561 mp-1186562 mp-1186563 mp-1186564 mp-1186565 mp-1186566 mp-1186567 mp-1186568 mp-1186569 mp-1186570 mp-1186571 mp-1186572 mp-1186573 mp-1186574 mp-1186575 mp-1186576 mp-1186577 mp-1186578 mp-1186579 mp-1186580 mp-1186581 mp-1186582 mp-1186583 mp-1186584 mp-1186585 mp-1186586 mp-1186587 mp-1186588 mp-1186589 mp-1186590 mp-1186591 mp-1186592 mp-1186593 mp-1186594 mp-1186595 mp-1186596 mp-1186597 mp-1186598 mp-1186599 mp-1186600 mp-1186601 mp-1186602 mp-1186603 mp-1186604 mp-1186605 mp-1186606 mp-1186607 mp-1186608 mp-1186609 mp-1186610 mp-1186611 mp-1186612 mp-1186613 mp-1186614 mp-1186615 mp-1186616 mp-1186617 mp-1186618 mp-1186619 mp-1186620 mp-1186621 mp-1186622 mp-1186623 mp-1186624 mp-1186625 mp-1186626 mp-1186627 mp-1186628 mp-1186629 mp-1186630 mp-1186631 mp-1186632 mp-1186633 mp-1186634 mp-1186635 mp-1186636 mp-1186637 mp-1186638 mp-1186639 mp-1186640 mp-1186641 mp-1186642 mp-1186643 mp-1186644 mp-1186645 mp-1186646 mp-1186647 mp-1186648 mp-1186649 mp-1186650 mp-1186651 mp-1186652 mp-1186653 mp-1186654 mp-1186655 mp-1186656 mp-1186657 mp-1186658 mp-1186659 mp-1186660 mp-1186661 mp-1186662 mp-1186663 mp-1186664 mp-1186665 mp-1186666 mp-1186667 mp-1186668 mp-1186669 mp-1186670 mp-1186671 mp-1186672 mp-1186673 mp-1186674 mp-1186675 mp-1186676 mp-1186677 mp-1186678 mp-1186679 mp-1186680 mp-1186681 mp-1186682 mp-1186683 mp-1186684 mp-1186685 mp-1186686 mp-1186687 mp-1186688 mp-1186689 mp-1186690 mp-1186691 mp-1186692 mp-1186693 mp-1186694 mp-1186695 mp-1186696 mp-1186697 mp-1186698 mp-1186699 mp-1186700 mp-1186701 mp-1186702 mp-1186703 mp-1186704 mp-1186705 mp-1186706 mp-1186707 mp-1186708 mp-1186709 mp-1186711 mp-1186712 mp-1186713 mp-1186714 mp-1186715 mp-1186716 mp-1186717 mp-1186718 mp-1186719 mp-1186720 mp-1186721 mp-1186722 mp-1186724 mp-1186725 mp-1186726 mp-1186727 mp-1186728 mp-1186729 mp-1186730 mp-1186731 mp-1186732 mp-1186733 mp-1186734 mp-1186735 mp-1186736 mp-1186737 mp-1186738 mp-1186739 mp-1186740 mp-1186741 mp-1186742 mp-1186743 mp-1186744 mp-1186745 mp-1186746 mp-1186747 mp-1186748 mp-1186749 mp-1186750 mp-1186751 mp-1186752 mp-1186753 mp-1186754 mp-1186755 mp-1186756 mp-1186757 mp-1186758 mp-1186759 mp-1186760 mp-1186761 mp-1186762 mp-1186763 mp-1186764 mp-1186765 mp-1186766 mp-1186767 mp-1186768 mp-1186769 mp-1186770 mp-1186771 mp-1186772 mp-1186773 mp-1186774 mp-1186775 mp-1186776 mp-1186777 mp-1186778 mp-1186779 mp-1186780 mp-1186781 mp-1186782 mp-1186783 mp-1186784 mp-1186785 mp-1186786 mp-1186787 mp-1186788 mp-1186789 mp-1186790 mp-1186791 mp-1186792 mp-1186793 mp-1186794 mp-1186795 mp-1186796 mp-1186797 mp-1186799 mp-1186801 mp-1186802 mp-1186803 mp-1186804 mp-1186805 mp-1186806 mp-1186807 mp-1186808 mp-1186809 mp-1186810 mp-1186811 mp-1186812 mp-1186813 mp-1186815 mp-1186816 mp-1186817 mp-1186818 mp-1186819 mp-1186820 mp-1186821 mp-1186822 mp-1186823 mp-1186824 mp-1186826 mp-1186827 mp-1186828 mp-1186829 mp-1186832 mp-1186833 mp-1186834 mp-1186835 mp-1186836 mp-1186838 mp-1186839 mp-1186840 mp-1186841 mp-1186842 mp-1186843 mp-1186844 mp-1186845 mp-1186846 mp-1186847 mp-1186848 mp-1186849 mp-1186850 mp-1186851 mp-1186852 mp-1186853 mp-1186855 mp-1186856 mp-1186857 mp-1186858 mp-1186859 mp-1186860 mp-1186861 mp-1186862 mp-1186863 mp-1186864 mp-1186865 mp-1186866 mp-1186867 mp-1186868 mp-1186869 mp-1186870 mp-1186871 mp-1186872 mp-1186873 mp-1186874 mp-1186875 mp-1186876 mp-1186877 mp-1186878 mp-1186879 mp-1186880 mp-1186881 mp-1186882 mp-1186883 mp-1186884 mp-1186885 mp-1186886 mp-1186887 mp-1186888 mp-1186889 mp-1186890 mp-1186891 mp-1186892 mp-1186893 mp-1186894 mp-1186895 mp-1186896 mp-1186897 mp-1186898 mp-1186899 mp-11869 mp-1186900 mp-1186901 mp-1186902 mp-1186903 mp-1186904 mp-1186906 mp-1186907 mp-1186908 mp-1186909 mp-1186910 mp-1186912 mp-1186913 mp-1186914 mp-1186915 mp-1186916 mp-1186917 mp-1186918 mp-1186919 mp-1186920 mp-1186921 mp-1186922 mp-1186923 mp-1186924 mp-1186925 mp-1186926 mp-1186927 mp-1186928 mp-1186929 mp-1186930 mp-1186931 mp-1186932 mp-1186933 mp-1186934 mp-1186935 mp-1186936 mp-1186937 mp-1186938 mp-1186939 mp-1186940 mp-1186941 mp-1186942 mp-1186943 mp-1186944 mp-1186945 mp-1186946 mp-1186947 mp-1186948 mp-1186949 mp-1186950 mp-1186951 mp-1186952 mp-1186953 mp-1186954 mp-1186955 mp-1186956 mp-1186957 mp-1186958 mp-1186959 mp-1186960 mp-1186961 mp-1186962 mp-1186963 mp-1186964 mp-1186965 mp-1186966 mp-1186967 mp-1186968 mp-1186969 mp-1186970 mp-1186971 mp-1186972 mp-1186973 mp-1186974 mp-1186975 mp-1186976 mp-1186977 mp-1186978 mp-1186979 mp-1186980 mp-1186981 mp-1186984 mp-1186985 mp-1186986 mp-1186987 mp-1186988 mp-1186989 mp-1186990 mp-1186991 mp-1186992 mp-1186993 mp-1186994 mp-1186995 mp-1186997 mp-1186998 mp-1186999 mp-1187 mp-11870 mp-1187000 mp-1187001 mp-1187002 mp-1187003 mp-1187004 mp-1187005 mp-1187006 mp-1187007 mp-1187008 mp-1187009 mp-1187010 mp-1187011 mp-1187012 mp-1187013 mp-1187014 mp-1187015 mp-1187016 mp-1187017 mp-1187018 mp-1187019 mp-1187021 mp-1187022 mp-1187023 mp-1187024 mp-1187025 mp-1187026 mp-1187027 mp-1187028 mp-1187029 mp-1187030 mp-1187031 mp-1187032 mp-1187033 mp-1187034 mp-1187035 mp-1187036 mp-1187037 mp-1187038 mp-1187039 mp-1187040 mp-1187041 mp-1187042 mp-1187043 mp-1187044 mp-1187045 mp-1187046 mp-1187047 mp-1187048 mp-1187049 mp-1187050 mp-1187051 mp-1187052 mp-1187053 mp-1187054 mp-1187055 mp-1187056 mp-1187057 mp-1187058 mp-1187059 mp-1187060 mp-1187061 mp-1187062 mp-1187063 mp-1187064 mp-1187065 mp-1187066 mp-1187067 mp-1187068 mp-1187069 mp-1187070 mp-1187071 mp-1187072 mp-1187073 mp-1187074 mp-1187075 mp-1187076 mp-1187077 mp-1187078 mp-1187079 mp-1187080 mp-1187081 mp-1187083 mp-1187084 mp-1187085 mp-1187086 mp-1187087 mp-1187088 mp-1187089 mp-1187090 mp-1187091 mp-1187092 mp-1187093 mp-1187094 mp-1187095 mp-1187096 mp-1187097 mp-1187098 mp-1187099 mp-11871 mp-1187100 mp-1187101 mp-1187102 mp-1187103 mp-1187104 mp-1187105 mp-1187106 mp-1187107 mp-1187108 mp-1187109 mp-1187110 mp-1187111 mp-1187112 mp-1187113 mp-1187114 mp-1187115 mp-1187116 mp-1187117 mp-1187118 mp-1187119 mp-1187120 mp-1187121 mp-1187122 mp-1187123 mp-1187124 mp-1187125 mp-1187126 mp-1187127 mp-1187128 mp-1187129 mp-1187130 mp-1187131 mp-1187132 mp-1187133 mp-1187134 mp-1187135 mp-1187136 mp-1187137 mp-1187138 mp-1187139 mp-1187140 mp-1187141 mp-1187142 mp-1187143 mp-1187144 mp-1187145 mp-1187146 mp-1187147 mp-1187148 mp-1187149 mp-1187150 mp-1187151 mp-1187152 mp-1187153 mp-1187154 mp-1187155 mp-1187156 mp-1187157 mp-1187158 mp-1187159 mp-1187160 mp-1187161 mp-1187162 mp-1187163 mp-1187164 mp-1187166 mp-1187167 mp-1187168 mp-1187169 mp-1187170 mp-1187171 mp-1187172 mp-1187173 mp-1187174 mp-1187175 mp-1187176 mp-1187177 mp-1187178 mp-1187179 mp-1187180 mp-1187181 mp-1187182 mp-1187183 mp-1187184 mp-1187185 mp-1187186 mp-1187187 mp-1187188 mp-1187189 mp-1187190 mp-1187191 mp-1187192 mp-1187193 mp-1187194 mp-1187195 mp-1187196 mp-1187197 mp-1187198 mp-1187199 mp-11872 mp-1187200 mp-1187201 mp-1187202 mp-1187203 mp-1187204 mp-1187205 mp-1187206 mp-1187207 mp-1187208 mp-1187209 mp-1187210 mp-1187211 mp-1187212 mp-1187213 mp-1187214 mp-1187215 mp-1187216 mp-1187217 mp-1187218 mp-1187219 mp-1187220 mp-1187221 mp-1187222 mp-1187223 mp-1187224 mp-1187225 mp-1187226 mp-1187227 mp-1187228 mp-1187229 mp-1187230 mp-1187231 mp-1187232 mp-1187233 mp-1187234 mp-1187235 mp-1187236 mp-1187237 mp-1187238 mp-1187239 mp-1187240 mp-1187241 mp-1187242 mp-1187243 mp-1187244 mp-1187245 mp-1187247 mp-1187248 mp-1187249 mp-1187250 mp-1187251 mp-1187252 mp-1187253 mp-1187254 mp-1187255 mp-1187256 mp-1187257 mp-1187258 mp-1187259 mp-1187260 mp-1187261 mp-1187262 mp-1187263 mp-1187264 mp-1187265 mp-1187266 mp-1187267 mp-1187268 mp-1187269 mp-1187270 mp-1187271 mp-1187272 mp-1187273 mp-1187274 mp-1187275 mp-1187276 mp-1187277 mp-1187278 mp-1187279 mp-1187280 mp-1187281 mp-1187282 mp-1187283 mp-1187284 mp-1187285 mp-1187287 mp-1187288 mp-1187289 mp-1187290 mp-1187291 mp-1187292 mp-1187293 mp-1187294 mp-1187295 mp-1187296 mp-1187297 mp-1187298 mp-1187299 mp-11873 mp-1187300 mp-1187301 mp-1187302 mp-1187303 mp-1187304 mp-1187305 mp-1187306 mp-1187307 mp-1187308 mp-1187309 mp-1187310 mp-1187311 mp-1187312 mp-1187313 mp-1187314 mp-1187315 mp-1187316 mp-1187317 mp-1187318 mp-1187319 mp-1187320 mp-1187321 mp-1187322 mp-1187323 mp-1187324 mp-1187325 mp-1187326 mp-1187327 mp-1187328 mp-1187329 mp-1187330 mp-1187331 mp-1187332 mp-1187333 mp-1187334 mp-1187335 mp-1187336 mp-1187337 mp-1187338 mp-1187339 mp-1187340 mp-1187341 mp-1187342 mp-1187343 mp-1187344 mp-1187345 mp-1187346 mp-1187347 mp-1187348 mp-1187349 mp-1187350 mp-1187351 mp-1187352 mp-1187353 mp-1187354 mp-1187355 mp-1187356 mp-1187357 mp-1187358 mp-1187359 mp-1187360 mp-1187361 mp-1187362 mp-1187363 mp-1187364 mp-1187365 mp-1187366 mp-1187367 mp-1187368 mp-1187369 mp-1187370 mp-1187371 mp-1187372 mp-1187373 mp-1187374 mp-1187375 mp-1187376 mp-1187377 mp-1187378 mp-1187379 mp-1187380 mp-1187381 mp-1187382 mp-1187383 mp-1187384 mp-1187385 mp-1187386 mp-1187387 mp-1187388 mp-1187389 mp-1187390 mp-1187391 mp-1187392 mp-1187393 mp-1187394 mp-1187395 mp-1187396 mp-1187397 mp-1187398 mp-1187399 mp-1187400 mp-1187401 mp-1187402 mp-1187403 mp-1187404 mp-1187405 mp-1187406 mp-1187407 mp-1187408 mp-1187409 mp-1187410 mp-1187411 mp-1187412 mp-1187413 mp-1187414 mp-1187415 mp-1187416 mp-1187417 mp-1187418 mp-1187419 mp-1187420 mp-1187421 mp-1187422 mp-1187423 mp-1187424 mp-1187425 mp-1187426 mp-1187427 mp-1187428 mp-1187429 mp-1187430 mp-1187431 mp-1187432 mp-1187433 mp-1187434 mp-1187435 mp-1187436 mp-1187437 mp-1187438 mp-1187439 mp-1187440 mp-1187441 mp-1187442 mp-1187443 mp-1187444 mp-1187445 mp-1187446 mp-1187447 mp-1187448 mp-1187449 mp-1187450 mp-1187451 mp-1187452 mp-1187453 mp-1187454 mp-1187455 mp-1187456 mp-1187457 mp-1187458 mp-1187459 mp-1187460 mp-1187461 mp-1187462 mp-1187463 mp-1187464 mp-1187465 mp-1187466 mp-1187467 mp-1187468 mp-1187469 mp-1187470 mp-1187471 mp-1187472 mp-1187473 mp-1187474 mp-1187475 mp-1187476 mp-1187477 mp-1187478 mp-1187479 mp-1187480 mp-1187481 mp-1187482 mp-1187483 mp-1187484 mp-1187485 mp-1187486 mp-1187487 mp-1187488 mp-1187489 mp-1187490 mp-1187491 mp-1187492 mp-1187493 mp-1187494 mp-1187495 mp-1187496 mp-1187497 mp-1187498 mp-1187499 mp-11875 mp-1187500 mp-1187501 mp-1187502 mp-1187503 mp-1187504 mp-1187505 mp-1187506 mp-1187507 mp-1187508 mp-1187509 mp-1187510 mp-1187511 mp-1187512 mp-1187513 mp-1187514 mp-1187515 mp-1187516 mp-1187517 mp-1187518 mp-1187519 mp-1187520 mp-1187521 mp-1187522 mp-1187523 mp-1187524 mp-1187525 mp-1187526 mp-1187527 mp-1187528 mp-1187529 mp-1187530 mp-1187531 mp-1187532 mp-1187533 mp-1187534 mp-1187535 mp-1187536 mp-1187537 mp-1187538 mp-1187539 mp-1187540 mp-1187541 mp-1187542 mp-1187543 mp-1187544 mp-1187545 mp-1187546 mp-1187547 mp-1187548 mp-1187549 mp-1187550 mp-1187551 mp-1187552 mp-1187553 mp-1187554 mp-1187555 mp-1187556 mp-1187557 mp-1187558 mp-1187559 mp-1187560 mp-1187561 mp-1187562 mp-1187563 mp-1187564 mp-1187565 mp-1187566 mp-1187567 mp-1187568 mp-1187569 mp-1187570 mp-1187571 mp-1187572 mp-1187573 mp-1187574 mp-1187575 mp-1187576 mp-1187577 mp-1187578 mp-1187579 mp-1187580 mp-1187581 mp-1187582 mp-1187583 mp-1187584 mp-1187585 mp-1187586 mp-1187587 mp-1187588 mp-1187589 mp-1187590 mp-1187591 mp-1187592 mp-1187593 mp-1187594 mp-1187595 mp-1187596 mp-1187597 mp-1187598 mp-1187599 mp-1187600 mp-1187601 mp-1187602 mp-1187603 mp-1187604 mp-1187605 mp-1187606 mp-1187607 mp-1187608 mp-1187609 mp-1187610 mp-1187611 mp-1187612 mp-1187613 mp-1187614 mp-1187615 mp-1187616 mp-1187617 mp-1187618 mp-1187619 mp-1187620 mp-1187621 mp-1187622 mp-1187623 mp-1187624 mp-1187625 mp-1187626 mp-1187627 mp-1187628 mp-1187629 mp-1187630 mp-1187631 mp-1187632 mp-1187633 mp-1187634 mp-1187635 mp-1187636 mp-1187637 mp-1187638 mp-1187639 mp-1187640 mp-1187641 mp-1187642 mp-1187643 mp-1187644 mp-1187645 mp-1187646 mp-1187647 mp-1187648 mp-1187649 mp-1187650 mp-1187651 mp-1187652 mp-1187653 mp-1187654 mp-1187655 mp-1187656 mp-1187657 mp-1187658 mp-1187659 mp-1187660 mp-1187661 mp-1187662 mp-1187663 mp-1187664 mp-1187665 mp-1187666 mp-1187667 mp-1187668 mp-1187669 mp-1187670 mp-1187671 mp-1187672 mp-1187673 mp-1187674 mp-1187675 mp-1187676 mp-1187677 mp-1187678 mp-1187679 mp-1187680 mp-1187681 mp-1187682 mp-1187683 mp-1187684 mp-1187685 mp-1187686 mp-1187687 mp-1187689 mp-1187690 mp-1187691 mp-1187692 mp-1187693 mp-1187694 mp-1187695 mp-1187696 mp-1187697 mp-1187698 mp-1187699 mp-1187700 mp-1187701 mp-1187702 mp-1187703 mp-1187704 mp-1187705 mp-1187706 mp-1187707 mp-1187708 mp-1187709 mp-1187710 mp-1187711 mp-1187712 mp-1187713 mp-1187714 mp-1187715 mp-1187716 mp-1187717 mp-1187718 mp-1187719 mp-1187720 mp-1187721 mp-1187722 mp-1187723 mp-1187724 mp-1187725 mp-1187726 mp-1187727 mp-1187728 mp-1187729 mp-1187730 mp-1187731 mp-1187732 mp-1187733 mp-1187734 mp-1187735 mp-1187736 mp-1187737 mp-1187738 mp-1187739 mp-1187740 mp-1187741 mp-1187742 mp-1187743 mp-1187744 mp-1187745 mp-1187746 mp-1187747 mp-1187748 mp-1187749 mp-1187750 mp-1187751 mp-1187752 mp-1187753 mp-1187755 mp-1187756 mp-1187757 mp-1187758 mp-1187759 mp-1187760 mp-1187761 mp-1187762 mp-1187763 mp-1187764 mp-1187765 mp-1187766 mp-1187767 mp-1187768 mp-1187769 mp-1187770 mp-1187771 mp-1187772 mp-1187773 mp-1187774 mp-1187775 mp-1187776 mp-1187777 mp-1187778 mp-1187779 mp-1187780 mp-1187781 mp-1187782 mp-1187783 mp-1187784 mp-1187785 mp-1187786 mp-1187787 mp-1187788 mp-1187789 mp-1187790 mp-1187791 mp-1187792 mp-1187794 mp-1187795 mp-1187796 mp-1187797 mp-1187798 mp-1187799 mp-1187800 mp-1187801 mp-1187802 mp-1187803 mp-1187804 mp-1187805 mp-1187806 mp-1187807 mp-1187808 mp-1187809 mp-1187810 mp-1187811 mp-1187812 mp-1187813 mp-1187814 mp-1187815 mp-1187816 mp-1187817 mp-1187818 mp-1187819 mp-1187820 mp-1187821 mp-1187822 mp-1187823 mp-1187824 mp-1187825 mp-1187826 mp-1187827 mp-1187828 mp-1187829 mp-1187831 mp-1187832 mp-1187833 mp-1187834 mp-1187836 mp-1187837 mp-1187838 mp-1187839 mp-1187840 mp-1187841 mp-1187843 mp-1187844 mp-1187845 mp-1187846 mp-1187847 mp-1187848 mp-1187849 mp-1187850 mp-1187851 mp-1187852 mp-1187853 mp-1187854 mp-1187855 mp-1187856 mp-1187857 mp-1187858 mp-1187859 mp-1187860 mp-1187861 mp-1187862 mp-1187863 mp-1187864 mp-1187865 mp-1187866 mp-1187868 mp-1187869 mp-1187870 mp-1187871 mp-1187872 mp-1187874 mp-1187875 mp-1187876 mp-1187877 mp-1187878 mp-1187879 mp-1187880 mp-1187881 mp-1187882 mp-1187883 mp-1187884 mp-1187885 mp-1187886 mp-1187887 mp-1187888 mp-1187889 mp-1187890 mp-1187891 mp-1187892 mp-1187893 mp-1187894 mp-1187896 mp-1187897 mp-1187898 mp-1187899 mp-11879 mp-1187900 mp-1187901 mp-1187902 mp-1187903 mp-1187905 mp-1187906 mp-1187907 mp-1187908 mp-1187909 mp-1187910 mp-1187911 mp-1187912 mp-1187913 mp-1187914 mp-1187915 mp-1187916 mp-1187917 mp-1187918 mp-1187920 mp-1187921 mp-1187922 mp-1187923 mp-1187924 mp-1187925 mp-1187926 mp-1187927 mp-1187928 mp-1187929 mp-1187930 mp-1187931 mp-1187932 mp-1187933 mp-1187934 mp-1187935 mp-1187936 mp-1187937 mp-1187938 mp-1187939 mp-1187940 mp-1187941 mp-1187942 mp-1187944 mp-1187945 mp-1187946 mp-1187947 mp-1187948 mp-1187949 mp-1187950 mp-1187951 mp-1187952 mp-1187953 mp-1187954 mp-1187955 mp-1187956 mp-1187957 mp-1187958 mp-1187959 mp-1187960 mp-1187961 mp-1187962 mp-1187963 mp-1187964 mp-1187965 mp-1187966 mp-1187967 mp-1187968 mp-1187969 mp-1187970 mp-1187971 mp-1187972 mp-1187973 mp-1187974 mp-1187975 mp-1187976 mp-1187977 mp-1187978 mp-1187979 mp-1187980 mp-1187981 mp-1187982 mp-1187983 mp-1187984 mp-1187985 mp-1187986 mp-1187987 mp-1187988 mp-1187989 mp-1187990 mp-1187991 mp-1187992 mp-1187993 mp-1187995 mp-1187996 mp-1187997 mp-1187998 mp-1187999 mp-1188000 mp-1188001 mp-1188002 mp-1188003 mp-1188004 mp-1188005 mp-1188006 mp-1188007 mp-1188008 mp-1188009 mp-1188010 mp-1188011 mp-1188012 mp-1188013 mp-1188014 mp-1188015 mp-1188016 mp-1188017 mp-1188018 mp-1188019 mp-1188020 mp-1188021 mp-1188022 mp-1188023 mp-1188024 mp-1188025 mp-1188026 mp-1188027 mp-1188028 mp-1188029 mp-1188030 mp-1188031 mp-1188032 mp-1188033 mp-1188034 mp-1188035 mp-1188036 mp-1188037 mp-1188038 mp-1188039 mp-1188040 mp-1188041 mp-1188042 mp-1188043 mp-1188044 mp-1188045 mp-1188046 mp-1188047 mp-1188048 mp-1188049 mp-1188050 mp-1188051 mp-1188052 mp-1188053 mp-1188054 mp-1188055 mp-1188056 mp-1188058 mp-1188059 mp-1188060 mp-1188061 mp-1188062 mp-1188063 mp-1188064 mp-1188065 mp-1188066 mp-1188067 mp-1188068 mp-1188069 mp-1188070 mp-1188071 mp-1188073 mp-1188074 mp-1188075 mp-1188076 mp-1188077 mp-1188078 mp-1188079 mp-1188080 mp-1188081 mp-1188082 mp-1188083 mp-1188085 mp-1188086 mp-1188087 mp-1188088 mp-1188089 mp-1188090 mp-1188091 mp-1188092 mp-1188093 mp-1188095 mp-1188096 mp-1188097 mp-1188098 mp-1188099 mp-1188102 mp-1188106 mp-1188107 mp-1188108 mp-1188109 mp-1188110 mp-1188111 mp-1188112 mp-1188114 mp-1188115 mp-1188117 mp-1188119 mp-1188121 mp-1188122 mp-1188123 mp-1188124 mp-1188125 mp-1188126 mp-1188128 mp-1188129 mp-1188131 mp-1188132 mp-1188133 mp-1188134 mp-1188135 mp-1188136 mp-1188137 mp-1188138 mp-1188141 mp-1188143 mp-1188145 mp-1188146 mp-1188147 mp-1188151 mp-1188153 mp-1188155 mp-1188157 mp-1188158 mp-1188159 mp-1188160 mp-1188168 mp-1188169 mp-1188172 mp-1188173 mp-1188175 mp-1188177 mp-1188179 mp-1188181 mp-1188182 mp-1188183 mp-1188184 mp-1188185 mp-1188187 mp-1188188 mp-1188192 mp-1188193 mp-1188194 mp-1188195 mp-1188199 mp-11882 mp-1188200 mp-1188203 mp-1188205 mp-1188206 mp-1188207 mp-1188208 mp-1188210 mp-1188211 mp-1188213 mp-1188214 mp-1188215 mp-1188216 mp-1188218 mp-1188219 mp-1188220 mp-1188221 mp-1188223 mp-1188225 mp-1188226 mp-1188228 mp-1188229 mp-1188234 mp-1188235 mp-1188236 mp-1188237 mp-1188238 mp-1188239 mp-1188242 mp-1188243 mp-1188244 mp-1188245 mp-1188247 mp-1188248 mp-1188249 mp-1188251 mp-1188254 mp-1188255 mp-1188256 mp-1188257 mp-1188258 mp-1188260 mp-1188262 mp-1188263 mp-1188264 mp-1188266 mp-1188267 mp-1188268 mp-1188269 mp-1188270 mp-1188271 mp-1188272 mp-1188273 mp-1188274 mp-1188278 mp-1188279 mp-1188281 mp-1188282 mp-1188283 mp-1188284 mp-1188285 mp-1188286 mp-1188287 mp-1188288 mp-1188289 mp-1188292 mp-1188293 mp-1188296 mp-1188299 mp-11883 mp-1188302 mp-1188303 mp-1188304 mp-1188305 mp-1188308 mp-1188309 mp-1188310 mp-1188312 mp-1188316 mp-1188317 mp-1188318 mp-1188319 mp-1188320 mp-1188322 mp-1188323 mp-1188325 mp-1188330 mp-1188331 mp-1188333 mp-1188334 mp-1188336 mp-1188342 mp-1188344 mp-1188346 mp-1188347 mp-1188350 mp-1188352 mp-1188353 mp-1188354 mp-1188355 mp-1188357 mp-1188358 mp-1188363 mp-1188364 mp-1188365 mp-1188367 mp-1188368 mp-1188370 mp-1188372 mp-1188373 mp-1188375 mp-1188376 mp-1188379 mp-1188383 mp-1188385 mp-1188386 mp-1188388 mp-1188389 mp-1188392 mp-1188393 mp-1188395 mp-1188397 mp-1188402 mp-1188408 mp-1188409 mp-1188410 mp-1188411 mp-1188412 mp-1188413 mp-1188414 mp-1188416 mp-1188417 mp-1188418 mp-1188420 mp-1188423 mp-1188425 mp-1188427 mp-1188428 mp-1188429 mp-1188432 mp-1188434 mp-1188435 mp-1188440 mp-1188441 mp-1188442 mp-1188445 mp-1188446 mp-1188447 mp-1188448 mp-1188449 mp-1188450 mp-1188451 mp-1188453 mp-1188454 mp-1188462 mp-1188463 mp-1188465 mp-1188466 mp-1188468 mp-1188469 mp-1188470 mp-1188472 mp-1188474 mp-1188475 mp-1188476 mp-1188477 mp-1188478 mp-1188480 mp-1188481 mp-1188482 mp-1188483 mp-1188485 mp-1188487 mp-1188488 mp-1188494 mp-1188496 mp-1188497 mp-1188498 mp-1188500 mp-1188501 mp-1188502 mp-1188504 mp-1188505 mp-1188506 mp-1188507 mp-1188508 mp-1188509 mp-1188510 mp-1188512 mp-1188513 mp-1188514 mp-1188515 mp-1188517 mp-1188518 mp-1188521 mp-1188522 mp-1188524 mp-1188528 mp-1188529 mp-1188531 mp-1188532 mp-1188534 mp-1188535 mp-1188536 mp-1188539 mp-1188541 mp-1188542 mp-1188545 mp-1188546 mp-1188547 mp-1188548 mp-1188549 mp-1188550 mp-1188555 mp-1188557 mp-1188558 mp-1188559 mp-1188561 mp-1188562 mp-1188564 mp-1188565 mp-1188566 mp-1188567 mp-1188569 mp-1188570 mp-1188571 mp-1188573 mp-1188575 mp-1188577 mp-1188578 mp-1188579 mp-1188581 mp-1188582 mp-1188583 mp-1188584 mp-1188586 mp-1188587 mp-1188588 mp-1188589 mp-1188590 mp-1188594 mp-1188596 mp-1188599 mp-1188600 mp-1188601 mp-1188603 mp-1188604 mp-1188605 mp-1188606 mp-1188608 mp-1188609 mp-1188610 mp-1188611 mp-1188613 mp-1188615 mp-1188616 mp-1188617 mp-1188620 mp-1188621 mp-1188623 mp-1188624 mp-1188625 mp-1188626 mp-1188629 mp-1188631 mp-1188632 mp-1188637 mp-1188638 mp-1188639 mp-1188640 mp-1188644 mp-1188645 mp-1188646 mp-1188648 mp-1188649 mp-1188650 mp-1188652 mp-1188653 mp-1188654 mp-1188655 mp-1188656 mp-1188658 mp-1188660 mp-1188662 mp-1188663 mp-1188665 mp-1188666 mp-1188667 mp-1188668 mp-1188671 mp-1188676 mp-1188677 mp-1188678 mp-1188681 mp-1188682 mp-1188683 mp-1188684 mp-1188687 mp-1188688 mp-1188689 mp-1188690 mp-1188693 mp-1188696 mp-1188697 mp-11887 mp-1188700 mp-1188702 mp-1188705 mp-1188709 mp-1188711 mp-1188712 mp-1188713 mp-1188715 mp-1188718 mp-1188719 mp-1188721 mp-1188722 mp-1188724 mp-1188725 mp-1188728 mp-1188729 mp-1188730 mp-1188731 mp-1188734 mp-1188736 mp-1188738 mp-1188739 mp-1188741 mp-1188742 mp-1188744 mp-1188747 mp-1188749 mp-1188750 mp-1188752 mp-1188755 mp-1188757 mp-1188759 mp-1188760 mp-1188761 mp-1188762 mp-1188765 mp-1188768 mp-1188769 mp-1188770 mp-1188772 mp-1188776 mp-1188779 mp-1188783 mp-1188784 mp-1188785 mp-1188788 mp-1188789 mp-1188790 mp-1188792 mp-1188793 mp-1188794 mp-1188796 mp-1188800 mp-1188802 mp-1188803 mp-1188804 mp-1188805 mp-1188807 mp-1188811 mp-1188812 mp-1188813 mp-1188814 mp-1188815 mp-1188816 mp-1188817 mp-1188818 mp-1188821 mp-1188823 mp-1188825 mp-1188827 mp-1188828 mp-1188829 mp-1188832 mp-1188833 mp-1188834 mp-1188835 mp-1188836 mp-1188838 mp-1188839 mp-1188840 mp-1188841 mp-1188842 mp-1188845 mp-1188846 mp-1188848 mp-1188849 mp-1188851 mp-1188852 mp-1188853 mp-1188855 mp-1188856 mp-1188857 mp-1188861 mp-1188862 mp-1188863 mp-1188864 mp-1188869 mp-1188870 mp-1188871 mp-1188875 mp-1188876 mp-1188878 mp-1188881 mp-1188886 mp-1188888 mp-1188890 mp-1188895 mp-1188896 mp-1188897 mp-1188898 mp-1188899 mp-1188900 mp-1188901 mp-1188902 mp-1188903 mp-1188905 mp-1188906 mp-1188908 mp-1188909 mp-1188910 mp-1188911 mp-1188912 mp-1188913 mp-1188914 mp-1188915 mp-1188916 mp-1188917 mp-1188923 mp-1188924 mp-1188926 mp-1188928 mp-1188929 mp-1188930 mp-1188931 mp-1188933 mp-1188934 mp-1188937 mp-1188939 mp-1188940 mp-1188943 mp-1188944 mp-1188946 mp-1188947 mp-1188948 mp-1188950 mp-1188951 mp-1188952 mp-1188953 mp-1188954 mp-1188955 mp-1188957 mp-1188958 mp-1188959 mp-1188960 mp-1188961 mp-1188970 mp-1188971 mp-1188974 mp-1188975 mp-1188977 mp-1188979 mp-1188981 mp-1188982 mp-1188983 mp-1188984 mp-1188985 mp-1188987 mp-1188988 mp-1188989 mp-1188990 mp-1188992 mp-1188994 mp-1188995 mp-1188996 mp-1188998 mp-1188999 mp-1189 mp-1189002 mp-1189005 mp-1189006 mp-1189007 mp-1189009 mp-1189011 mp-1189012 mp-1189013 mp-1189014 mp-1189015 mp-1189016 mp-1189017 mp-1189018 mp-1189020 mp-1189021 mp-1189023 mp-1189031 mp-1189032 mp-1189033 mp-1189034 mp-1189035 mp-1189037 mp-1189039 mp-1189040 mp-1189041 mp-1189043 mp-1189044 mp-1189045 mp-1189046 mp-1189047 mp-1189051 mp-1189053 mp-1189054 mp-1189056 mp-1189057 mp-1189061 mp-1189063 mp-1189064 mp-1189066 mp-1189067 mp-1189069 mp-1189071 mp-1189073 mp-1189074 mp-1189075 mp-1189076 mp-1189077 mp-1189078 mp-1189081 mp-1189083 mp-1189084 mp-1189085 mp-1189088 mp-1189091 mp-1189092 mp-1189094 mp-1189095 mp-1189096 mp-1189097 mp-1189098 mp-1189099 mp-1189100 mp-1189101 mp-1189102 mp-1189104 mp-1189105 mp-1189107 mp-1189112 mp-1189114 mp-1189116 mp-1189119 mp-1189120 mp-1189121 mp-1189122 mp-1189125 mp-1189126 mp-1189127 mp-1189131 mp-1189134 mp-1189135 mp-1189137 mp-1189138 mp-1189139 mp-1189141 mp-1189143 mp-1189144 mp-1189145 mp-1189146 mp-1189147 mp-1189148 mp-1189150 mp-1189152 mp-1189153 mp-1189154 mp-1189156 mp-1189157 mp-1189158 mp-1189159 mp-1189161 mp-1189162 mp-1189163 mp-1189165 mp-1189166 mp-1189170 mp-1189171 mp-1189172 mp-1189173 mp-1189174 mp-1189177 mp-1189181 mp-1189182 mp-1189186 mp-1189187 mp-1189188 mp-1189189 mp-1189190 mp-1189193 mp-1189194 mp-1189196 mp-1189199 mp-11892 mp-1189200 mp-1189201 mp-1189202 mp-1189206 mp-1189208 mp-1189209 mp-1189210 mp-1189212 mp-1189214 mp-1189218 mp-1189223 mp-1189224 mp-1189225 mp-1189226 mp-1189227 mp-1189228 mp-1189230 mp-1189233 mp-1189235 mp-1189239 mp-1189240 mp-1189241 mp-1189242 mp-1189243 mp-1189245 mp-1189246 mp-1189247 mp-1189249 mp-1189250 mp-1189251 mp-1189253 mp-1189257 mp-1189258 mp-1189259 mp-1189260 mp-1189261 mp-1189263 mp-1189264 mp-1189265 mp-1189266 mp-1189270 mp-1189271 mp-1189272 mp-1189274 mp-1189282 mp-1189283 mp-1189284 mp-1189285 mp-1189286 mp-1189287 mp-1189288 mp-1189290 mp-1189291 mp-1189292 mp-1189294 mp-1189295 mp-1189296 mp-1189297 mp-1189298 mp-11893 mp-1189303 mp-1189305 mp-1189307 mp-1189309 mp-1189310 mp-1189312 mp-1189314 mp-1189316 mp-1189317 mp-1189318 mp-1189319 mp-1189323 mp-1189324 mp-1189325 mp-1189327 mp-1189328 mp-1189329 mp-1189333 mp-1189335 mp-1189338 mp-1189339 mp-1189340 mp-1189341 mp-1189342 mp-1189343 mp-1189345 mp-1189346 mp-1189348 mp-1189350 mp-1189352 mp-1189354 mp-1189355 mp-1189356 mp-1189357 mp-1189358 mp-1189359 mp-1189360 mp-1189362 mp-1189365 mp-1189366 mp-1189367 mp-1189370 mp-1189371 mp-1189372 mp-1189374 mp-1189376 mp-1189377 mp-1189378 mp-1189379 mp-1189382 mp-1189383 mp-1189384 mp-1189385 mp-1189387 mp-1189389 mp-1189391 mp-1189393 mp-1189395 mp-1189397 mp-1189398 mp-1189399 mp-1189402 mp-1189405 mp-1189406 mp-1189407 mp-1189408 mp-1189409 mp-1189414 mp-1189416 mp-1189420 mp-1189427 mp-1189428 mp-1189429 mp-1189430 mp-1189432 mp-1189433 mp-1189434 mp-1189436 mp-1189438 mp-1189441 mp-1189442 mp-1189443 mp-1189448 mp-1189451 mp-1189452 mp-1189454 mp-1189460 mp-1189461 mp-1189464 mp-1189465 mp-1189469 mp-1189470 mp-1189471 mp-1189472 mp-1189473 mp-1189474 mp-1189475 mp-1189476 mp-1189477 mp-1189478 mp-1189480 mp-1189484 mp-1189485 mp-1189487 mp-1189488 mp-1189490 mp-1189491 mp-1189494 mp-1189495 mp-1189496 mp-1189497 mp-1189498 mp-1189501 mp-1189505 mp-1189506 mp-1189507 mp-1189509 mp-1189510 mp-1189511 mp-1189512 mp-1189515 mp-1189516 mp-1189517 mp-1189518 mp-1189519 mp-1189520 mp-1189522 mp-1189523 mp-1189524 mp-1189525 mp-1189526 mp-1189528 mp-1189529 mp-1189532 mp-1189538 mp-1189539 mp-1189540 mp-1189541 mp-1189546 mp-1189549 mp-1189550 mp-1189551 mp-1189553 mp-1189555 mp-1189560 mp-1189562 mp-1189563 mp-1189564 mp-1189565 mp-1189569 mp-1189572 mp-1189573 mp-1189574 mp-1189575 mp-1189576 mp-1189578 mp-1189579 mp-1189580 mp-1189581 mp-1189582 mp-1189584 mp-1189585 mp-1189588 mp-1189592 mp-1189593 mp-1189594 mp-1189595 mp-1189596 mp-1189598 mp-1189599 mp-1189600 mp-1189601 mp-1189602 mp-1189603 mp-1189611 mp-1189612 mp-1189614 mp-1189615 mp-1189616 mp-1189617 mp-1189619 mp-1189621 mp-1189623 mp-1189625 mp-1189627 mp-1189631 mp-1189633 mp-1189634 mp-1189635 mp-1189636 mp-1189638 mp-1189639 mp-1189640 mp-1189642 mp-1189643 mp-1189644 mp-1189645 mp-1189646 mp-1189647 mp-1189650 mp-1189652 mp-1189653 mp-1189663 mp-1189664 mp-1189666 mp-1189669 mp-1189670 mp-1189672 mp-1189674 mp-1189676 mp-1189677 mp-1189680 mp-1189682 mp-1189686 mp-1189687 mp-1189689 mp-1189690 mp-1189692 mp-1189694 mp-1189696 mp-1189700 mp-1189701 mp-1189702 mp-1189703 mp-1189705 mp-1189706 mp-1189707 mp-1189708 mp-1189710 mp-1189715 mp-1189716 mp-1189717 mp-1189719 mp-1189721 mp-1189723 mp-1189724 mp-1189725 mp-1189726 mp-1189727 mp-1189728 mp-1189729 mp-1189731 mp-1189735 mp-1189736 mp-1189737 mp-1189739 mp-1189748 mp-1189749 mp-1189750 mp-1189751 mp-1189752 mp-1189753 mp-1189755 mp-1189757 mp-1189759 mp-1189762 mp-1189763 mp-1189764 mp-1189765 mp-1189767 mp-1189769 mp-1189771 mp-1189774 mp-1189775 mp-1189776 mp-1189777 mp-1189779 mp-1189780 mp-1189783 mp-1189784 mp-1189787 mp-1189789 mp-1189790 mp-1189791 mp-1189793 mp-1189794 mp-1189800 mp-1189804 mp-1189806 mp-1189809 mp-1189810 mp-1189811 mp-1189817 mp-1189819 mp-1189822 mp-1189824 mp-1189825 mp-1189828 mp-1189829 mp-1189831 mp-1189832 mp-1189833 mp-1189834 mp-1189835 mp-1189839 mp-1189840 mp-1189843 mp-1189845 mp-1189847 mp-1189848 mp-1189850 mp-1189852 mp-1189855 mp-1189857 mp-1189858 mp-1189860 mp-1189861 mp-1189863 mp-1189864 mp-1189868 mp-1189869 mp-1189870 mp-1189871 mp-1189874 mp-1189879 mp-1189886 mp-1189887 mp-1189889 mp-1189890 mp-1189893 mp-1189894 mp-1189895 mp-1189897 mp-1189902 mp-1189904 mp-1189905 mp-1189906 mp-1189908 mp-1189912 mp-1189913 mp-1189914 mp-1189915 mp-1189916 mp-1189917 mp-1189918 mp-1189919 mp-1189920 mp-1189923 mp-1189924 mp-1189925 mp-1189927 mp-1189929 mp-1189932 mp-1189936 mp-1189937 mp-1189938 mp-1189942 mp-1189945 mp-1189947 mp-1189949 mp-1189950 mp-1189952 mp-1189956 mp-1189957 mp-1189958 mp-1189960 mp-1189962 mp-1189963 mp-1189965 mp-1189966 mp-1189967 mp-1189972 mp-1189973 mp-1189974 mp-1189977 mp-1189978 mp-1189979 mp-1189981 mp-1189984 mp-1189986 mp-1189987 mp-1189988 mp-1189989 mp-1189990 mp-1189997 mp-1189998 mp-119 mp-1190 mp-1190002 mp-1190003 mp-1190005 mp-1190006 mp-1190009 mp-1190010 mp-1190011 mp-1190013 mp-1190015 mp-1190019 mp-1190020 mp-1190021 mp-1190022 mp-1190023 mp-1190024 mp-1190025 mp-1190026 mp-1190028 mp-1190029 mp-1190030 mp-1190031 mp-1190033 mp-1190037 mp-1190038 mp-1190039 mp-1190040 mp-1190041 mp-1190042 mp-1190043 mp-1190044 mp-1190045 mp-1190046 mp-1190048 mp-1190055 mp-1190059 mp-1190061 mp-1190062 mp-1190063 mp-1190065 mp-1190067 mp-1190071 mp-1190072 mp-1190077 mp-1190078 mp-1190079 mp-1190080 mp-1190081 mp-1190083 mp-1190084 mp-1190085 mp-1190087 mp-1190089 mp-1190090 mp-1190091 mp-1190092 mp-1190093 mp-1190095 mp-1190096 mp-1190097 mp-1190098 mp-1190100 mp-1190101 mp-1190102 mp-1190104 mp-1190105 mp-1190108 mp-1190109 mp-1190110 mp-1190111 mp-1190112 mp-1190115 mp-1190117 mp-1190121 mp-1190122 mp-1190124 mp-1190125 mp-1190127 mp-1190128 mp-1190131 mp-1190132 mp-1190133 mp-1190136 mp-1190137 mp-1190138 mp-1190141 mp-1190145 mp-1190146 mp-1190148 mp-1190149 mp-1190151 mp-1190152 mp-1190153 mp-1190156 mp-1190157 mp-1190159 mp-1190160 mp-1190166 mp-1190169 mp-1190170 mp-1190171 mp-1190173 mp-1190176 mp-1190177 mp-1190178 mp-1190179 mp-1190180 mp-1190181 mp-1190182 mp-1190183 mp-1190185 mp-1190186 mp-1190187 mp-1190188 mp-1190190 mp-1190192 mp-1190193 mp-1190195 mp-1190196 mp-1190197 mp-1190198 mp-1190199 mp-11902 mp-1190200 mp-1190203 mp-1190204 mp-1190207 mp-1190208 mp-1190209 mp-1190212 mp-1190213 mp-1190215 mp-1190216 mp-1190217 mp-1190219 mp-1190220 mp-1190222 mp-1190224 mp-1190225 mp-1190228 mp-1190230 mp-1190231 mp-1190232 mp-1190234 mp-1190236 mp-1190239 mp-1190240 mp-1190242 mp-1190244 mp-1190245 mp-1190246 mp-1190248 mp-1190250 mp-1190252 mp-1190254 mp-1190256 mp-1190257 mp-1190258 mp-1190259 mp-1190260 mp-1190262 mp-1190263 mp-1190264 mp-1190266 mp-1190267 mp-1190272 mp-1190273 mp-1190274 mp-1190275 mp-1190277 mp-1190279 mp-1190282 mp-1190284 mp-1190285 mp-1190287 mp-1190290 mp-1190291 mp-1190293 mp-1190294 mp-1190295 mp-1190296 mp-1190297 mp-1190299 mp-11903 mp-1190300 mp-1190301 mp-1190304 mp-1190310 mp-1190311 mp-1190312 mp-1190313 mp-1190315 mp-1190316 mp-1190319 mp-1190320 mp-1190321 mp-1190322 mp-1190323 mp-1190325 mp-1190327 mp-1190329 mp-1190334 mp-1190335 mp-1190336 mp-1190337 mp-1190339 mp-1190340 mp-1190341 mp-1190342 mp-1190343 mp-1190344 mp-1190346 mp-1190348 mp-1190350 mp-1190351 mp-1190352 mp-1190353 mp-1190354 mp-1190355 mp-1190356 mp-1190357 mp-1190359 mp-1190360 mp-1190364 mp-1190366 mp-1190367 mp-1190368 mp-1190370 mp-1190371 mp-1190373 mp-1190377 mp-1190379 mp-1190380 mp-1190381 mp-1190383 mp-1190384 mp-1190385 mp-1190388 mp-1190390 mp-1190391 mp-1190392 mp-1190393 mp-1190394 mp-1190395 mp-1190396 mp-1190397 mp-1190398 mp-1190399 mp-11904 mp-1190401 mp-1190402 mp-1190404 mp-1190405 mp-1190406 mp-1190410 mp-1190411 mp-1190412 mp-1190414 mp-1190416 mp-1190417 mp-1190418 mp-1190421 mp-1190422 mp-1190423 mp-1190424 mp-1190427 mp-1190428 mp-1190429 mp-1190433 mp-1190434 mp-1190435 mp-1190436 mp-1190437 mp-1190438 mp-1190439 mp-1190440 mp-1190441 mp-1190442 mp-1190444 mp-1190446 mp-1190448 mp-1190450 mp-1190451 mp-1190452 mp-1190453 mp-1190454 mp-1190455 mp-1190456 mp-1190457 mp-1190458 mp-1190459 mp-1190462 mp-1190463 mp-1190465 mp-1190466 mp-1190467 mp-1190468 mp-1190470 mp-1190471 mp-1190472 mp-1190474 mp-1190475 mp-1190476 mp-1190477 mp-1190478 mp-1190479 mp-1190480 mp-1190481 mp-1190482 mp-1190483 mp-1190484 mp-1190485 mp-1190486 mp-1190487 mp-1190488 mp-1190489 mp-1190490 mp-1190493 mp-1190498 mp-11905 mp-1190500 mp-1190502 mp-1190504 mp-1190505 mp-1190512 mp-1190513 mp-1190514 mp-1190515 mp-1190516 mp-1190517 mp-1190518 mp-1190520 mp-1190521 mp-1190523 mp-1190524 mp-1190526 mp-1190527 mp-1190528 mp-1190529 mp-1190530 mp-1190531 mp-1190533 mp-1190534 mp-1190535 mp-1190536 mp-1190539 mp-1190540 mp-1190542 mp-1190543 mp-1190545 mp-1190548 mp-1190549 mp-1190551 mp-1190554 mp-1190556 mp-1190557 mp-1190558 mp-1190561 mp-1190562 mp-1190563 mp-1190564 mp-1190565 mp-1190566 mp-1190568 mp-1190569 mp-1190570 mp-1190571 mp-1190573 mp-1190574 mp-1190577 mp-1190579 mp-1190580 mp-1190581 mp-1190582 mp-1190583 mp-1190586 mp-1190587 mp-1190588 mp-1190589 mp-1190590 mp-1190591 mp-1190593 mp-1190594 mp-1190597 mp-1190598 mp-1190599 mp-11906 mp-1190600 mp-1190601 mp-1190604 mp-1190606 mp-1190607 mp-1190608 mp-1190609 mp-1190610 mp-1190611 mp-1190612 mp-1190617 mp-1190618 mp-1190619 mp-1190620 mp-1190622 mp-1190623 mp-1190624 mp-1190625 mp-1190626 mp-1190627 mp-1190629 mp-1190630 mp-1190632 mp-1190633 mp-1190635 mp-1190638 mp-1190639 mp-1190641 mp-1190642 mp-1190644 mp-1190645 mp-1190646 mp-1190647 mp-1190648 mp-1190649 mp-1190650 mp-1190652 mp-1190654 mp-1190655 mp-1190656 mp-1190659 mp-1190660 mp-1190661 mp-1190662 mp-1190663 mp-1190664 mp-1190666 mp-1190668 mp-1190669 mp-1190670 mp-1190671 mp-1190672 mp-1190673 mp-1190674 mp-1190675 mp-1190676 mp-1190679 mp-1190680 mp-1190681 mp-1190682 mp-1190683 mp-1190684 mp-1190685 mp-1190686 mp-1190687 mp-1190688 mp-1190689 mp-1190690 mp-1190691 mp-1190692 mp-1190696 mp-1190697 mp-1190698 mp-1190699 mp-1190700 mp-1190701 mp-1190703 mp-1190704 mp-1190707 mp-1190708 mp-1190710 mp-1190711 mp-1190712 mp-1190713 mp-1190714 mp-1190715 mp-1190717 mp-1190719 mp-1190720 mp-1190721 mp-1190722 mp-1190723 mp-1190725 mp-1190726 mp-1190729 mp-1190730 mp-1190732 mp-1190733 mp-1190734 mp-1190736 mp-1190738 mp-1190739 mp-1190741 mp-1190743 mp-1190744 mp-1190745 mp-1190746 mp-1190747 mp-1190749 mp-1190750 mp-1190751 mp-1190753 mp-1190754 mp-1190755 mp-1190756 mp-1190757 mp-1190760 mp-1190761 mp-1190765 mp-1190767 mp-1190768 mp-1190769 mp-1190770 mp-1190773 mp-1190774 mp-1190776 mp-1190777 mp-1190778 mp-1190779 mp-1190780 mp-1190782 mp-1190783 mp-1190784 mp-1190785 mp-1190786 mp-1190787 mp-1190788 mp-1190789 mp-1190790 mp-1190791 mp-1190793 mp-1190794 mp-1190795 mp-1190796 mp-1190797 mp-1190798 mp-1190799 mp-11908 mp-1190800 mp-1190803 mp-1190804 mp-1190805 mp-1190807 mp-1190809 mp-1190812 mp-1190813 mp-1190815 mp-1190816 mp-1190817 mp-1190818 mp-1190820 mp-1190821 mp-1190822 mp-1190823 mp-1190824 mp-1190827 mp-1190829 mp-1190831 mp-1190832 mp-1190833 mp-1190834 mp-1190835 mp-1190837 mp-1190838 mp-1190839 mp-1190840 mp-1190841 mp-1190842 mp-1190843 mp-1190844 mp-1190845 mp-1190846 mp-1190848 mp-1190849 mp-1190850 mp-1190852 mp-1190853 mp-1190854 mp-1190856 mp-1190858 mp-1190862 mp-1190863 mp-1190864 mp-1190865 mp-1190866 mp-1190869 mp-1190870 mp-1190872 mp-1190874 mp-1190879 mp-1190880 mp-1190882 mp-1190886 mp-1190888 mp-1190889 mp-1190894 mp-1190895 mp-1190896 mp-1190897 mp-1190898 mp-1190900 mp-1190901 mp-1190904 mp-1190906 mp-1190907 mp-1190908 mp-1190909 mp-1190911 mp-1190914 mp-1190915 mp-1190916 mp-1190918 mp-1190919 mp-1190924 mp-1190927 mp-1190930 mp-1190931 mp-1190932 mp-1190933 mp-1190934 mp-1190935 mp-1190936 mp-1190940 mp-1190941 mp-1190942 mp-1190945 mp-1190947 mp-1190949 mp-1190950 mp-1190952 mp-1190954 mp-1190956 mp-1190957 mp-1190960 mp-1190961 mp-1190962 mp-1190963 mp-1190964 mp-1190965 mp-1190967 mp-1190968 mp-1190969 mp-1190970 mp-1190971 mp-1190972 mp-1190974 mp-1190975 mp-1190979 mp-1190981 mp-1190985 mp-1190986 mp-1190987 mp-1190989 mp-1190990 mp-1190991 mp-1190994 mp-1190996 mp-1190997 mp-1190998 mp-1191000 mp-1191002 mp-1191003 mp-1191005 mp-1191008 mp-1191009 mp-1191010 mp-1191011 mp-1191012 mp-1191013 mp-1191014 mp-1191015 mp-1191016 mp-1191018 mp-1191019 mp-1191020 mp-1191021 mp-1191022 mp-1191023 mp-1191025 mp-1191026 mp-1191029 mp-1191034 mp-1191035 mp-1191037 mp-1191038 mp-1191040 mp-1191043 mp-1191044 mp-1191047 mp-1191051 mp-1191052 mp-1191054 mp-1191056 mp-1191058 mp-1191059 mp-1191060 mp-1191061 mp-1191062 mp-1191063 mp-1191064 mp-1191066 mp-1191068 mp-1191069 mp-1191070 mp-1191071 mp-1191072 mp-1191073 mp-1191074 mp-1191075 mp-1191076 mp-1191077 mp-1191078 mp-1191079 mp-1191080 mp-1191082 mp-1191083 mp-1191084 mp-1191085 mp-1191086 mp-1191088 mp-1191089 mp-1191090 mp-1191091 mp-1191092 mp-1191093 mp-1191095 mp-1191096 mp-1191097 mp-1191099 mp-1191100 mp-1191101 mp-1191103 mp-1191105 mp-1191106 mp-1191108 mp-1191109 mp-1191110 mp-1191111 mp-1191113 mp-1191114 mp-1191115 mp-1191116 mp-1191117 mp-1191118 mp-1191123 mp-1191125 mp-1191126 mp-1191127 mp-1191129 mp-1191130 mp-1191131 mp-1191136 mp-1191137 mp-1191138 mp-1191139 mp-1191140 mp-1191141 mp-1191142 mp-1191145 mp-1191147 mp-1191148 mp-1191149 mp-1191152 mp-1191153 mp-1191155 mp-1191156 mp-1191157 mp-1191158 mp-1191159 mp-1191160 mp-1191161 mp-1191162 mp-1191163 mp-1191164 mp-1191165 mp-1191167 mp-1191168 mp-1191170 mp-1191171 mp-1191172 mp-1191173 mp-1191175 mp-1191176 mp-1191177 mp-1191179 mp-1191180 mp-1191181 mp-1191182 mp-1191185 mp-1191186 mp-1191189 mp-1191190 mp-1191191 mp-1191192 mp-1191193 mp-1191195 mp-1191196 mp-1191197 mp-11912 mp-1191200 mp-1191201 mp-1191202 mp-1191203 mp-1191204 mp-1191206 mp-1191211 mp-1191214 mp-1191215 mp-1191216 mp-1191218 mp-1191219 mp-1191221 mp-1191222 mp-1191223 mp-1191224 mp-1191226 mp-1191227 mp-1191228 mp-1191229 mp-1191230 mp-1191232 mp-1191233 mp-1191234 mp-1191235 mp-1191238 mp-1191240 mp-1191242 mp-1191243 mp-1191244 mp-1191245 mp-1191246 mp-1191250 mp-1191252 mp-1191253 mp-1191254 mp-1191256 mp-1191257 mp-1191259 mp-1191261 mp-1191262 mp-1191263 mp-1191264 mp-1191266 mp-1191267 mp-1191268 mp-1191271 mp-1191272 mp-1191273 mp-1191275 mp-1191278 mp-1191280 mp-1191281 mp-1191283 mp-1191284 mp-1191285 mp-1191287 mp-1191288 mp-1191289 mp-1191290 mp-1191291 mp-1191292 mp-1191293 mp-1191294 mp-1191296 mp-1191297 mp-1191299 mp-11913 mp-1191300 mp-1191301 mp-1191302 mp-1191304 mp-1191305 mp-1191306 mp-1191309 mp-1191311 mp-1191312 mp-1191313 mp-1191314 mp-1191316 mp-1191317 mp-1191319 mp-1191320 mp-1191321 mp-1191322 mp-1191323 mp-1191326 mp-1191327 mp-1191328 mp-1191329 mp-1191330 mp-1191331 mp-1191332 mp-1191333 mp-1191335 mp-1191337 mp-1191338 mp-1191340 mp-1191341 mp-1191344 mp-1191345 mp-1191346 mp-1191348 mp-1191349 mp-1191350 mp-1191351 mp-1191353 mp-1191355 mp-1191359 mp-1191360 mp-1191361 mp-1191362 mp-1191364 mp-1191365 mp-1191366 mp-1191367 mp-1191368 mp-1191370 mp-1191371 mp-1191372 mp-1191373 mp-1191374 mp-1191376 mp-1191377 mp-1191378 mp-1191379 mp-1191380 mp-1191382 mp-1191383 mp-1191384 mp-1191385 mp-1191386 mp-1191389 mp-1191390 mp-1191392 mp-1191393 mp-1191394 mp-1191395 mp-1191396 mp-1191399 mp-11914 mp-1191401 mp-1191402 mp-1191404 mp-1191406 mp-1191408 mp-1191413 mp-1191414 mp-1191415 mp-1191416 mp-1191417 mp-1191418 mp-1191419 mp-1191420 mp-1191422 mp-1191424 mp-1191426 mp-1191428 mp-1191429 mp-1191430 mp-1191431 mp-1191432 mp-1191434 mp-1191437 mp-1191438 mp-1191443 mp-1191444 mp-1191447 mp-1191448 mp-1191449 mp-1191450 mp-1191451 mp-1191453 mp-1191455 mp-1191456 mp-1191457 mp-1191458 mp-1191459 mp-1191460 mp-1191461 mp-1191464 mp-1191467 mp-1191468 mp-1191469 mp-1191470 mp-1191472 mp-1191473 mp-1191474 mp-1191476 mp-1191478 mp-1191480 mp-1191481 mp-1191482 mp-1191483 mp-1191484 mp-1191485 mp-1191486 mp-1191488 mp-1191489 mp-1191491 mp-1191492 mp-1191493 mp-1191495 mp-1191497 mp-1191498 mp-1191500 mp-1191501 mp-1191502 mp-1191504 mp-1191505 mp-1191507 mp-1191510 mp-1191511 mp-1191513 mp-1191515 mp-1191517 mp-1191519 mp-1191521 mp-1191524 mp-1191527 mp-1191528 mp-1191530 mp-1191532 mp-1191534 mp-1191536 mp-1191537 mp-1191538 mp-1191539 mp-1191543 mp-1191547 mp-1191548 mp-1191549 mp-1191552 mp-1191553 mp-1191554 mp-1191555 mp-1191556 mp-1191558 mp-1191559 mp-1191561 mp-1191563 mp-1191564 mp-1191565 mp-1191566 mp-1191567 mp-1191568 mp-1191571 mp-1191572 mp-1191573 mp-1191574 mp-1191575 mp-1191578 mp-1191579 mp-1191581 mp-1191584 mp-1191586 mp-1191587 mp-1191588 mp-1191589 mp-1191593 mp-1191594 mp-1191595 mp-1191596 mp-1191597 mp-1191600 mp-1191603 mp-1191604 mp-1191606 mp-1191607 mp-1191609 mp-1191610 mp-1191611 mp-1191612 mp-1191613 mp-1191614 mp-1191615 mp-1191616 mp-1191620 mp-1191621 mp-1191623 mp-1191625 mp-1191626 mp-1191627 mp-1191628 mp-1191629 mp-1191630 mp-1191633 mp-1191636 mp-1191637 mp-1191639 mp-1191641 mp-1191643 mp-1191644 mp-1191645 mp-1191646 mp-1191649 mp-1191650 mp-1191652 mp-1191653 mp-1191654 mp-1191656 mp-1191657 mp-1191659 mp-1191660 mp-1191661 mp-1191663 mp-1191664 mp-1191665 mp-1191667 mp-1191669 mp-1191670 mp-1191671 mp-1191672 mp-1191673 mp-1191675 mp-1191677 mp-1191678 mp-1191679 mp-1191680 mp-1191681 mp-1191682 mp-1191683 mp-1191685 mp-1191686 mp-1191688 mp-1191689 mp-1191693 mp-1191694 mp-1191696 mp-1191699 mp-11917 mp-1191702 mp-1191704 mp-1191705 mp-1191706 mp-1191707 mp-1191708 mp-1191709 mp-1191710 mp-1191712 mp-1191713 mp-1191715 mp-1191716 mp-1191718 mp-1191719 mp-1191720 mp-1191721 mp-1191722 mp-1191727 mp-1191729 mp-1191730 mp-1191731 mp-1191736 mp-1191737 mp-1191739 mp-1191740 mp-1191741 mp-1191743 mp-1191745 mp-1191748 mp-1191749 mp-1191750 mp-1191751 mp-1191752 mp-1191753 mp-1191755 mp-1191756 mp-1191757 mp-1191758 mp-1191759 mp-1191760 mp-1191762 mp-1191763 mp-1191764 mp-1191765 mp-1191766 mp-1191767 mp-1191769 mp-1191770 mp-1191771 mp-1191774 mp-1191775 mp-1191776 mp-1191777 mp-1191778 mp-1191780 mp-1191782 mp-1191783 mp-1191784 mp-1191787 mp-1191788 mp-1191789 mp-1191793 mp-1191795 mp-1191796 mp-11918 mp-1191800 mp-1191802 mp-1191803 mp-1191804 mp-1191805 mp-1191806 mp-1191807 mp-1191810 mp-1191811 mp-1191813 mp-1191816 mp-1191817 mp-1191820 mp-1191821 mp-1191822 mp-1191823 mp-1191826 mp-1191827 mp-1191828 mp-1191829 mp-1191830 mp-1191831 mp-1191832 mp-1191833 mp-1191834 mp-1191835 mp-1191837 mp-1191842 mp-1191843 mp-1191845 mp-1191846 mp-1191848 mp-1191849 mp-1191851 mp-1191852 mp-1191853 mp-1191854 mp-1191856 mp-1191857 mp-1191858 mp-1191859 mp-1191860 mp-1191861 mp-1191862 mp-1191863 mp-1191866 mp-1191868 mp-1191870 mp-1191871 mp-1191872 mp-1191873 mp-1191874 mp-1191876 mp-1191877 mp-1191878 mp-1191880 mp-1191882 mp-1191883 mp-1191885 mp-1191886 mp-1191887 mp-1191888 mp-1191889 mp-1191890 mp-1191891 mp-1191892 mp-1191893 mp-1191894 mp-1191899 mp-11919 mp-1191901 mp-1191902 mp-1191903 mp-1191905 mp-1191906 mp-1191910 mp-1191911 mp-1191912 mp-1191913 mp-1191914 mp-1191916 mp-1191917 mp-1191920 mp-1191925 mp-1191926 mp-1191927 mp-1191929 mp-1191930 mp-1191931 mp-1191933 mp-1191935 mp-1191936 mp-1191938 mp-1191939 mp-1191941 mp-1191942 mp-1191944 mp-1191945 mp-1191949 mp-1191950 mp-1191952 mp-1191953 mp-1191954 mp-1191955 mp-1191956 mp-1191957 mp-1191958 mp-1191959 mp-1191960 mp-1191962 mp-1191966 mp-1191970 mp-1191971 mp-1191972 mp-1191973 mp-1191974 mp-1191975 mp-1191976 mp-1191979 mp-1191980 mp-1191981 mp-1191983 mp-1191985 mp-1191986 mp-1191987 mp-1191988 mp-1191990 mp-1191992 mp-1191993 mp-1191996 mp-1192000 mp-1192001 mp-1192002 mp-1192004 mp-1192007 mp-1192008 mp-1192010 mp-1192011 mp-1192012 mp-1192018 mp-1192020 mp-1192021 mp-1192022 mp-1192023 mp-1192025 mp-1192027 mp-1192029 mp-1192030 mp-1192032 mp-1192037 mp-1192038 mp-1192039 mp-1192040 mp-1192042 mp-1192043 mp-1192044 mp-1192045 mp-1192048 mp-1192050 mp-1192051 mp-1192052 mp-1192057 mp-1192059 mp-1192061 mp-1192062 mp-1192064 mp-1192065 mp-1192067 mp-1192068 mp-1192069 mp-1192072 mp-1192073 mp-1192074 mp-1192075 mp-1192077 mp-1192080 mp-1192081 mp-1192082 mp-1192084 mp-1192085 mp-1192087 mp-1192089 mp-1192091 mp-1192093 mp-1192094 mp-1192095 mp-1192098 mp-1192099 mp-1192100 mp-1192102 mp-1192103 mp-1192105 mp-1192107 mp-1192108 mp-1192109 mp-1192110 mp-1192111 mp-1192112 mp-1192116 mp-1192118 mp-1192119 mp-1192120 mp-1192121 mp-1192123 mp-1192124 mp-1192125 mp-1192126 mp-1192128 mp-1192129 mp-1192130 mp-1192133 mp-1192134 mp-1192137 mp-1192140 mp-1192144 mp-1192145 mp-1192146 mp-1192147 mp-1192149 mp-1192150 mp-1192151 mp-1192153 mp-1192156 mp-1192157 mp-1192160 mp-1192163 mp-1192164 mp-1192166 mp-1192167 mp-1192169 mp-1192170 mp-1192171 mp-1192172 mp-1192173 mp-1192175 mp-1192180 mp-1192181 mp-1192182 mp-1192183 mp-1192184 mp-1192185 mp-1192186 mp-1192187 mp-1192188 mp-1192189 mp-1192190 mp-1192192 mp-1192193 mp-1192194 mp-1192195 mp-1192196 mp-1192199 mp-1192200 mp-1192202 mp-1192203 mp-1192204 mp-1192205 mp-1192206 mp-1192207 mp-1192209 mp-1192210 mp-1192212 mp-1192213 mp-1192215 mp-1192216 mp-1192218 mp-1192219 mp-1192222 mp-1192223 mp-1192224 mp-1192226 mp-1192227 mp-1192228 mp-1192230 mp-1192231 mp-1192232 mp-1192234 mp-1192238 mp-1192241 mp-1192242 mp-1192243 mp-1192245 mp-1192249 mp-1192250 mp-1192251 mp-1192254 mp-1192255 mp-1192256 mp-1192259 mp-1192260 mp-1192262 mp-1192264 mp-1192265 mp-1192266 mp-1192267 mp-1192270 mp-1192271 mp-1192272 mp-1192273 mp-1192274 mp-1192275 mp-1192277 mp-1192278 mp-1192280 mp-1192281 mp-1192282 mp-1192283 mp-1192284 mp-1192289 mp-1192291 mp-1192293 mp-1192294 mp-1192295 mp-1192296 mp-1192298 mp-1192299 mp-11923 mp-1192303 mp-1192304 mp-1192305 mp-1192306 mp-1192307 mp-1192309 mp-1192310 mp-1192311 mp-1192313 mp-1192314 mp-1192315 mp-1192317 mp-1192321 mp-1192322 mp-1192326 mp-1192328 mp-1192330 mp-1192332 mp-1192334 mp-1192335 mp-1192336 mp-1192337 mp-1192338 mp-1192341 mp-1192345 mp-1192349 mp-1192350 mp-1192352 mp-1192353 mp-1192354 mp-1192355 mp-1192356 mp-1192357 mp-1192358 mp-1192359 mp-1192361 mp-1192362 mp-1192364 mp-1192365 mp-1192367 mp-1192369 mp-1192370 mp-1192371 mp-1192372 mp-1192373 mp-1192374 mp-1192376 mp-1192378 mp-1192379 mp-1192381 mp-1192382 mp-1192384 mp-1192386 mp-1192390 mp-1192391 mp-1192392 mp-1192393 mp-1192395 mp-1192396 mp-1192397 mp-1192398 mp-11924 mp-1192400 mp-1192403 mp-1192404 mp-1192405 mp-1192407 mp-1192408 mp-1192409 mp-1192412 mp-1192413 mp-1192415 mp-1192417 mp-1192418 mp-1192419 mp-1192421 mp-1192422 mp-1192423 mp-1192424 mp-1192425 mp-1192426 mp-1192427 mp-1192430 mp-1192433 mp-1192434 mp-1192436 mp-1192439 mp-1192440 mp-1192441 mp-1192442 mp-1192444 mp-1192445 mp-1192446 mp-1192447 mp-1192449 mp-1192450 mp-1192451 mp-1192452 mp-1192453 mp-1192454 mp-1192455 mp-1192456 mp-1192457 mp-1192459 mp-1192462 mp-1192463 mp-1192467 mp-1192469 mp-1192470 mp-1192471 mp-1192472 mp-1192473 mp-1192476 mp-1192478 mp-1192479 mp-1192480 mp-1192482 mp-1192484 mp-1192485 mp-1192486 mp-1192487 mp-1192488 mp-1192489 mp-1192490 mp-1192492 mp-1192493 mp-1192494 mp-1192496 mp-1192497 mp-1192498 mp-1192499 mp-11925 mp-1192500 mp-1192501 mp-1192505 mp-1192507 mp-1192509 mp-1192510 mp-1192512 mp-1192517 mp-1192518 mp-1192520 mp-1192521 mp-1192522 mp-1192523 mp-1192524 mp-1192526 mp-1192527 mp-1192528 mp-1192530 mp-1192531 mp-1192532 mp-1192533 mp-1192534 mp-1192535 mp-1192537 mp-1192538 mp-1192539 mp-1192540 mp-1192541 mp-1192543 mp-1192544 mp-1192545 mp-1192546 mp-1192547 mp-1192549 mp-1192550 mp-1192551 mp-1192552 mp-1192554 mp-1192555 mp-1192556 mp-1192557 mp-1192560 mp-1192562 mp-1192563 mp-1192564 mp-1192566 mp-1192567 mp-1192568 mp-1192570 mp-1192572 mp-1192573 mp-1192574 mp-1192575 mp-1192576 mp-1192577 mp-1192578 mp-1192580 mp-1192582 mp-1192583 mp-1192584 mp-1192585 mp-1192586 mp-1192587 mp-1192588 mp-1192590 mp-1192591 mp-1192592 mp-1192593 mp-1192595 mp-1192597 mp-1192598 mp-1192599 mp-1192600 mp-1192602 mp-1192605 mp-1192606 mp-1192607 mp-1192608 mp-1192609 mp-1192612 mp-1192615 mp-1192616 mp-1192618 mp-1192619 mp-1192620 mp-1192621 mp-1192622 mp-1192624 mp-1192625 mp-1192626 mp-1192628 mp-1192629 mp-1192630 mp-1192632 mp-1192633 mp-1192634 mp-1192635 mp-1192636 mp-1192637 mp-1192638 mp-1192639 mp-1192640 mp-1192641 mp-1192642 mp-1192643 mp-1192644 mp-1192646 mp-1192649 mp-1192650 mp-1192651 mp-1192652 mp-1192654 mp-1192655 mp-1192656 mp-1192658 mp-1192659 mp-1192660 mp-1192662 mp-1192663 mp-1192664 mp-1192665 mp-1192666 mp-1192667 mp-1192668 mp-1192670 mp-1192672 mp-1192673 mp-1192674 mp-1192675 mp-1192676 mp-1192677 mp-1192679 mp-1192680 mp-1192681 mp-1192682 mp-1192685 mp-1192687 mp-1192688 mp-1192689 mp-1192694 mp-1192695 mp-1192696 mp-1192699 mp-11927 mp-1192701 mp-1192702 mp-1192703 mp-1192704 mp-1192706 mp-1192707 mp-1192708 mp-1192709 mp-1192710 mp-1192711 mp-1192712 mp-1192713 mp-1192715 mp-1192716 mp-1192718 mp-1192719 mp-1192720 mp-1192721 mp-1192722 mp-1192723 mp-1192724 mp-1192725 mp-1192726 mp-1192729 mp-1192730 mp-1192731 mp-1192732 mp-1192733 mp-1192734 mp-1192736 mp-1192737 mp-1192739 mp-1192742 mp-1192743 mp-1192746 mp-1192748 mp-1192750 mp-1192751 mp-1192752 mp-1192754 mp-1192755 mp-1192757 mp-1192758 mp-1192759 mp-1192761 mp-1192762 mp-1192763 mp-1192764 mp-1192765 mp-1192766 mp-1192767 mp-1192768 mp-1192769 mp-1192770 mp-1192771 mp-1192772 mp-1192773 mp-1192774 mp-1192775 mp-1192779 mp-1192780 mp-1192781 mp-1192782 mp-1192783 mp-1192784 mp-1192787 mp-1192788 mp-1192789 mp-1192790 mp-1192792 mp-1192793 mp-1192794 mp-1192795 mp-1192799 mp-11928 mp-1192800 mp-1192801 mp-1192802 mp-1192803 mp-1192804 mp-1192805 mp-1192806 mp-1192807 mp-1192808 mp-1192809 mp-1192810 mp-1192811 mp-1192812 mp-1192813 mp-1192814 mp-1192816 mp-1192817 mp-1192818 mp-1192819 mp-1192820 mp-1192821 mp-1192822 mp-1192824 mp-1192825 mp-1192826 mp-1192827 mp-1192828 mp-1192829 mp-1192830 mp-1192831 mp-1192832 mp-1192835 mp-1192836 mp-1192837 mp-1192839 mp-1192840 mp-1192841 mp-1192842 mp-1192847 mp-1192848 mp-1192849 mp-1192851 mp-1192852 mp-1192853 mp-1192854 mp-1192855 mp-1192856 mp-1192857 mp-1192858 mp-1192859 mp-1192860 mp-1192861 mp-1192864 mp-1192866 mp-1192867 mp-1192869 mp-1192871 mp-1192874 mp-1192875 mp-1192877 mp-1192881 mp-1192883 mp-1192884 mp-1192885 mp-1192886 mp-1192887 mp-1192888 mp-1192890 mp-1192892 mp-1192893 mp-1192894 mp-1192895 mp-1192897 mp-1192898 mp-1192899 mp-1192901 mp-1192902 mp-1192903 mp-1192904 mp-1192905 mp-1192906 mp-1192907 mp-1192909 mp-1192910 mp-1192911 mp-1192912 mp-1192913 mp-1192914 mp-1192917 mp-1192918 mp-1192919 mp-1192920 mp-1192921 mp-1192922 mp-1192923 mp-1192925 mp-1192927 mp-1192928 mp-1192931 mp-1192933 mp-1192934 mp-1192935 mp-1192937 mp-1192939 mp-1192940 mp-1192941 mp-119294
[truncated: 1,157,402 more chars]
