# Supplementary material for: Accurate space-group prediction from composition
Source: J Appl Crystallogr. 2024 Jun 18;57(Pt 4):975–85. doi: 10.1107/S1600576724004497 (PMC11299606; doi:10.1107/S1600576724004497)
Supplement: Supplementary file 2 [file j-57-00975-sup2.zip › scripts/getoqmd.sh]

#!/bin/bash

infile=$1
ofile=$2

Z=`cat $infile`

for id in $Z
do
        wget http://www.oqmd.org/materials/entry/$id
        if [ ! -f "$id" ]; then
                echo $id >> $ofile
                continue
        fi
        var=`grep "src:" $id | awk '{print $2}'`
        xvar=${var::-1}
        svar=`echo "$xvar" | tr -d '"'`
        xvar=`echo "$svar" | awk -F"/" '{print $NF}'`
        wget http://www.oqmd.org/materials/export/conventional/cif/$xvar -O $id".cif"
        rm $id

        cif_file=$id".cif"
        if [ ! -f "$cif_file" ]; then
                echo $id >> $ofile
                continue
        fi

        cell_a=`grep "_cell_length_a" $id".cif" | awk '{print $2}'`
        cell_b=`grep "_cell_length_b" $id".cif" | awk '{print $2}'`
        cell_c=`grep "_cell_length_c" $id".cif" | awk '{print $2}'`
        cell_alpha=`grep "_cell_angle_alpha" $id".cif" | awk '{print $2}'`
        cell_beta=`grep "_cell_angle_beta" $id".cif" | awk '{print $2}'`
        cell_gamma=`grep "_cell_angle_gamma" $id".cif" | awk '{print $2}'`
        cell_volume=`grep "_cell_volume" $id".cif" | awk '{print $2}'`

        rm $id".cif"

        echo $id " " $cell_a " " $cell_b " " $cell_c " " $cell_alpha " " $cell_beta " " $cell_gamma " " $cell_volume >> $ofile

done
