# Supplementary material for: Accurate space-group prediction from composition
Source: J Appl Crystallogr. 2024 Jun 18;57(Pt 4):975–85. doi: 10.1107/S1600576724004497 (PMC11299606; doi:10.1107/S1600576724004497)
Supplement: Supplementary file 2 [file j-57-00975-sup2.zip › scripts/ids.lst]

31712
31460
31376
431479
431480
431482
431484
431485
431486
431487
431489
431490
431493
431494
431495
431498
431499
431500
431501
431503
431504
431505
431506
431507
431508
431509
431510
431512
431513
431514
431515
431516
431517
431491
431497
431502
431530
431538
431518
431520
431521
431522
431523
431524
431525
431527
431528
431529
431532
431533
431534
431535
431536
431537
431540
431541
431542
431543
431544
431545
431546
431547
431548
431549
431550
690666
751484
753820
758492
756156
694123
681608
350231
681507
682221
825497
693010
693432
353991
825280
682068
693092
681800
682906
693238
682021
682162
682276
681485
682106
826162
354430
682477
682328
825299
682366
693406
682424
351703
682931
352573
681528
681998
693072
692769
681606
681992
693502
682266
349984
354998
681816
353939
693134
682090
681645
692900
693476
693106
693410
681549
693165
353337
682118
693076
682134
353980
682298
682348
693097
693252
682282
682378
691872
691873
691876
691878
691881
691886
691879
691888
691890
691892
691894
692361
692342
692350
359476
358819
692407
358811
692400
692358
692388
359633
357579
692359
692414
692385
692397
692402
355994
692391
358821
359759
355854
692406
692413
356722
692415
692367
359824
357902
356222
692383
692341
356865
692360
692382
356704
359752
355313
360327
357664
359268
356518
692390
356876
692379
355759
692347
359793
356373
692396
358666
359094
692349
692394
692399
691866
360163
357129
692345
692403
360387
510529
420560
546320
443141
420558
420555
438030
525868
520747
548875
420561
420559
513090
455927
458488
469633
445702
474746
420556
536086
528429
399624
450809
484970
376621
374068
492640
543762
530981
533541
551430
371506
435465
391959
538653
409857
381725
556547
504884
505232
507059
506425
505354
505180
505850
506273
505367
507225
506323
506666
504880
506925
506541
507124
505027
507052
505127
505571
506932
504773
506509
505496
506059
504985
504966
505009
505267
506639
505409
505865
506597
506993
507096
505619
504935
507208
320264
416981
442607
411867
386308
437495
525336
548336
419534
414424
512549
469098
445165
527890
399086
484431
492101
543224
530444
533003
550893
510344
511543
510469
510292
510970
511391
512336
511442
511783
509988
512236
510135
512045
509885
510610
510073
510117
510379
511756
510524
318771
505122
510232
417223
546024
442846
412111
386549
494899
437733
525577
520458
548578
419776
414669
512792
455632
453066
458192
469341
383995
445408
474451
394214
487230
535798
528131
368652
463294
399328
363546
460739
450514
484675
376323
373768
492342
543463
530684
533242
551134
479560
561355
371211
435172
440296
391658
538355
409557
381431
482120
556248
515640
515107
515455
517286
516653
515580
515404
517067
516073
516497
515593
517448
516550
516893
515103
517155
515304
516766
517350
517134
515248
517279
515352
517547
515794
517162
516487
517130
514997
516111
516883
516735
515719
516281
515205
515186
515229
515492
516866
515634
516584
516789
516087
516824
516903
517222
517323
515842
515156
517178
517432
319465
386658
525686
512904
484785
551248
417281
418373
416977
417596
417509
313440
506432
511550
516660
418535
547338
444157
413431
387860
496215
439050
526892
521770
549894
421706
415984
514114
456949
454388
459501
470659
385306
446724
475760
395532
488552
537109
529451
369972
468097
400638
364865
462056
542223
451835
485991
377641
375086
493653
544783
532000
534557
552446
480872
562667
372525
436487
441610
392974
539673
410871
382745
483437
557564
500309
499771
500011
500124
501950
501319
500251
500073
501726
500740
501161
500263
502112
501215
501556
499767
501815
499968
501431
502012
501794
499913
501943
500019
502211
500458
501822
501151
501789
499661
500778
501546
500234
501401
500381
500948
499870
499852
499894
500160
501530
500305
501249
501454
500754
501488
501566
501883
501987
500508
499822
501838
502095
323143
512171
419157
444782
414048
388483
439666
527509
522398
550521
434558
416606
514731
460120
471274
447345
476388
396155
530067
401264
486611
375709
494276
545404
532625
535177
553066
373147
437114
411489
383372
558185
545782
546136
547331
546261
546085
546753
547177
546273
548124
547229
547569
545778
547443
548022
545926
547949
546032
547833
545672
546403
545883
545864
545908
546172
547542
546314
546768
547499
546525
545832
548107
349239
323740
418528
387853
526885
421699
415977
514107
485984
544776
534550
552439
442959
442908
443996
444049
444388
442603
443223
442731
444361
443135
323133
506682
511799
516910
418782
501573
547586
444405
413675
388108
406010
496461
439294
527135
522019
550143
434184
416232
514361
457195
454634
459743
470905
385551
446972
476007
395780
449525
367668
488795
537357
529697
519468
370217
499019
468347
400885
390667
365110
462305
542471
452082
504125
486237
377883
375337
493903
545028
532250
534806
552688
481123
562917
372773
436737
441855
393222
539921
411113
382997
483681
557811
490080
489541
489783
489895
491110
491732
491104
490019
489844
491137
491508
490523
490948
490032
491892
491000
491339
489537
491599
489741
491216
491794
491577
489684
491725
489791
491841
491032
491987
490241
491605
490667
490938
489523
491572
489436
491850
490561
491329
490003
491186
490169
490162
490732
489641
489623
489666
489930
491313
490074
491035
491238
490538
491272
491349
491666
491768
490291
489593
491621
491877
348263
6031
417454
443080
386782
437969
525809
548813
420011
414903
513029
445643
399565
484909
543700
530919
533479
551370
412218
413424
412167
412841
413268
414211
413322
413658
411864
412012
411760
412481
411993
412254
413632
412395
320095
525634
512854
484734
551196
387697
386304
386920
386836
319659
506459
511576
516687
418560
501352
547365
444183
413457
387887
496241
439076
526918
521796
549921
421733
416011
514139
456975
454414
459527
470686
385331
446751
475787
395557
449301
367447
488578
537135
529478
519249
369998
468124
400664
390449
364891
462083
542250
451861
503904
486016
377667
375113
493680
544809
532027
534583
552473
480898
562694
372552
436514
393000
539698
410898
382772
483463
557590
420557
404200
404445
404558
405762
406383
405756
404683
404506
406161
405179
405604
404695
406548
405657
405993
404196
406251
404402
405868
406447
406230
404344
406376
404453
406495
405688
406640
404897
406258
405324
405594
406225
404090
406504
405218
405983
404666
405837
404829
404823
405389
404300
404281
404325
404593
405966
404735
405691
405890
405194
405925
406003
406318
406421
404945
404250
406273
406531
323212
506835
511950
418938
547737
444560
413829
388262
439445
527289
522173
550298
434339
416390
514513
457350
454788
459900
471058
447123
476163
395929
537511
529849
401039
462460
452236
486388
378039
375492
494055
545185
532404
534956
552843
372926
436892
393373
540073
411269
383152
557964
495195
494660
495011
496834
496208
495134
494960
495627
495147
497002
496103
496444
494656
496702
494857
496320
496901
494799
496828
494907
495353
496709
494549
496435
496289
495277
495835
494757
494741
494781
495047
496418
495189
495641
496375
496768
496873
495402
494711
496985
324192
417955
443576
387273
526308
420503
415401
513532
485408
544204
533978
551863
437845
439043
437795
438891
438943
439279
437491
438108
437618
439254
438024
321462
310415
513952
552286
525332
525863
322719
510482
417466
443093
412354
386795
437982
525822
548826
420023
414916
513041
469584
445655
394464
528381
399578
484922
374019
492594
543713
530932
533492
551383
520216
520564
521764
520688
520518
521188
521607
522564
521661
522004
520213
522463
520360
520466
522271
520109
520828
520316
520297
520341
520600
521977
520742
320145
419324
444948
388650
439835
527677
434726
416770
514894
401432
486775
545569
535344
553234
548689
549887
548637
549313
549733
549786
550126
548332
548227
548956
548462
550099
548869
349699
418426
387750
526785
514006
485880
544676
552338
419888
419836
420936
419530
420150
419660
420064
322860
308320
418765
388091
527118
434167
514345
486221
545012
534789
552673
414779
414730
415828
415876
414420
415046
414551
416191
414957
323726
318760
512038
419027
547827
444650
413919
388352
439534
527379
522264
550388
434425
416480
514600
459992
471145
447213
476254
396021
529938
401130
486479
375580
494144
545272
532495
535046
552935
373017
436982
540161
411359
383241
558053
455388
455743
457568
456942
455867
455691
456363
456783
455879
457733
456837
457178
455385
457056
457633
455533
457561
455640
457445
455277
456005
455489
455470
455514
455778
457153
455921
456376
457112
457607
456133
455439
457716
324404
324549
505081
510192
417180
545983
442804
412069
386506
437691
525534
520417
548536
419735
414627
512749
455589
458149
469299
445365
474410
394171
535756
528088
399286
450471
484632
376282
373725
492301
543423
530642
533199
551092
371168
435130
391616
538312
409514
381390
556206
453364
452828
453176
455014
454381
453303
453126
453801
454224
453316
455174
454278
454617
452824
454880
454493
455077
452972
455007
453074
453520
454887
452720
454463
453447
454007
452929
452911
452953
453213
454591
453358
453816
454549
454948
455050
453569
452879
455158
319356
511655
418642
444263
413537
387968
439157
526994
521877
550000
421813
416091
514221
470766
446830
475866
395637
529556
400742
486095
375193
493761
544890
532106
534664
552550
410976
457945
458303
459494
458427
458251
458919
459341
458439
460285
459394
459726
457941
460183
458091
460113
458200
459999
457833
458567
458048
458029
458073
458338
459700
458482
458694
323430
419222
444847
414114
388549
439733
527576
550583
434624
416671
514794
447409
401330
486676
545470
532690
535244
553132
469450
470652
469400
470073
470498
471440
470551
470890
469094
469241
468988
469715
469222
469486
470863
469627
302063
506903
512017
419005
547805
444628
413898
388330
496681
439512
527358
522242
550368
434404
416458
514580
457417
454858
459970
471125
447192
476232
395999
537578
529916
401108
462524
452304
486457
378109
375558
494122
545251
532473
535025
552913
372996
436961
393441
540139
411338
383219
558033
420554
383750
384102
385929
385299
384224
384053
385707
384722
385147
384236
386094
385197
385536
383746
385797
383953
385411
385994
383895
385922
384003
384442
385804
383642
385526
385380
384366
384928
383851
383832
383876
384137
385510
384278
384737
385468
385865
385967
384491
383801
386077
348836
417124
442750
386449
437636
525478
548481
419679
414570
512692
399229
484574
543366
533143
551035
445520
446717
445469
446136
446560
447507
446613
446955
445161
445053
445784
445290
446928
445696
319171
512165
419150
444775
414042
388476
439659
527502
522391
550514
434551
416600
514724
471267
447338
396148
530061
401257
486604
375702
494269
545399
532620
535170
553059
474209
474564
475753
474688
474513
475182
475600
474700
476552
475652
475990
474205
476453
474352
474459
476261
474099
474827
474309
474290
474333
474598
475963
474740
324730
510240
417231
442854
412118
386557
437741
525584
548586
419784
414677
512800
469349
445416
528139
399336
484682
492349
543471
530692
533250
551142
393973
394324
395525
394451
394272
394947
395367
396319
395421
395763
393969
396220
394115
396028
393866
394591
394054
394097
394360
395737
394507
751499
507172
512284
517398
419270
502058
548071
444894
414160
388597
496949
439781
527624
522511
550631
434672
416718
514841
457679
455123
460232
471388
386043
447456
476500
396268
368151
489283
537847
530179
370704
468832
401378
391153
365596
462790
542961
452563
504620
486723
378376
375822
494390
545516
532737
535290
553181
481616
563405
373261
437228
393707
540404
411603
383487
484168
558297
448259
447721
447964
448076
449275
449898
449269
448201
448026
449675
448697
449118
448214
450061
449168
449508
447717
449764
447922
449382
449965
449742
447865
449891
447972
449199
450159
448416
449771
449108
449739
447609
450017
448736
449498
448185
449351
448345
448338
448904
447823
447804
447847
448113
449481
448253
449202
449404
448712
449438
449518
449831
449937
448466
447773
449787
450045
325061
321850
506354
511473
516581
418458
501246
547260
444079
413353
387781
496135
438973
526817
521691
549816
421020
415906
514037
456869
454308
459424
470581
385229
446645
475682
395453
488478
537033
529375
369896
468017
400560
364791
461978
542143
451757
485912
377563
375007
493576
544706
531924
534480
552369
480793
562589
372446
436410
441532
392894
539594
410793
382667
483358
557484
366398
365861
366104
366214
367421
368037
367415
366339
366164
367818
366837
367261
366351
368202
367312
367651
365857
367907
366062
367525
368103
367886
366005
368030
366111
368300
366555
367914
367252
367881
365749
366876
367641
366323
367496
366478
367045
365962
365943
365987
366251
367624
366392
367346
367547
366852
367582
367661
367972
368075
366604
365913
367930
368187
299229
507323
512435
419422
548222
445047
414310
388748
497099
439935
527774
522662
550778
434823
416866
514991
457827
455271
460383
471538
386192
447603
476650
396416
537998
530330
370856
401528
462939
452715
486874
378524
375968
494543
545666
532886
535442
553334
481762
563558
373412
437379
442491
393860
540554
411754
383636
484318
558446
487529
486987
487340
489169
488546
487468
487290
488947
487966
488393
487481
489335
488447
488778
486983
489037
487190
488660
489235
489015
487133
489163
487237
487689
489044
488383
486879
488768
488628
487611
488177
487090
487071
487115
487377
488751
487524
488481
488683
487981
488714
488788
489104
489208
487738
487039
489060
489319
325488
510688
417673
546478
443300
412560
386997
438184
526028
520906
549035
420223
415123
513247
456084
458644
469791
445860
474904
394668
528589
399781
450966
485126
376780
374227
492800
543922
531141
533698
551585
371662
435625
392109
538811
410015
381884
556707
535555
535904
537733
537102
536026
535856
536522
536948
536039
537900
537001
537342
535551
537600
537217
537800
535698
537726
535806
537607
535448
537185
536166
536733
535654
535636
535679
535940
537318
536080
536537
537275
537668
537772
536292
535604
537884
345218
419034
444657
413925
388359
439541
527386
550395
434432
416487
514607
471152
447220
401137
486485
545279
532502
535053
552942
528244
529444
528369
528193
528868
529293
530232
529345
529680
527886
530133
528032
527780
528512
528013
528281
529653
528423
324430
505996
511117
516216
418097
500885
546896
443720
412984
387414
495770
438609
526454
521330
549456
420654
415546
513674
456504
453945
459060
384863
446277
475326
395087
448839
366980
488112
536667
529013
369530
467652
400197
389979
364424
461611
541783
451389
503441
485551
377204
374646
493217
544345
531561
534120
552006
480431
562227
372085
436043
441173
392534
539233
410425
382309
482997
557127
518205
517664
517909
518020
519223
519844
519216
518146
517969
519623
518641
519063
518159
520009
519116
519451
517661
519714
517868
519328
519910
519692
517810
519837
517916
519957
519146
520103
518363
519719
519053
519687
517553
519965
518678
519441
518129
519297
518295
518288
518847
517766
517748
517791
518057
519425
518199
519149
519349
518656
519384
519461
519778
519882
518412
517716
519735
519992
321894
308433
506264
511381
418364
547167
443987
413258
387687
496039
438881
526723
521597
549723
420926
415818
513942
456774
454214
459331
470488
385137
446550
475591
395357
536938
529283
400470
461884
451664
485817
377470
374913
493484
544617
531830
534385
552276
480700
562494
372350
436314
441440
392803
539501
410700
382574
557393
368953
368410
368764
370590
369966
368891
368713
370373
369387
369812
368904
370756
369864
370200
368406
370462
368609
370076
370655
370440
368554
370583
368660
369107
370469
368305
370191
370045
369031
369596
368510
368491
368535
368801
370174
368947
369899
370098
369401
370132
370210
370526
370628
369156
368460
370739
322701
504865
509973
515089
416962
499754
545763
442588
411849
386289
404181
494641
437476
525317
520199
548318
419515
414407
512531
455370
452810
457926
469079
383731
445146
474190
393955
447702
365842
486969
535536
527871
517646
368391
463035
399068
388845
363287
460478
540650
450254
502309
484412
376063
373508
492082
543206
530425
532984
550875
479301
561098
370952
434918
440033
391400
538097
409295
381175
481857
555988
497743
497213
497450
497559
498771
499390
498764
497684
497509
498796
499171
498181
498608
497696
499557
498660
499003
497209
499259
497411
498877
499456
499237
497354
499383
497458
499505
498692
499655
497900
499266
498598
499232
497105
499514
498218
498993
497668
498846
497830
497823
498390
497312
497294
497336
497595
498976
497737
498695
498899
498195
498934
499012
499324
499428
497950
497263
499282
499540
343201
506898
512012
419000
547801
444623
413893
388325
496676
439507
527354
522237
550363
434399
416453
514575
457413
454853
459965
471121
385771
447187
476227
395994
489010
537573
529911
370435
401103
462519
452299
486452
378104
375553
494117
545246
532468
535020
552908
481342
563134
372991
436956
442070
393436
540134
411333
383214
483897
558028
463584
463054
463398
468719
468090
463522
463352
468502
464021
467931
463535
468885
467985
468330
463050
468587
463251
468205
468783
468567
463195
468713
463302
468982
463743
468594
467921
462945
468320
468174
463665
467716
463151
463134
463176
463434
468303
463578
468020
468226
464036
468261
468340
468655
468757
463791
463104
468610
468868
348828
416871
442497
386198
437385
525224
419428
414316
512441
484324
543116
532892
550784
399440
400631
399389
400056
400479
400530
400868
399082
399705
399210
400841
399619
342934
507181
512293
517406
419279
502067
548080
444903
414168
388605
496958
439790
527633
522519
550639
434681
416726
514850
457688
455131
460241
471397
386051
447465
476509
396277
368159
489292
537856
530188
370712
468841
401387
365605
462799
542970
452572
504628
486732
378385
375831
494399
545525
532746
535299
553190
481625
563414
373270
437237
442350
393716
540413
411612
383496
484176
558306
389402
388864
389103
389216
390422
391040
390415
389342
389164
390819
389836
390257
389355
391206
390311
390651
388860
390908
389061
390527
391107
390888
389006
391033
389110
390343
391304
389557
390915
390247
390884
388754
389874
390642
389325
390497
389489
389483
390042
388963
388945
388987
389253
390626
389396
390346
390549
389850
390583
390660
390974
391079
389606
388913
390930
391189
349571
505889
511009
417993
546792
443615
412879
387310
495663
438506
526346
521227
549350
420541
415440
513570
456400
453840
458956
470109
384760
446173
475220
394984
488005
536560
528907
369424
464060
400092
461507
451283
485447
377098
374540
493120
544242
531457
534015
551901
480326
562122
371981
435940
392427
539127
410325
382204
482895
557021
363843
363306
363658
365485
364858
363781
363607
365262
364280
364709
363794
365648
364760
365093
363302
365353
363506
364971
365548
365331
363451
365478
363554
365744
364000
365360
364699
365326
363194
365084
364940
363923
364489
363407
363388
363432
363693
365067
363837
364794
364993
364295
365026
365103
365419
365522
364049
363357
365375
365633
346060
506656
511773
547559
444378
413648
388081
439271
527108
521994
550116
434157
416207
514335
457169
454607
459717
470880
446945
475980
395753
537334
529670
452055
486212
377857
375310
493877
545003
532223
552664
372746
436710
393195
539895
411086
382970
557785
461038
460497
460852
462677
460977
460801
461470
461894
460989
462843
461947
462288
460493
462546
460698
462163
462741
460640
462670
460747
461192
462553
460389
462131
461118
461676
460597
460578
460622
460888
462262
461032
461485
462220
462612
462714
461241
460547
462826
323709
505337
510453
515563
417438
546245
443064
412325
386766
495118
437952
525794
520672
548797
419995
414886
455851
453287
458410
469556
384207
445627
474671
394434
487451
536009
528352
368874
463505
399548
363765
460960
450732
484892
376543
373990
492565
543684
530902
533462
551353
479773
561575
371429
435389
440517
391880
538574
409779
381647
482339
556469
541205
540669
540910
541021
542848
541146
540969
542624
541639
542063
541157
543014
542114
542456
540665
542715
540869
542330
542912
542694
540813
542841
540918
543110
541363
542721
542054
542689
540560
541678
542446
542299
541286
541848
540770
540752
540795
541057
542429
541199
542146
542353
541654
542388
542464
542781
542885
541411
540720
542737
542997
320048
511625
418610
547415
444231
413506
387936
439125
526963
521845
549970
421782
416060
514189
457025
459575
470735
446800
475836
395607
529526
400710
486065
377715
375162
493729
544859
532074
534632
552520
372601
436563
393048
539748
410945
382821
557639
450273
450623
452453
451828
450748
450576
451247
451674
450761
452617
451725
452065
450269
452326
451940
452517
450416
452446
450522
452333
450165
450888
451454
450375
450356
450399
450660
452039
450804
451261
451997
452391
452491
451015
450324
452600
323354
505503
510617
515726
417603
500388
546410
443230
412488
386927
495284
438115
525957
520835
548963
420157
415053
513178
456012
453453
458574
469721
384373
445791
474833
394598
366485
487618
536173
528519
369037
463672
399711
363930
461124
541293
450895
485055
376710
374158
492730
543852
531069
533629
551517
479938
561738
371594
435555
440683
392041
538743
409945
381812
482505
556636
502866
502327
502568
502681
503877
504504
503870
502804
502629
504282
503297
503714
502817
504671
503767
504108
502323
504374
502525
503982
504571
504352
502471
504497
502576
503799
504767
503024
504380
503704
504347
502217
503334
504098
502787
503951
502946
503503
502429
502410
502454
502718
504081
502860
503802
504004
503312
504039
504118
504439
504543
503070
502378
504394
504654
320518
323259
525950
513171
551511
485826
484427
484964
344991
320367
511180
418160
546961
443786
413050
387478
438672
526518
521394
549520
420720
415612
513739
456569
459125
470279
446343
475389
395149
529077
400262
485614
374711
493282
544411
531624
534183
552071
372148
436108
539296
410491
382370
557191
376082
376435
378265
377634
376560
376383
377060
377480
376573
378429
377532
377866
376078
378131
377745
378330
376224
378258
376331
378138
375974
376703
376181
376162
376205
376472
377840
376615
377075
377799
378302
376828
376131
378413
322073
510092
417083
442706
411969
386408
437596
525437
548438
419635
414526
512650
469198
445267
394072
527988
399185
484530
492201
543324
530542
533104
550992
373526
373882
375079
374006
373830
374503
374923
375872
374975
375320
373522
375775
373669
373776
375586
373418
374151
373609
373651
373917
375293
374062
343519
417064
442688
411950
386390
437578
525418
548420
419616
414508
512632
469179
445248
527970
399166
484512
543306
530523
533085
550974
492455
493648
492581
492403
493081
493494
494443
493546
493887
492097
494342
492244
494151
491993
492723
492226
492492
493861
492635
343468
417106
386430
525460
512674
484555
551016
543576
543525
544625
543220
543845
543756
313851
417365
442993
386695
437880
525723
548725
419925
414815
512941
445556
399475
484820
543613
533390
551284
530796
531994
530745
531419
531840
532791
531893
532233
530440
530585
530336
531063
530566
532206
530975
319866
418739
388064
527093
434140
514318
486195
544988
552648
533353
533302
534395
534448
532999
533622
533125
533535
323676
513084
550889
320251
506357
511476
418461
547262
444082
413356
387784
496138
438976
526820
521694
549818
421023
415909
514040
456872
454311
459427
470584
385232
446648
475685
395456
537036
529378
400563
461981
451760
485915
377566
375010
493579
544709
531927
534483
552372
562592
372449
436413
441535
392897
539597
410796
382670
557487
479850
479320
479668
481501
480865
479789
479619
481280
480287
480709
479801
481668
480761
481106
479316
481367
479518
480979
481568
481347
479462
481494
479568
480009
481374
479211
481096
480947
479931
480493
479418
479400
479443
479704
481079
479844
481002
480302
481037
481116
481434
481540
480056
479369
481653
300089
506563
511678
418665
547466
444285
413559
387991
496341
439180
527015
521900
550023
421835
416114
457079
454516
459626
470787
385433
446852
475888
395660
537240
529578
400765
462185
451963
486118
377766
375216
493783
544912
532129
534687
552573
372655
436618
393103
539803
410998
382876
557693
561652
561116
561465
563292
562660
561592
561414
563071
562083
562504
561605
563459
562558
562900
561112
563159
561314
562774
563356
563139
561258
563285
561363
561807
563166
561008
562890
562742
561731
562291
561215
561197
561240
561502
562873
561646
562098
562831
563226
563328
561856
561167
563442
753826
510985
417969
443591
412856
387288
438483
526323
521203
549328
420517
415416
513546
458934
470086
446151
475197
394961
528883
400070
485423
374517
493096
544218
531434
533993
551877
435916
410302
382180
556997
370970
371323
372518
371446
371272
371945
372360
371459
373314
372414
372756
370966
372633
373213
371113
373140
371219
373024
370862
371587
371071
371052
371096
371359
372730
371500
372688
371711
371021
373298
345988
511713
418698
444319
413592
388024
439213
527050
521934
550057
421870
416148
514278
459660
470820
446887
475921
395695
529612
400799
486153
375250
493818
544946
532163
534721
552607
411028
382910
434934
435280
436480
435405
435232
435901
435416
437280
436378
436720
434930
436595
437180
435073
437107
435180
434829
435548
435032
435015
435054
435316
436694
435459
435671
434984
323571
506675
511792
418775
547579
413668
388101
496454
439287
527128
522013
550136
434177
416225
514355
457188
454627
459736
470900
385544
446965
476000
395773
537350
529690
400878
462298
452075
486230
377876
375330
493897
545022
532243
534799
552683
562910
372766
436730
393215
539915
411106
382990
557805
440593
440052
440407
442227
441603
440534
442006
441032
441448
440547
442394
441500
440048
442096
440255
441715
442293
440198
440303
440755
439941
441830
441683
440676
441238
440154
440135
440179
440444
441814
440587
441736
441045
441771
442161
440802
442378
323761
512105
419091
547892
444715
413983
388417
439600
527446
522332
550456
434491
416543
514665
457505
460057
471210
447279
476322
396088
530004
401197
486545
378198
375645
494210
545339
532563
535113
553001
373081
437047
540226
411426
383307
558119
391418
391771
393591
392967
391897
391720
392389
392813
391910
393761
392865
393205
391415
393463
393080
393658
391560
393584
391666
393470
391310
392034
392596
391518
391499
391542
391807
393179
391953
392403
393137
393630
392157
391468
393744
324569
512208
419196
547994
444820
414086
388521
439705
527548
522436
550555
434596
416644
514768
460157
471313
447382
476426
396193
530105
401303
486650
375748
494314
545442
532663
535216
553105
373186
437152
411526
383410
558224
538115
538466
540292
539666
538591
538415
539089
539510
538604
540457
539564
539905
538111
539780
540356
538255
540285
538363
540167
538004
538736
538213
538194
538237
538502
539880
538647
539104
539838
538861
538164
540440
324869
510737
417722
443346
412608
387044
438233
526077
520954
549085
420272
415172
513297
469841
445909
474953
394716
528637
399831
485174
374274
492849
543972
531189
533747
551634
409313
409668
410864
409796
409618
410287
410709
409809
411657
410761
411096
409309
411554
409456
411482
409565
411366
409204
409938
409412
409395
409437
409705
411070
409851
320856
510043
417032
442658
411918
386359
437547
525388
520265
548388
419586
414476
512600
457997
469149
445216
474258
394022
527939
399136
484482
373577
492152
543274
530491
533053
550943
409364
381193
381539
382738
381664
381489
382165
382584
381677
383540
382635
382980
381189
382853
383438
381335
383365
381438
383248
381086
381805
381292
381273
381316
381575
382953
381719
381933
318876
506948
512061
419048
547849
444672
413941
388374
496724
439556
527402
522287
550411
434447
416502
514623
457461
454903
460012
471168
385820
447236
476277
396044
537623
529960
370485
401153
462569
452348
486501
378153
375601
494167
545294
532518
535068
552958
481390
563182
373040
437004
442118
393486
540182
411381
383263
558075
482416
481876
482232
484054
483430
482356
482181
483834
482857
483275
482369
484219
483328
483664
481872
483923
482078
483542
484121
483902
482022
484047
482128
482577
483930
483265
481768
483654
483510
482498
483062
481979
481960
482003
482267
483637
482410
483361
483565
482872
483599
483674
483990
484093
482626
481928
484203
758507
512320
419307
444931
414195
388633
439818
527660
522547
550667
434709
416753
514877
460268
471423
447490
476537
396303
530215
401415
486759
375857
494427
545552
532774
535327
553218
437264
411640
383523
556007
556360
557557
556486
556310
556982
557403
556499
558350
557453
557795
556003
557671
558250
556152
558178
556256
558060
555896
556629
556109
556090
556133
556396
557769
556541
557728
556754
556058
756159
850121
849759
877729
859834
834279
872618
849217
849128
849473
867503
862396
849730
890515
893076
850559
880290
850779
841949
849567
850511
847061
885397
850876
579547
576994
850254
850477
850925
850222
850366
574432
870053
839396
850315
857290
829162
850528
877195
859300
833745
872083
849143
851272
866967
861857
849216
851009
879753
849023
846523
849586
849996
851256
850276
850246
850339
850593
849298
849669
851106
877434
859544
833986
849588
872321
850017
849692
849222
867209
862102
851278
890220
887654
892780
850101
831432
879996
850694
841651
851042
849523
571578
851115
846765
566472
849100
885102
850277
579249
576694
850373
850513
849027
849199
849988
849146
849109
574137
869760
874884
839095
851316
856990
828868
850249
851363
834095
849951
849193
850621
849097
850214
849828
849689
850731
878745
860864
835297
849447
873638
850856
850414
850287
868522
863417
849559
891537
888976
894089
849629
832743
881312
849855
842969
849607
850465
851086
572898
851308
848075
567791
850815
849967
886423
850349
580567
578012
850184
850316
851336
849626
850060
849085
849625
575451
871075
876198
840411
851050
858304
830182
850282
849404
879370
861481
835920
874254
850901
850143
850567
869146
864039
848979
894708
849544
881933
849098
843592
851224
848701
578635
850623
849533
850113
851019
850498
576073
871702
858922
849291
877547
835290
850709
868515
863410
877191
877811
877319
878949
877723
851293
851279
850725
850314
849137
851133
878993
861108
835545
853445
850438
873882
851478
850713
850163
868772
863665
851296
891783
889222
894331
832988
881560
850032
843217
884113
570594
849913
851513
849171
851392
573143
849209
849400
848322
838104
568036
849026
849435
886670
851234
849034
580809
578263
851091
849547
850281
850905
849972
851407
848988
575699
871325
876443
840659
850198
858546
830434
850303
850531
6073
859651
860857
859600
860274
860701
861644
860755
861091
859297
859445
859193
859914
859426
859687
861065
859828
835134
833741
834357
834273
852177
851636
851881
851994
853197
853818
853191
860890
851942
853596
852615
853039
852131
853983
853092
853428
851632
853686
851838
853303
853882
853665
851780
853811
851889
853930
853123
854075
852333
853693
852760
572924
853660
851526
853939
567817
853418
852102
886449
852265
852259
852824
851736
851717
851761
852029
853401
852171
853126
853325
852630
853360
853438
853753
853856
852381
851686
853708
853966
850419
851066
850658
850283
879148
861262
835699
874033
850298
851428
868927
863823
849166
891938
889376
894488
850757
881711
850458
843366
851446
848476
849920
886824
849831
580965
578418
849702
850863
849877
849191
850736
575852
871480
840810
851390
858702
830589
851000
872433
873631
834710
873479
867936
862834
872079
872696
872206
873842
872612
849507
849159
849608
848990
877681
859787
834232
872570
850385
851269
867456
862349
850216
849039
880243
841901
850551
847015
849510
576945
850470
849809
850450
850880
849197
879536
836087
874423
850714
869314
864203
851117
850544
850304
851324
850483
849622
867321
867269
868360
866963
867583
867093
867497
10141
862212
835528
863261
868755
861853
862479
861984
863624
862390
889976
890331
892156
891530
861352
835789
874122
891371
890467
892321
869013
863913
889973
894580
892221
881801
892149
843458
892033
889865
890593
890077
890058
890102
890366
891741
890509
575943
871570
892195
890721
890027
892304
887952
887416
887764
889602
888969
859502
833943
888389
888812
887904
889762
867168
889205
887412
889468
892737
889665
879953
889595
887662
888108
889475
887308
885059
888035
579208
887517
887499
887541
887801
889179
887946
574094
889137
839053
889638
888157
887467
889746
892533
892891
894082
860970
892839
893507
893929
893027
849955
893982
894314
892529
849525
892679
894701
892788
894587
892421
893155
892636
892617
892661
892926
894288
893070
893282
850068
879435
861547
835986
874321
849189
869212
864104
850543
881997
848767
850733
850430
851173
831721
831187
831539
833366
832736
861331
835767
833144
874100
832584
831673
833531
868992
863891
831183
892005
889446
894558
833431
881780
833359
843436
831879
833241
848545
832963
886892
831803
581035
578484
831269
831313
831574
832947
831715
575922
871549
840878
833404
858771
830656
833514
880108
881305
880057
880724
881148
882095
867112
881543
879749
879641
880372
879878
881516
880284
849798
849562
879363
861475
835913
850487
850460
851420
869139
864033
849419
850338
881926
843585
849894
848694
578628
849992
851102
851486
850447
850807
841410
841761
842962
859551
833994
842384
842804
843756
867217
843200
841406
843657
880004
843465
841303
842028
841491
841534
841797
843174
841944
35165
882847
882309
882552
882664
883863
884486
883857
861593
882614
884263
883285
883706
882802
884649
883756
884096
882305
884352
882510
883970
884553
884330
882453
884479
882560
883787
884747
883004
884359
573630
884327
882197
884605
568522
884086
882773
887151
882933
882926
883492
882411
882392
882435
882701
884069
882841
883790
883992
883300
884026
884106
841144
884525
883054
882361
884375
884633
569324
568787
851375
569140
570347
570963
570341
860786
835218
570744
569763
570187
569277
571128
868444
570577
568783
570833
888896
894012
571029
570812
881233
570956
842890
571226
569481
849554
572822
849819
568675
567717
570567
569249
886345
569404
580489
568888
568869
568913
569177
570550
569318
570272
570473
575372
570508
570587
840331
571001
569530
568839
570856
571113
851458
850784
850224
879635
861743
836185
850034
874523
851212
851037
851426
869411
864299
849969
892415
889859
850818
850013
833629
882191
850004
843853
851416
851490
573782
848965
849202
887303
851068
581450
578894
849282
850538
851254
849247
850799
850810
576338
871967
877079
841297
849066
859187
831073
850826
849804
848998
850318
849910
877888
859993
834434
872772
851214
850158
849002
867656
862556
850612
890672
893232
880448
851462
842105
851323
847218
885554
849670
579706
577153
850468
851209
849905
851003
574588
870213
839546
850894
857448
829321
850846
851170
849239
861358
835796
874129
850443
849531
869020
863920
850427
851076
881808
848574
851368
851255
849810
850913
850622
849724
850202
849816
850951
850558
849934
878308
860417
834851
850006
873197
850247
851504
851378
868078
862979
851189
891092
888533
893648
850579
832300
880865
850272
842524
883427
569906
850812
851230
572456
847634
837416
567350
851431
851501
885977
850429
851129
580130
577572
851175
850595
850668
849999
850035
851004
849327
575011
870631
875761
839971
850550
857858
851439
850264
849587
571879
571336
571690
573516
572892
860691
571639
573299
572313
572738
571830
573682
572790
573126
571332
573388
571535
573002
573581
573366
571480
573509
571586
572033
573395
571231
573117
572971
571957
572522
571436
571417
571461
571727
573100
571873
572825
573024
572327
573058
573136
573452
573554
572082
571386
573665
850530
850613
851099
850643
849709
849973
877176
859282
833726
851617
850075
872064
849407
849255
866948
861840
851075
889958
887398
892514
849304
831168
879734
851294
841392
882290
568768
849405
850873
851396
849589
571317
849351
846505
836282
566213
849745
850992
884842
850758
849518
578989
576434
850398
848973
849096
849898
850325
851100
849276
573878
869506
874621
838837
851033
856728
828612
848992
850943
850040
866433
849957
861326
835762
849136
874095
849234
851083
850402
868987
863886
851032
892001
889441
894553
848994
833208
881775
850763
843431
850344
849504
850718
573361
848540
849476
886887
849112
581030
578479
849843
851064
849420
851196
849164
850242
849830
575917
871544
876658
840873
849736
858766
830651
850094
850005
846877
848068
833635
871973
847916
866861
861749
850065
847142
850441
848278
847056
836839
836301
836540
836653
837859
838477
837852
861601
836042
838256
874378
837694
836792
838643
869269
864159
836297
892276
889719
837964
838544
838325
882053
838470
843714
571085
838741
836994
838352
573638
838321
836191
568531
850026
836762
887160
836926
836920
581311
578757
836382
836424
836690
838063
836833
837783
837986
576196
871825
876938
841153
838516
859045
830933
838367
838626
566769
566232
566584
568411
567784
860312
566533
568188
567206
567635
566720
568574
567686
568019
566228
568279
566432
893544
568474
568257
566377
568404
566480
568670
566926
568286
572350
568252
566120
568010
885871
566849
567415
566333
566314
566358
566619
567993
566763
567720
567919
567221
567952
568029
568345
568448
566975
566283
568301
568559
850760
850596
866189
850887
878966
861081
835518
873859
851204
849674
849025
868745
863640
851315
891757
889195
894305
849148
881533
849087
843190
851074
849701
848295
886643
580783
578236
851260
850132
850679
849044
850147
575672
871298
840632
858519
830407
851077
851023
850096
850297
851461
877652
859758
834203
849847
872540
850501
850286
849880
867428
862319
851108
890439
887875
892998
851434
831644
880215
849627
841871
849989
848980
850196
571800
849230
846985
566691
850555
885320
851302
579469
576916
849046
850959
850372
851159
849555
849582
574355
869977
875105
839317
849711
857212
829084
849882
850540
884861
885211
887041
886416
860939
885164
885835
886262
885349
887205
886313
886653
884857
886914
894163
887105
885004
887034
885110
886921
884753
885476
886042
884963
884944
884987
885248
886627
885392
885849
886585
886979
887079
885603
884912
887188
849010
850687
849619
850295
849688
849797
877818
859921
834364
851142
872703
849232
849850
867590
862486
849246
890600
888041
893162
849478
831810
880379
850466
842035
850273
850601
849532
850747
571963
851387
847148
566856
850407
850716
885483
850686
579636
577084
850482
851432
850308
849929
850574
851489
849263
574520
870143
875271
839478
849970
857378
829249
849993
849914
849322
850843
850955
579008
579361
581191
580560
860483
579309
579986
580406
579499
581355
580458
580792
579004
581057
893713
581256
579150
581184
579257
581064
578900
579629
579107
579088
579131
579398
580766
579541
580001
580725
581228
579754
579057
581339
576452
576808
578005
859402
833845
872184
577849
578798
867068
861959
576448
578701
879855
841509
578512
576344
577077
576535
576577
576843
578219
576988
850162
877276
859383
833827
872166
850711
850964
867049
861941
850881
850138
879836
850953
846603
851029
850503
850641
850126
849515
850275
833867
851505
849005
849170
849721
849374
850790
834132
872468
851438
850089
867358
862248
850115
880144
846912
850922
849095
849195
849458
866172
835501
851351
868728
850823
851233
849522
849764
850130
850837
850394
849224
849058
878670
860789
835221
849174
873564
849884
849362
848967
868447
863342
849541
891460
888899
894015
850179
832669
881236
850199
842893
849848
849099
848000
886348
850479
580492
577936
851070
850647
849911
850379
849488
851109
575375
871001
876123
840334
851475
858229
830107
849760
850472
850220
850904
878873
860992
835428
849491
873768
849803
849835
868651
863547
850448
891667
889104
894214
851119
832870
881440
850965
843097
849763
849037
848202
850452
886551
850328
580692
578142
850145
850633
850030
850393
850233
575581
871206
840540
849853
858431
830313
849865
753815
573896
574249
575444
860289
834725
574871
575286
574385
576240
867950
575682
573892
893522
576139
574039
576066
574145
575950
573788
850900
573997
573978
574022
574285
575656
574426
575614
574637
573947
576224
869522
869868
878907
861025
835461
870489
870912
870004
871868
868686
863581
869518
894248
871768
881475
871695
843132
871576
869417
870136
869620
869603
869642
869904
871282
870047
870259
869572
875181
874640
874995
876815
876191
861101
835538
876594
875620
876036
875135
876982
868765
863658
874636
876684
889215
894324
876881
876663
881553
876808
874891
875343
876691
874529
876418
886663
875264
580802
874742
874723
874767
875032
876402
875175
876324
575692
876359
840652
876854
875390
874691
876966
838855
839208
841028
840404
861416
835854
839826
840250
839347
841198
869079
840642
838852
840900
894645
841095
881867
841021
839103
840907
838747
839471
581124
838955
838936
838979
839244
840616
839390
839840
840574
841067
839594
838905
841181
851195
850003
879408
861519
835958
874293
850614
849821
850961
869184
864077
851058
894745
851093
881970
849432
843630
850537
848740
850310
578674
849767
850884
849106
851443
849182
576112
871740
858959
830847
850354
856746
857101
858297
860041
834481
872821
858142
857242
859090
867705
862605
856742
858987
880497
858915
842153
858799
856637
857371
577200
856828
856870
857138
858503
857284
828630
828976
830175
859351
833796
872135
830021
829114
830977
867019
861909
828626
892585
830875
879804
830802
841459
830685
828523
849032
828729
828710
828753
829012
830390
829156
856797
850502
850144
850789
879260
861374
835811
849645
874144
850108
849223
869035
863935
892049
889491
894600
851124
833257
881824
850541
843481
849570
849487
573411
848590
850969
886936
849001
581079
578527
850356
850995
851361
851341
851237
849938
575966
871592
876706
840923
849917
858814
830700
850361
758504
851118
849530
879519
861628
836070
874406
850691
849891
869297
864186
850649
851140
850883
882078
851317
843740
850227
848852
851027
578783
849273
849198
850238
850895
849114
871852
859073
830960
756157
425366
425378
425379
425386
425387
425395
425402
425405
425409
590213
425425
425438
751483
753807
758491
756143
692352
403607
402684
402322
402186
401881
402363
402020
401780
401691
402036
403835
402855
402293
402403
402561
403122
402890
403342
402018
402130
403074
401902
401792
403439
403148
403917
402817
403040
403488
402785
402929
401835
402958
403800
402878
402517
402080
401877
675163
403091
403085
402111
403661
401706
403836
403535
402550
401779
403572
403949
401586
403109
402149
402559
403820
402839
402809
402902
304562
403156
401861
402232
403670
402975
403479
402294
402151
402141
402580
402255
401785
402191
402385
403842
401895
401837
402417
402664
402084
402098
403257
403958
403605
402086
401965
403806
403679
402469
402369
401663
403803
402840
403391
402854
402936
403076
401590
401762
402551
401709
401672
402267
402298
402627
403278
403880
402307
402463
402812
403927
304888
402505
402514
401756
403184
401660
326128
402777
402391
401627
402252
403294
401817
402176
401985
402010
402241
403419
402977
402850
402291
403988
402122
402204
403543
402524
402192
403295
403844
402418
402197
402170
403028
403650
401824
403872
402174
403603
403378
402530
402781
402912
401748
403022
402747
402879
403900
402189
402623
401648
402188
401626
403899
402914
402210
403614
403511
402240
401804
402845
338264
401866
401967
402346
402137
403715
402364
403464
402706
403130
402127
403099
401542
403767
402107
403943
401661
403280
403788
403733
403547
402869
403186
402096
402676
403582
403061
402897
403012
402155
401854
402433
307541
307021
403713
401577
403272
403243
402076
402309
401721
403897
401814
402426
327799
403857
403843
403288
402877
401700
403697
403864
402222
403495
404072
403001
401540
404042
403276
402726
403380
404075
403860
403591
403972
402019
401928
402650
403581
402595
403308
403898
402162
402476
404077
401734
403956
403848
401772
401963
402610
402052
401834
401589
401998
401605
403798
401597
402712
404029
403655
402110
402844
403468
402535
403971
401551
401714
401636
403179
403412
402761
403318
403477
402866
403094
338583
328773
403402
403105
401749
403749
402146
403387
403306
401962
403181
403743
402654
403920
403418
403816
403676
403383
305204
402636
403928
402348
403198
304974
404030
402325
403016
403914
402811
402906
402335
402705
401562
402300
402661
403963
403203
402884
402147
403711
403523
402121
403763
403330
403884
403154
402156
403289
403008
403508
403135
403867
403157
403472
404082
401615
403994
401992
404027
404006
404033
404052
403840
402434
401912
403368
403770
403102
402032
402262
401684
403234
402499
402460
403032
403575
402158
402283
402285
402351
403197
403401
403685
306757
402982
403630
403221
402846
402102
403720
403610
403601
402861
401913
403992
402427
402354
401729
403904
401971
403346
403320
403686
403021
403474
402044
404010
402534
402483
401782
402394
402082
404059
402265
403426
402440
401754
403299
402842
401723
403261
403954
403233
402553
403563
328335
403608
402074
403653
401759
402625
403432
403405
401585
403396
403195
402090
337437
304634
402070
401722
306509
402171
401553
402859
402542
402247
403441
402948
403833
401583
403936
402779
401602
402263
403889
403114
402169
402073
402381
403033
401630
402372
403013
403443
305223
401760
402964
402425
403165
403277
401843
401931
403681
403107
402867
403888
403046
402185
328842
402100
403703
403149
402273
403025
403643
402614
338118
328776
401961
402722
403413
402438
403809
402329
403089
403182
403081
307014
304557
402909
403868
403355
403376
402072
402167
402221
402959
401641
403341
404070
403764
403612
402699
403786
403882
402834
402622
403584
404071
403728
402655
402554
403043
402000
402791
403425
402668
401656
402601
403304
404004
403997
328456
328535
403562
403929
401531
402392
402920
403959
402316
402306
403285
402113
402819
403991
402908
402740
403894
403851
403491
403452
402751
403421
401853
402800
401625
403358
402260
401865
401548
402865
403822
403120
402318
403287
403908
401731
401559
402604
401991
401815
402594
304833
402847
403132
403329
403260
403127
403123
401918
402500
402518
402228
403876
403451
402088
403993
402402
402887
403367
402898
402187
403700
402670
403709
403178
402648
403247
402397
306862
402631
403546
403989
403349
403455
401752
401921
403319
402005
403106
402302
402439
403296
402521
402993
402028
403737
328708
402045
403173
402776
402716
402389
401892
403941
402319
402001
403317
404051
403030
402750
401563
401954
401916
401900
402053
403955
403964
402153
402211
402025
403086
401616
403051
403861
401719
402037
402660
403611
403762
401948
402276
402491
403399
403469
403484
401923
402744
403097
338886
403745
402350
403841
401747
402207
402488
402687
403080
402995
402504
402753
403311
402893
403263
304754
402361
402125
403017
403892
402780
403050
403023
401873
403984
402223
401856
401982
402901
402409
403520
402457
402258
402022
401593
402555
403666
404050
403010
403370
339074
403580
402278
403494
403134
402512
402677
402172
401888
401570
403969
403207
402784
403576
403493
401647
403217
403507
401794
401652
404049
402703
304898
401698
403504
402718
402922
402132
402571
402395
403940
403478
403332
403552
403668
403218
404081
403155
403082
402981
403931
403935
402794
403671
401871
402470
402154
402709
403199
402985
403172
403617
402194
401976
403055
403513
403057
402312
401807
402729
401768
403544
403077
402112
402138
403112
402748
402245
402097
402178
402131
403970
403146
403731
401751
403604
403345
404061
402960
402663
307685
306076
401886
401694
403939
401975
403577
403297
402999
403564
403007
401707
402275
401910
402175
402103
402314
403740
403579
402239
402408
402498
403499
403785
403556
402165
403973
401532
403637
402117
403395
402382
403578
403290
403092
403814
402752
402062
401820
403978
402852
402419
401774
402198
402482
403448
403241
403718
403498
401847
402666
403044
401988
402685
403060
327697
401882
404022
403347
402787
402717
403599
404080
402597
403194
403776
403600
403990
401893
402441
402532
403223
403377
403381
402576
402496
403407
402567
402195
403980
404054
403202
403333
401765
403934
403632
403190
403449
401845
403101
403818
401810
403362
401878
403373
401622
401952
401860
403456
401629
403334
403952
403389
402367
307890
401561
402881
402473
403510
401894
402616
403431
402721
401565
401580
402940
403175
402336
403171
401956
402489
404026
401738
403887
401947
401657
402233
402637
402910
403031
401959
403773
402468
403566
401541
401689
402179
403457
401690
401889
403409
326602
403734
401651
403385
403271
403006
402094
402029
402166
402990
403640
403909
402280
403932
403819
402373
403476
403185
307381
402287
402765
402379
403514
403121
402497
403910
402048
402647
402569
401852
402810
404068
403942
402136
401989
403753
402711
402813
402282
403142
403205
403284
402835
403496
402464
403827
403375
402537
403794
403264
402030
403901
402446
403379
403995
404065
402277
402992
403693
403324
402386
403739
403158
403231
402562
402598
403567
401890
402296
402895
401884
401639
403113
403087
404003
402827
402150
327185
306762
403626
403744
402923
402321
402564
402540
403337
401576
401716
403312
401819
402682
403741
403660
402951
402231
403235
401898
403804
402615
401683
401529
402206
403430
402375
403083
402257
403658
401604
403309
402833
403538
403187
403777
402529
401533
402333
403239
402624
402527
402083
403068
402643
402727
402216
403869
306498
403093
403176
403663
403206
402272
402536
403729
403550
401757
403067
402638
402766
401901
401970
401818
401637
403639
402621
401870
402236
401867
403765
402509
403858
401642
402538
403222
401968
403436
403960
402152
403755
401914
403542
403301
401857
402308
403555
402256
403321
402081
402471
403967
402961
401536
401659
402461
402888
403664
401839
401936
402126
402134
401705
403596
402180
403726
401555
403506
336080
402603
401905
401904
402024
402520
401899
403397
401699
402757
401797
403647
402965
403648
403817
403595
404043
401598
402584
401557
402754
403795
403326
401556
402907
402067
403281
403515
403659
402039
401945
401675
402925
402792
402406
403628
401983
403760
401727
402805
402393
402181
401964
403322
404041
402299
401730
401646
402657
402568
307338
403041
402983
402769
402219
403225
401720
404079
402628
402202
403004
403141
402558
325496
402378
401816
401875
403428
401736
402720
402730
403313
402606
402971
402962
403674
403356
403292
402091
403265
403748
403669
401688
403769
402297
403437
401763
403024
402894
402724
402271
403924
403144
401666
402933
403521
402591
402589
402609
403891
401685
402775
403483
402575
401887
402290
403573
403602
402261
402199
402582
403691
401591
402144
402618
403699
402915
401812
403259
403890
328783
401806
403069
403665
404038
401680
403975
402741
402390
403335
403813
402899
401993
402303
403340
402058
402106
402587
402315
401704
403853
401997
402645
403568
403545
402184
403174
403163
403874
403161
402092
402230
402516
403429
403725
403115
401855
401872
403570
403983
403918
402422
402225
401941
403559
403053
403875
404058
403167
403369
401828
305945
403323
403159
402596
403450
403828
402242
402203
403768
402237
401588
402680
402490
403879
403793
404073
402599
401711
402686
401650
402646
403638
402264
403275
403627
402002
402295
403656
403824
402695
403242
401607
402710
404062
403625
403597
401981
403062
402941
403641
338545
402057
403586
402659
402860
404025
403839
401917
401930
402410
403435
403064
402849
402443
401869
403056
403672
402617
402746
402872
403998
402119
403298
402190
402289
402552
401543
402759
402978
401793
402442
402772
403118
401552
403866
402334
403502
401609
401868
403522
402935
403723
402118
402145
403574
403696
403036
403110
402274
403393
401935
402445
403103
305180
401617
402436
403487
403140
401582
401764
401966
403131
403526
403490
403531
402079
402503
403799
403886
402633
401957
403058
403863
402522
403273
401973
404078
403096
402173
402950
402027
402641
402607
403722
402371
402183
403423
402577
403702
401811
306823
401573
403250
402182
402858
402251
402360
402358
403810
402234
403706
402639
401795
402046
402413
402339
401632
401809
403473
404014
402723
402041
404076
402455
403029
401833
402836
403164
402095
403310
403938
403951
402450
403701
402970
403279
403371
403249
402815
403698
403045
403996
402871
402492
403137
404053
401826
402763
402061
402973
401769
402533
402380
401927
402556
402477
305410
327858
401885
403406
403518
305401
336871
402996
401574
401653
403124
403338
402714
403921
402828
401841
402997
402429
402279
404060
404016
403315
401682
403916
403286
401619
403837
402424
403219
404015
402451
403907
401644
403705
401579
403005
403977
402863
403232
403357
403987
337740
403976
403649
402006
402370
403000
403525
402399
403282
403616
403054
403930
403350
402653
401770
403252
402008
402984
403774
402449
403652
401741
402286
325771
402725
403756
402679
401713
402681
403274
403527
402870
401594
403444
402701
402108
403516
402673
403592
403066
403204
402689
402078
336205
402838
402506
404069
401568
401733
402284
325812
401937
403353
401784
403095
404002
402652
401567
404036
402678
402383
403883
403485
401658
401758
402021
336632
401922
401643
403915
401907
403386
403797
402085
402327
328067
402693
305276
403400
402957
401787
401621
402075
402066
403063
401737
403018
402447
401925
401530
401614
401808
402104
401906
402807
402510
402742
401674
404066
402762
401926
402411
401662
402049
401946
403042
403084
403981
403634
403210
402474
402942
402051
403673
402731
404063
402342
402374
404039
402735
403615
402026
327701
402323
403035
402783
403467
401702
403654
401724
402054
403503
402366
401978
402398
402862
403721
403011
401693
401911
402756
403683
402266
402734
403528
403855
402326
401600
401822
403015
404017
402891
401932
403145
402708
403196
402593
402956
402796
401767
403856
403619
402416
403847
401851
402428
753824
402788
403348
402142
401821
402056
401974
403569
401654
402635
402691
402040
403736
401773
402089
403551
401994
402338
402963
402560
403463
402702
402157
401624
403143
402301
403877
401799
403420
402932
403325
305913
403500
402353
402493
402011
402355
401742
402109
402749
401628
402313
403727
403962
402123
401903
403169
403170
402572
402665
403266
401703
402926
401558
402719
401596
402466
403410
402467
401755
338474
403048
401874
402758
401915
403002
402943
401949
401678
403509
403533
403565
403779
401800
403926
404012
403609
402343
404018
402626
402848
402453
403039
402672
403078
402868
402739
402799
403214
403427
402998
403862
403316
402736
402581
403561
402337
403262
402605
401592
402462
403414
403267
402837
402481
328114
403470
403404
403624
402578
402495
402229
403771
402579
402991
402804
402320
403125
402201
401813
403789
403782
403460
402311
401569
402423
401664
402683
402064
402331
403471
403359
401534
402352
403126
402782
402969
401649
403585
403761
402927
307460
401896
403759
402566
403613
403695
402099
402824
403177
402384
403524
403529
403751
403622
403216
403657
401777
401995
402822
403100
404047
402873
402570
402330
403447
401669
404007
401745
403388
401939
402612
402818
402917
307587
403014
403710
402743
403343
402218
402269
403162
403805
403692
401712
401726
403850
402407
402640
403363
402448
403336
402592
402508
401631
402674
402437
403180
403791
403780
326664
401554
404001
401984
402656
403812
401790
402547
402193
403859
403049
402160
402945
401999
403090
402031
402803
402770
402526
403258
401595
402989
402874
401686
402808
403623
401638
402760
325705
403065
402023
402707
403352
404037
401844
402613
402208
403589
401934
402671
401786
402034
402974
403548
403390
403116
402651
403688
402478
403027
403104
403394
402133
402050
401623
402755
403532
402732
401564
403240
402376
402919
403558
403925
403905
403801
401955
402501
402885
401750
403979
403228
402480
403787
403606
402924
307402
403682
402093
402288
402829
403374
402205
403254
401960
402454
404000
402513
403212
403704
403446
404067
403881
402341
402790
403384
403590
403766
401836
401761
402801
403458
401677
402700
401987
402841
756160
289798
346116
321384
320854
298707
319476
347760
324367
347101
347519
303983
318815
322348
320336
344540
347660
320957
319628
323441
344506
349397
318862
320428
344097
343675
349468
349393
318433
303854
348511
298096
345558
290338
346530
325281
301841
348565
349311
324878
349036
318975
322030
344775
319295
348774
345419
300490
346486
325476
322827
323968
348950
343605
347048
349366
346245
343277
348879
325007
346668
324902
301848
320319
343827
345925
302677
318984
323104
345655
344769
349495
325239
289528
31713
31545
31377
2890
14418
11926
11665
19941
21701
21214
87825
22722
103767
103769
14419
54228
15834
43953
21669
22234
16217
5577
646735
25481
1474960
676051
13625
431551
431555
431557
431558
431561
431566
654778
431569
431570
431571
431572
431574
431576
431577
431579
431580
431581
431586
431587
431562
431568
431573
431601
431609
431593
431599
431603
431604
431605
431606
431607
431608
431613
431614
25961
431616
431617
431618
431619
431621
58958
17343
16822
1465993
16987
1466053
2592
19932
1471681
646906
2022
690667
66855
1471569
1471668
1471642
1470777
24318
25205
25207
14216
1470801
1471643
1470704
694125
2186
590066
679548
825435
678433
682512
5779
692910
1475834
351035
679221
353744
692577
681904
351358
2842
692525
692887
354142
353791
351033
1968
693279
679443
692515
679237
693497
23077
678709
693234
692677
692859
693325
692632
682868
7364
353318
693377
352973
14776
352802
352459
682602
682496
648677
21213
359638
7367
359143
1474547
692366
356161
358687
356364
355644
356389
360112
358092
357173
357485
358324
358161
359120
356362
355869
358565
357084
360254
692404
359304
358247
356602
355883
358707
360287
357997
360486
359398
357944
360363
358302
360025
358131
357407
357443
356067
649353
671454
418941
444563
772958
772750
772763
772776
772633
772724
772711
413832
805455
783936
783871
388265
439448
805260
805208
736007
550301
434342
780585
805247
416393
514516
471061
783793
805130
10345
764526
775687
805078
822054
822454
818900
821384
820995
529852
24390
401042
486391
494058
545188
783884
805221
532407
534959
739249
511039
510541
510233
510717
510373
510132
510389
512185
511206
510648
511466
511241
511420
510254
511789
511170
511386
511839
511140
511278
303342
387339
526376
513598
485476
551931
417702
417121
417632
418772
418256
321664
510677
417661
443288
775158
769045
772774
772787
765989
772735
768090
412548
780206
783947
779263
386985
438172
805271
800858
526016
520894
549023
420211
780596
805258
415112
746901
773695
784868
806192
458632
469779
777150
798757
10355
772670
777811
799406
819558
474892
772800
781279
802615
822758
394656
764537
775698
797305
822065
822465
818911
821395
821006
528577
399769
485115
374217
492789
543910
779653
805232
531129
533687
551574
371651
435613
772865
783015
804339
410003
381872
772956
786060
805453
556695
547740
546821
546332
546025
546506
546166
545923
545830
546182
547969
546989
546440
546698
547253
547023
547477
546164
547206
546047
547576
548053
546951
547172
547622
546920
547060
545979
547090
546656
546226
546020
320703
417527
386854
525880
420082
414975
513102
484982
543774
533553
551441
443645
443326
442747
444796
443815
443260
444395
443991
443744
443886
320325
3085
301431
114811
417224
442847
775155
386550
437734
525578
548579
775151
769038
772780
768083
419777
772767
772771
414670
512793
765982
765986
445409
23248
399329
769042
772784
768087
484676
543464
768473
768477
530685
533243
551135
412907
412412
412590
412247
412009
412264
414061
413078
412519
735584
412130
413665
413263
413715
413008
413151
343955
526058
513277
780203
783944
779260
485154
551614
386446
386958
388098
387581
320800
417358
442986
386688
525716
419918
414808
512934
484814
543606
533383
551278
438533
438042
438214
437633
439680
438701
438144
439285
438886
438632
438775
319853
324347
512689
551032
525987
526619
319165
510041
417030
442656
775150
772753
772766
772779
765981
772727
768082
411916
780198
783939
779255
386357
437545
805263
800850
736010
548386
419584
780588
805250
414474
512598
469147
783796
798749
740022
772792
781271
805276
822750
394020
764529
775690
805081
822057
822457
818903
821387
820998
527937
16452
399134
484480
373575
492150
543272
779645
805224
530489
533051
739252
522176
521256
520758
520459
520936
520593
520357
520610
522411
521422
520865
521685
521456
520591
521637
520481
522011
522493
521385
521602
522059
521353
521494
343358
417375
443003
386705
437890
525733
419933
414825
512951
399485
484830
543622
533399
551294
549379
548886
549065
548718
548478
550534
549548
548994
548600
550133
549728
549480
549620
344373
419171
780199
783940
779256
388497
805264
800851
736011
514745
486625
545417
553080
420579
420252
419676
420186
434174
420931
420821
349292
321100
418188
780593
387507
526546
780589
801913
420749
513768
805255
485641
544438
534211
552100
415470
415152
414567
416619
415083
416222
415823
415570
415713
301210
320594
510757
417743
546545
443365
412629
387065
438254
526097
520974
549105
420293
415191
513318
458713
469862
445929
474973
394737
528658
399852
485194
374293
492870
543993
531209
533768
551655
371732
435692
538881
410081
381954
556775
457353
456428
456072
455939
455633
456113
455771
455530
455437
455788
457582
456597
456043
456308
456862
456632
457089
455769
456813
455654
457185
457662
456559
456779
457235
456528
456670
455585
456698
456620
456265
455831
455628
320918
302804
773684
784857
806181
510914
417899
443521
773688
773692
412785
784865
387219
438413
526253
773687
784860
806184
521131
549256
784861
806185
420447
415344
513475
470017
446079
475127
394891
528811
400002
806189
485351
374449
773691
784864
806188
493024
544147
531365
533922
551809
410233
459903
458985
458500
458193
458674
458331
458088
457995
458348
460133
459153
458604
459419
747028
459637
458330
459371
458214
459733
460214
459115
459336
459783
459084
459223
458823
298973
418451
444073
413346
387775
438967
526810
549809
421013
415900
514030
446638
400553
485905
544699
531917
534473
552363
470138
469645
469342
469821
469479
469238
469495
471288
470308
469752
470343
469364
470897
470493
470945
470237
470381
322903
418219
443849
777147
387542
438736
736004
549581
777143
798750
420782
415675
513802
400326
798754
485674
544472
534246
739246
15216
446203
445714
445889
445549
445305
445565
740023
446372
445821
445431
646946
446555
446301
446444
313432
772659
783819
805156
819547
511689
418676
444296
772663
772667
413569
777808
388001
439189
527026
772662
777803
799398
819550
521911
550033
777804
799399
421846
416124
514255
470798
446863
395671
819551
819555
529588
23340
400775
799403
486129
375227
772666
777807
805163
819554
493794
544923
532140
534698
552584
476166
475250
474758
474452
474933
474592
474349
474256
474607
476402
475416
474864
475675
475451
474590
475628
474474
475997
476482
475379
475595
476048
475348
475489
323523
772789
783949
805273
822747
510371
417356
442984
772793
772797
412245
781276
386686
437872
525714
548716
781272
805277
419916
414806
512932
469477
445547
822751
822755
528272
399466
802612
484812
772796
781275
805280
822754
492483
543604
530822
533381
551276
395932
395012
394524
394215
394696
394353
394112
18701
396169
395178
394627
395446
395212
395397
394235
395770
395140
395362
395820
395109
395250
319851
4461
5254
510485
417469
546276
443096
412357
386798
437985
525825
520703
548829
420026
414919
513044
455882
458442
469587
445658
474703
19215
528384
399581
450764
484925
376576
374022
492597
543716
530935
533495
551386
371462
435419
391913
538607
409812
381680
556502
537514
536590
536233
536096
535799
536272
535934
535695
535602
535949
537747
536762
536204
536313
536466
537026
536796
537251
535932
536978
535818
535709
537348
537054
537830
536723
536943
537397
536691
536834
535752
536863
537709
536785
536424
535991
535794
344637
418403
444026
764530
764534
413298
775695
387726
438920
526761
549762
775691
797298
822458
820999
420965
822058
822062
415856
513982
470528
818904
818908
446590
26097
400508
797302
822462
821003
485856
544654
821388
821392
531870
534424
552315
528936
528441
528132
528619
528274
528029
528290
530081
529106
528548
529368
736284
528154
529687
529288
529736
529037
529179
322807
2362
6134
301724
417246
442869
386572
437756
525598
419798
414692
512815
484696
543486
533265
551157
400121
399636
399811
399468
399226
401278
400291
399741
400875
400475
400220
400364
344027
767689
778862
800457
820606
510146
417134
767700
778873
800468
820617
545937
442761
767693
767697
412023
778870
386459
437645
525489
767692
778865
800460
820609
520371
548490
778866
800461
419689
414581
512703
455543
458102
469252
445318
474363
394126
820610
820614
528043
23958
399240
800465
484585
767690
778863
800458
820607
376235
373680
767696
778869
800464
820613
492255
543377
530595
533154
551045
767698
778871
800466
820615
371124
435084
391571
538266
409467
381345
556163
452239
451313
450954
450820
450515
450996
450653
450415
450322
450669
452467
451483
450925
451036
451192
451750
738636
451974
450651
451702
450537
452072
451776
452547
451444
451669
452122
451412
451557
450467
451586
452432
451506
451149
450712
450510
302174
805268
800855
527125
746899
552680
484571
485086
485711
323755
511494
418478
547280
444099
775148
769035
772764
772777
772634
768470
768080
413373
780196
783937
779253
387802
438994
805261
800848
736008
521712
549836
421041
780586
805248
415927
514058
456890
773685
784858
806182
459444
470600
783794
805131
740020
772660
777801
799396
819548
475702
772790
781269
805274
822748
395473
764527
775688
797295
822055
822455
818901
821385
820996
529394
400580
485933
375027
493597
544727
779643
805222
531944
534500
552389
372466
436430
771147
782320
803644
747858
772855
783005
804329
410814
382688
772946
786050
807374
557505
15215
378042
377128
376768
376633
376324
376808
376465
376221
376129
376482
378278
377296
376740
376849
377003
377557
377329
377776
376463
377510
376346
377873
378359
377259
377475
377923
377228
377367
376278
377396
377318
376959
376524
376319
347469
512267
419252
444876
414144
388580
439764
527606
550613
434654
416702
514825
471370
447438
10657
530162
401360
486707
494372
545498
532720
535272
553163
375495
374569
374080
373769
374257
373910
373666
373927
375723
374738
374188
375000
374772
373908
374952
373791
375327
374701
374918
375377
374670
374809
349516
418150
443776
775154
772757
772770
772783
765985
772731
768086
413040
780202
783943
779259
387468
438663
805267
800854
736014
549511
420710
780592
805254
415602
746898
470269
777146
798753
10652
764533
775694
797301
822061
822461
818907
821391
821002
529067
400252
485604
544401
779649
805228
531614
534173
739256
493144
492652
492343
492830
492485
492241
492502
494289
493310
492760
493569
493342
493522
492364
493894
493489
493943
493241
493380
346514
418369
387692
526728
513947
485822
552281
544272
543952
543363
543881
545019
544511
322708
418823
444446
779650
388148
439334
527174
550184
779646
805225
434225
416273
514401
447010
400926
801245
486276
545069
534843
552729
531485
530993
531171
530824
530582
530838
532639
531651
531100
747728
530707
532240
531835
531585
531724
348366
418118
387436
526478
420678
513697
485574
544369
552030
534045
533727
533140
535191
533660
534796
534390
534283
321957
513841
551545
322374
510188
417176
442800
775156
772759
772772
772785
765987
772733
772720
412065
780204
783945
783880
386502
437687
805269
805217
823591
520413
548532
419731
780594
805256
414623
823593
4971
773693
784866
805412
458145
469295
777148
798755
445361
772668
777809
805165
819556
474406
772798
781277
802613
822756
394167
764535
775696
797303
822063
822463
818909
821393
821004
528084
399282
484628
373721
492298
543419
779651
805230
823588
533195
823587
435126
772863
783013
804337
409510
381386
772954
786058
805451
556203
372929
372010
371517
371212
371691
371352
371110
371019
371369
373161
372176
371624
371889
372439
372209
372666
371350
372390
371234
372763
373243
372138
372355
372812
372107
372246
372275
371846
371410
371207
319348
511307
418286
443915
413180
387611
526648
521523
549650
420850
415742
459253
470411
446474
475519
395280
529209
400394
485741
374839
493409
544540
531753
534310
552201
410623
382497
436895
435969
435477
435173
435652
435309
435070
434982
435326
437128
436137
435586
435846
436403
436172
436629
435307
436354
435195
436727
437210
436098
436319
436778
436067
436209
435804
435369
322452
772841
784001
805325
512148
419133
771451
782612
803948
547933
444758
771444
771448
414026
782609
388460
439642
527486
772844
784004
805328
522375
550497
782605
803941
434534
416584
514708
457544
460097
471251
447321
476365
396131
530044
401240
803945
486587
771441
782602
805326
378241
375685
772848
782608
803944
494252
545382
532603
535153
553043
772850
782610
805334
373123
437090
540268
411466
383349
558161
736707
392456
392098
391969
391659
392138
391800
391557
391466
391817
393605
392625
392071
392178
392334
392889
736704
393114
391798
392841
391681
393212
392915
393689
392586
392808
393258
392556
392698
391612
392727
392648
392290
391860
391654
324693
772828
783988
805312
511229
418208
771157
782330
803654
547011
443837
771150
771154
413101
782327
387530
438724
526568
772831
783991
805315
521444
549570
782323
803647
420770
415663
513791
459175
470331
446395
475439
395201
529128
400314
803651
485662
374760
772835
783995
805319
493330
544461
531673
534234
552123
772837
783997
805321
372199
436160
410543
382419
557239
747857
539156
747867
538665
538356
538841
538495
538252
747860
538512
747861
539325
539037
539587
747854
539814
538493
539540
538377
747865
540386
747864
539505
539960
539257
539395
823597
539425
538994
538555
538351
322215
772854
784014
805338
510872
417855
443478
771835
772862
412743
783012
387175
438369
526210
772857
783007
804331
521088
549214
783008
804332
420404
415301
513432
469974
446035
475084
394847
528769
16458
399961
804336
485307
374406
772861
783011
805345
492983
544104
531321
533879
551769
411272
410352
409868
409558
410044
409698
409453
409362
409715
411503
410520
409975
410786
410555
411007
409696
410738
409580
411103
411585
410481
410705
411154
410449
410593
321233
510433
417419
443044
412305
386747
437933
525775
676591
548778
419976
414866
512993
458391
469538
445608
474651
394414
528333
20695
399528
484873
373970
492545
543666
530882
533443
551335
409759
383154
382233
381737
381432
381913
381568
381332
381241
381584
383386
382397
381843
382109
382660
382431
382887
381566
382612
381452
382987
383469
382361
382579
383036
382331
382470
382068
320003
772945
786049
805442
510228
417219
442842
772949
772953
412107
786057
386545
437729
525573
772948
786052
805445
520454
548574
786053
807377
419772
414665
512788
458188
469337
445404
474447
394210
528127
399324
805450
484671
373764
772952
786056
805449
492338
543459
530680
533238
551130
435168
409553
381427
557967
557050
556559
556249
556735
556390
556149
556056
556406
558199
557217
556666
556927
557477
557251
557704
556388
557431
556271
557802
558280
557181
557398
557850
557151
557286
557315
556883
556450
300384
611253
6201
111560
614683
33634
4793
3390
677461
27643
653968
866374
879151
861265
835702
874036
868930
863826
881714
848479
834776
864554
865065
10269
865689
25215
10268
26215
859981
834422
872760
867644
862545
893220
880437
842093
847206
577143
10283
574577
870201
857436
27588
878233
834291
877335
26981
862408
877848
10270
878579
878332
878474
25033
860340
859845
860023
859680
859442
859697
861494
860511
859952
860546
859563
861098
860696
861148
860441
860584
833883
834395
835535
835018
873121
872630
834125
872221
14700
862241
872732
873873
873474
873220
873363
2425
864463
877244
859349
833794
872133
867017
861907
879802
841457
846571
576501
864808
877591
834142
872478
14698
862258
846922
21255
868003
867685
867109
867619
868762
868355
868245
862903
834944
862000
868173
862516
863655
863256
863003
863146
20651
891941
891016
890660
890527
860062
834502
872842
890118
890025
890376
867726
862624
890631
893301
891450
880517
891677
842174
891401
890242
891773
892250
10033
891367
891823
891116
891258
574658
870280
891208
890853
890419
890216
894491
893573
893088
860218
834656
892919
892676
892583
892936
867880
893741
893192
894007
880667
894225
892918
893959
892802
894321
577375
893703
893924
894371
893672
893811
893411
865884
878661
860779
835212
873555
868437
863333
881226
7200
847990
880791
880302
880477
880137
879893
880153
868206
880960
880409
880019
881550
881143
880889
881032
866109
878884
861002
835438
873777
868662
863557
881451
843108
578153
26571
843369
842449
841961
859678
834123
31265
841549
31263
867349
842615
842064
842883
880135
842834
841672
843207
842577
842799
843257
842546
842687
67197
864902
877684
859790
834235
872573
867459
862352
890470
893030
880246
841904
847018
885352
579502
576948
10030
574388
870007
839350
857245
829117
21945
865836
878614
860731
835163
873508
868389
863289
881178
847945
847558
847073
834009
872344
846663
867231
862125
847178
848312
847912
847657
847801
886827
885901
885542
885408
859456
833896
885241
885003
884910
885257
867122
886071
885513
885624
885780
886338
879906
886562
885239
886290
885125
886660
579161
887135
886032
886257
886710
886000
886145
885055
886174
839008
886094
885737
885300
885098
6793
580968
580054
579694
579559
579250
579734
27607
579147
579055
27609
581204
580222
579666
579775
579929
580483
580255
27618
579389
580436
579272
580799
27640
580185
580401
580849
580154
580293
579204
27641
580244
27642
646952
579245
578421
577495
577006
861577
836017
874352
576592
576853
869242
864135
577114
577926
882026
31262
577878
576717
578253
577627
577844
578303
577596
577735
865583
878364
860473
834905
10034
868134
863035
880921
847689
10031
865802
835129
10274
866256
879034
835585
873922
868813
863706
881598
848363
865551
834873
868102
575855
574936
574443
859498
833939
574278
574036
573945
574295
867164
575102
574550
892733
575365
879949
575592
841604
575316
574160
575689
576169
575064
575281
575738
575033
575172
575201
574772
574336
574133
871483
870557
870065
860613
835048
869897
869658
869570
869914
20829
863175
870174
893841
870991
881062
871217
842717
870942
869783
871315
871798
26422
870907
871366
870655
870797
870392
869957
840813
839893
839535
839406
861459
839575
839237
838994
838903
839254
869122
840062
839508
839615
839771
840326
881909
840551
843568
840278
839118
840649
581167
841126
840023
840245
840695
839993
840135
839049
840164
840085
839727
839297
839091
865641
878425
860534
834967
873312
868194
863096
893763
880983
842638
847751
577686
575125
870748
857976
829856
858705
857785
857301
860176
834612
872957
856886
856795
857148
867837
862734
857408
858219
880623
858440
17487
858171
857013
858536
859018
26238
858138
858587
857882
858026
830591
829670
829174
859738
834184
872521
828769
828678
829021
27611
862299
829280
892979
830097
880196
830324
841851
830049
828889
15046
830906
25228
830016
830473
829768
829907
857192
864652
877430
859540
833982
872317
867205
862098
892776
879992
841647
846761
576690
869756
856986
828864
10691
1474718
1466042
1470583
20070
1466025
1474797
20819
1470616
1474747
1474749
1466019
20765
1470585
1474727
1470595
1470648
35982
10358
26435
26937
26404
10686
425448
18931
425460
425461
425468
425469
1475714
4758
4757
425477
425484
425487
19832
18345
26236
425491
24169
596685
646022
646941
18346
16737
646953
20904
1709
10670
1475887
1475840
10685
26152
751515
638387
756175
14175
692339
26524
24486
506317
506311
737114
737156
506891
737017
507073
506767
505785
745183
506802
25958
736879
506335
505388
505794
507057
745309
506042
736990
328338
505742
505751
505000
506410
504903
10350
64587
505109
505207
505584
737124
737166
505601
737027
505940
506356
505366
745305
504783
745235
505345
507182
745263
737041
736889
506968
506779
506101
506412
505333
745319
506812
737000
506127
506240
737097
505097
737180
326588
506947
504817
506501
506472
505314
505548
504963
507135
505058
505662
647645
10182
506633
506331
504994
506984
505385
506619
737118
505202
506407
506978
505888
737122
506650
507053
506908
506615
325974
505870
507165
737164
506424
305555
506838
505312
506883
505003
505858
506665
506636
504825
506628
506421
505327
305081
1472647
505308
504964
325835
505411
504794
506091
737117
737159
506674
737020
507071
504823
745298
745186
504842
505504
507127
736882
505408
505311
505617
506261
504871
745312
506241
736993
325702
505004
506193
505661
506390
506506
505086
505170
506913
506333
506099
507126
506275
505425
305104
63620
505338
737160
737021
505514
506253
506873
736994
328641
305696
505201
505956
506645
745299
507044
745303
506315
506408
506307
20652
326536
506139
507105
506586
506608
505310
505406
505460
506188
504883
506573
507308
507000
506843
505933
507022
507119
506067
505855
506814
507309
506963
505890
505789
506271
505242
506024
506658
505903
504899
505834
506534
507244
507237
305609
647622
745225
506359
506559
506489
506352
506348
505157
745228
505754
745229
507113
506686
505325
507233
505639
506118
506599
506128
745233
506934
745232
506943
506404
505882
506476
505634
326906
505864
506778
507229
506580
506690
504997
505160
506550
505247
506332
505541
505676
506526
505757
506221
505269
506972
306603
506980
505588
507078
504992
505446
505725
505921
506306
745180
505741
505987
506542
506123
506492
306285
505599
505364
506245
507130
506014
506278
506251
505116
507223
745257
505099
505222
506131
505645
506752
505694
505498
745261
504833
505790
506896
507288
506238
506602
306904
506810
505519
506727
506361
505749
505912
505412
505128
504811
507207
506435
506018
506806
506726
504890
737039
506739
505039
504895
507287
505937
305079
21324
504802
506112
505710
506742
505134
505848
506664
507014
505955
504806
504820
506169
506401
505574
506396
505196
505726
507265
504982
507125
505187
504900
505472
505871
506140
506259
505199
507009
505705
506796
504782
504932
505419
506692
504933
505129
506641
10660
506969
505047
504894
506617
506500
506234
505331
736883
505405
506218
506870
507147
505521
736887
507056
505610
506711
506411
327632
8207
506269
506211
506004
505458
506453
504962
507317
505861
505441
506232
506368
505793
304921
736976
505673
736986
506367
504822
505008
505206
506358
736979
506723
736980
505317
505740
507035
507123
505867
505197
506286
507100
505758
506502
736984
736977
506321
736983
506179
505268
505875
505839
823772
505608
505423
506655
505811
506936
505055
325854
737025
506637
736998
328110
107166
506224
504814
504896
506349
737115
737157
507158
737018
505084
506225
505666
745296
745184
507256
745226
504925
507154
745254
504859
736880
505660
506447
507255
505688
507145
745310
506939
736991
506233
507216
745282
737088
506588
737171
327725
507215
506879
505248
505607
506228
506757
505636
506512
506847
506282
507167
506581
505887
505015
506481
505250
506212
507010
505686
506882
504986
505527
307666
505959
506991
737121
737163
505916
737024
506759
506102
745302
745190
505935
19483
736886
505908
506822
506293
745316
505923
736997
327264
506071
505743
507307
504809
504977
505525
10668
505176
506584
505029
506320
507242
505886
745313
507274
505913
505620
507120
745317
504901
505002
505261
328179
505161
504886
507153
505146
506618
507033
505322
505564
306136
505927
327428
506021
506579
505381
823262
823297
505214
823364
504897
505869
505925
823976
824010
824045
505326
824282
505235
505576
823432
505795
506698
505936
505396
504864
824214
505540
823840
505044
506652
506161
823909
304829
506733
505591
505730
505253
505593
504987
505347
505983
504869
505552
506962
507200
505362
505142
506394
506395
505806
505900
506495
504945
506156
504799
505953
504836
505703
506642
505704
504999
306382
737073
506635
737083
505812
505732
505468
507007
505813
737076
506037
737077
506350
505440
505057
507025
507018
506695
505550
504810
505659
504907
737081
737074
505568
737080
506590
504775
505590
506351
823534
506198
504892
506815
506997
506157
328597
745281
506995
745291
506844
506928
505336
506056
506403
745284
506756
745285
506986
506853
506444
506887
505022
505237
506054
506326
507285
745289
505804
745288
506681
504912
507247
504990
824248
505178
505844
506050
506147
327354
506242
506944
505977
506574
505457
505510
506387
737090
506924
737091
504970
507087
505643
505874
506594
505685
506567
505825
737095
504872
505909
505674
506406
507027
507016
305766
504795
507241
505224
505891
507048
505035
505782
505432
507095
506277
505399
506174
505241
506316
505272
506036
506005
505762
506487
504835
506217
506106
504929
506041
506854
504879
505994
10682
506914
505330
505528
506062
506606
505444
506483
737173
505691
737174
505750
506440
506938
506680
507305
507118
505579
506023
506616
737178
507002
737177
505005
506034
506693
504920
505934
505227
506074
10690
10351
10357
10626
53651
19452
17485
10635
19227
27616
290303
27623
644343
27639
10669
10674
10679
27649
10684
27651
14119
18546
324426
323550
323629
319580
347001
298392
347888
298773
343959
298090
320290
309345
319946
347780
301083
299510
299834
323888
344543
322483
301169
302439
322743
1473803
309609
301723
5037
308999
298133
646950
346759
314488
2271
325297
313338
311415
311832
298272
27648
343940
320207
321744
298920
308906
9958
1472160
24462
10654
10352
289628
10671
691653
691678
691646
691724
691424
691110
691109
691636
27772
27820
27915
691650
691111
11947
12893
7861
827552
688024
676389
678060
31826
31845
31830
675506
1472389
27815
687087
1471040
646573
22317
125500
106806
431625
6224
431628
25209
6734
431631
431636
431640
431641
26428
431642
431647
21181
12247
431649
431657
431632
13867
431643
431671
431679
431663
431675
431676
646964
431677
431678
32523
675436
11293
24163
57434
672279
19819
6291
24417
690668
6370
684654
19635
694127
118928
18704
17722
27914
682703
354654
354780
25624
18622
681554
681571
16478
354872
26429
354324
682682
693404
21861
351115
27773
27822
27916
355152
120106
682650
692518
350018
711528
682921
692772
681962
352724
681926
655343
691967
692013
692100
692209
358754
15836
24172
360109
356446
356523
360201
26476
357469
358589
1474553
356241
649274
13417
355425
360481
358128
358152
359881
355347
359423
20196
360534
1474562
358329
1474537
358053
358147
106594
387743
526778
513999
485873
552331
417449
417046
417120
417488
418231
322847
418414
387737
526772
420976
415864
513993
485867
544664
534435
552325
6146
444042
443075
442671
444491
443510
442746
443114
444780
443768
443860
322837
417924
443544
719284
775078
768157
717119
438438
768965
767936
716726
549281
420472
775065
768952
769696
767949
415369
513500
713973
697501
765896
765909
765868
716464
400026
485376
544172
775050
768938
768339
769657
765881
767910
531389
533946
767962
739235
413315
413309
10413
413886
10414
414062
413762
10415
412008
733274
413333
412374
414046
413062
413032
413125
321396
780125
800925
525804
513024
484904
779122
551365
733481
386445
386816
735685
314749
418994
444616
388318
527347
434392
416446
514568
486445
545240
535013
552901
438937
438931
437964
437561
439378
438402
437632
438003
439664
438655
438748
324315
512614
800717
550957
744140
735965
10461
38951
419172
444797
388498
439681
527524
434572
416620
514746
401279
486626
545418
535192
553081
549779
549773
548808
550356
548402
550228
549245
548477
549796
548848
550519
549503
549593
324808
418868
388193
527220
514447
486322
545116
552775
420982
420006
419600
419675
420043
434556
420794
324023
417888
780112
780455
779109
387208
802180
800704
526242
420436
513464
485340
544136
533911
551800
415869
414898
414490
416320
414566
414938
416604
415594
415687
345798
343650
418905
444527
413797
388229
439414
527256
550265
434306
416357
514483
447092
19526
401008
486357
545152
532372
534925
552810
470544
470539
470041
469567
471114
469162
471289
470990
470006
469237
471403
470562
469606
471272
470292
470261
470354
324111
419286
444910
714021
777069
777028
733453
439797
798676
798636
733772
550646
434688
777056
798663
416733
514857
4430
401394
486739
545532
535306
739055
446606
446600
734962
447180
734923
447360
447057
742093
742106
446625
445677
447343
446325
739980
309145
319874
416923
442549
697834
705341
764444
764457
730852
764429
820982
716047
705782
775617
821073
733372
437437
797224
820840
733691
548280
419477
775604
797211
822325
820853
414369
512493
469041
705770
705377
818817
818830
818789
716440
399031
484376
543168
775589
797197
821242
822286
818802
820814
530388
532946
820866
739014
529338
529333
715809
10429
529904
527952
530082
529780
10473
528028
529817
530195
529356
528403
530065
10523
529059
736245
17890
711526
418438
444060
387762
438954
526797
421000
415887
514017
485892
544687
534460
552350
400523
400518
399560
401096
399150
400972
399993
399225
399600
401262
400244
400337
322881
525843
513063
551405
484495
484570
485685
320199
417897
443519
412783
387217
438411
526251
549254
420445
415342
513473
470015
446077
528809
400001
485349
544145
531363
533920
551807
493539
493533
493049
492576
494110
492166
494290
493987
493016
492240
494023
494406
492045
493557
492615
494274
493295
493265
493354
321330
419155
388481
527507
514729
486609
553064
544669
543695
543288
543362
543735
544484
324744
418172
443799
780098
779512
779070
387491
438685
802154
800678
526530
549533
420733
780416
801094
415625
740827
777041
798649
742119
400275
485626
544423
534195
552084
531887
531881
530914
532461
742949
532640
532335
741809
530581
532753
531905
530954
532623
531606
747815
346600
43047
418142
387460
526501
420702
513721
485596
544393
552053
534441
533474
533067
534890
533139
533514
535175
534257
322006
746975
746163
307950
121448
711525
20963
35960
7547
646955
675553
646954
646956
1474914
1472050
27903
10082
711515
2521
2520
5014
654950
85298
46609
835180
864479
864553
864921
865664
2899
878630
835174
877259
868400
863297
877334
877702
879368
878356
878448
860748
860742
859770
861319
859365
861495
861195
860207
859441
861608
860766
859807
861479
860495
860465
860558
833810
833882
834253
834991
10426
27770
873525
873519
835755
872149
868980
863879
872220
872591
874252
873243
873336
10460
27816
866605
879385
835935
874269
869160
864053
848716
21149
835630
867033
867108
867476
21148
868218
863302
834645
861923
867869
861999
862371
864037
863027
863120
27537
19400
866338
879115
861230
835666
874002
868894
863790
881680
848445
881194
881188
880226
881768
879818
881948
869276
880656
879892
881213
880265
881931
880913
881005
21753
864356
877137
859244
833687
27774
1466726
658532
866910
27837
879695
846468
658809
711521
847960
847955
835199
873542
846587
868424
863320
846662
847037
848699
847681
847774
865330
878107
860216
834654
872999
867878
862775
880665
847438
2303
866588
835918
865605
878387
834928
873273
868157
863058
880944
847712
658981
27835
865575
834897
868126
27972
675524
43488
10472
10518
32916
690065
711529
425533
25536
425538
425542
425543
20314
10453
425550
25539
19218
16762
425553
11338
425556
425561
10488
425568
425572
678197
425580
425589
425594
425595
425596
25540
27967
425598
27965
1470482
1470481
1470531
27836
1471927
16477
359038
26230
10585
510860
510869
510108
511528
510010
306567
512060
509927
511617
511589
510429
510664
510070
512247
510168
510780
338102
27695
511750
511450
510101
512096
510501
511735
511650
510314
511525
512091
511008
512270
511767
512166
512022
511731
305856
510990
512278
510703
511542
305196
511953
510427
511998
510111
510978
511782
511753
509935
511744
511539
510443
658342
510423
510071
304642
510112
511313
510779
511510
511622
510197
510282
512027
511452
511218
512238
511393
510540
658506
510454
512050
511495
510628
511371
511988
510966
338700
510313
511077
511762
510793
512157
510683
511434
511526
511427
18706
325834
510984
511894
512340
511696
511807
510104
510272
511664
510359
511451
510657
510794
511641
510876
511342
510381
512085
338748
512092
510705
512190
510099
510562
510843
511042
511426
511344
510859
511108
511656
511244
511608
2012
1473396
512082
510156
510001
511733
10456
511354
10470
510382
510520
511339
511985
512259
510635
512281
512169
510727
10524
511529
9963
1465594
94913
326149
511387
511332
511124
510573
511570
510069
512429
510981
510557
511352
511487
510912
306588
510237
511754
511867
4708
511080
512103
511034
510062
511036
511619
511876
511221
509943
511795
511056
510462
511865
511028
511937
511413
511549
511044
510431
337361
511192
510861
512419
509918
510084
510639
1681
510288
511700
510137
511439
512353
511006
509917
512386
511033
510738
512232
511836
510008
510110
510374
337760
510273
509993
512265
510258
511734
512145
510438
510681
10586
511048
306305
20962
27697
2029
1471974
1471953
1471952
1471956
1471959
10519
1471961
26825
1471735
19010
18699
27973
27677
684913
27711
10455
21530
27712
27784
27786
27721
10465
26824
1471024
1471019
1471020
1471021
689766
11623
10392
111389
10390
5774
10452
10468
19094
1471595
10457
27821
10525
5631
658979
10588
17706
17707
24465
90353
19163
10393
323053
1470886
324634
10395
10419
324802
298993
27767
297859
27769
320056
302939
27844
19074
298089
1471384
1470884
322836
10489
323306
18702
10517
298746
323913
324505
325367
322491
301030
322235
301211
54525
10391
19454
27812
1471745
18718
27968
10412
27783
11842
54526
1472008
27782
10590
54606
1472108
1472377
1472390
31239
27814
27970
10591
31715
25032
120005
105279
105225
76533
31547
31379
32198
100233
25594
112768
43830
653971
11426
5280
87645
14741
63354
26281
25827
25824
7459
91546
43811
62809
61026
112103
23705
85144
24964
686825
650275
654989
123673
76833
28045
80123
28048
56016
60635
56287
66071
657516
6556
28050
649884
2463
21581
24881
13564
1472444
66335
61303
691103
691136
690983
649329
691114
691092
691179
691005
11039
691147
12123
691016
691158
22397
691190
691125
691169
690994
690973
22383
691038
22390
690918
690908
690897
690962
6110
691060
690951
690940
691071
690929
21697
1475039
659282
11103
11457
23681
1840
26587
654361
15993
13277
77080
13563
1474394
3131
12550
4417
2601
651982
650693
643612
36331
11571
649621
25004
66029
116530
52274
63180
64900
11355
11647
1472239
15835
25883
103356
6579
6822
1761
120755
110376
119464
21700
120120
11221
26684
1472374
25479
16738
27014
24165
24168
23254
14977
11789
644797
6476
14378
15542
17006
683573
42827
25299
25743
25098
5610
16156
4884
15997
646518
1777
2905
10249
689508
1471421
2156
13421
1471347
26475
11545
26474
650217
1474975
13622
5770
13126
26991
13010
11094
25876
26644
54224
20189
15374
15277
2138
7159
24274
28018
28115
71210
26916
113311
24889
62491
15945
21093
11047
13341
94666
11762
24815
2300
73423
111179
645971
71661
5111
73447
49525
677365
431692
431694
431695
431696
1474353
3738
431697
21217
431699
1474357
6659
19929
431700
646520
431703
13562
6295
431704
1474359
431705
1474354
124764
431708
431709
1474350
431710
431711
431713
1474352
431714
431715
431716
27071
431717
25485
23061
431718
431719
12321
431720
73436
431722
66328
24063
647695
431723
1752
431724
431725
1474355
11828
646682
431726
431727
431701
431707
431712
431740
431748
6816
431728
45916
11519
5751
655022
39182
431730
23189
3692
431731
5754
431732
431733
431734
659400
431735
431737
431738
431739
102657
6732
28057
11108
70116
26935
22961
22962
22963
2181
646533
646532
3019
431742
431743
1474356
431744
431745
431746
431747
431750
431751
431752
431753
1474358
121410
431754
431755
431756
431757
1474360
431758
15368
13413
431759
431760
55786
61145
38329
55829
61144
56637
57964
56569
55830
74360
24794
23665
3706
65999
13463
60362
11761
100496
21952
652143
2324
5210
11853
645436
12985
22591
26853
75837
75838
646000
3908
55815
6240
5275
24266
1473816
3466
6369
11995
6241
2918
1473580
19977
26082
690669
2210
34784
654830
16706
55449
19976
652183
20978
65203
4269
2912
5142
87368
18200
8266
5993
6323
26083
3405
753916
648245
4653
21752
71809
758588
12640
756252
21204
694130
14384
20438
6194
12561
104378
14831
20440
655274
13528
3618
23810
24275
13034
689765
11970
681431
21953
692657
350301
350307
682256
354884
1471786
692928
27987
27989
682669
13031
692909
7187
25351
352940
692845
353677
351010
44403
351586
355031
350548
113676
21951
351813
351541
354720
355004
682166
692827
692788
353233
353421
64115
353134
11887
678505
352757
354222
350254
351201
354219
352738
25361
6869
353046
350627
59791
681065
352682
353914
692771
354909
354918
351426
350544
351140
352825
351809
692925
680208
352964
350649
351841
64831
351812
692626
351184
352956
4238
350899
28070
353522
354394
681547
350068
350635
691869
26969
60143
648760
691897
39253
4629
692346
650947
357456
355630
355636
359674
360213
356781
123997
1474498
13952
358358
1474502
357514
1470939
1474461
14508
1470967
653921
357098
14280
1474505
359735
1470947
1474499
355746
360185
1474495
360569
355877
357142
1474418
1474497
356320
1474486
360049
360333
691895
356282
355328
356387
1470932
1474508
358750
358463
692056
358086
1474500
359551
14507
356069
356530
359548
358067
357241
360186
358375
25362
1470969
1474482
355956
14604
16982
23051
358011
359243
1474496
356760
360238
357341
356755
359921
1474459
1474491
356469
42823
44827
11389
358154
1474501
357138
355392
26855
357741
358293
357753
355413
21223
357141
649774
1474503
360067
1474504
359771
1474444
1474487
358285
356228
358851
1474506
360550
356310
355397
12404
355964
15033
26106
11739
14183
504965
510072
515185
417063
499851
545863
442687
489622
411949
386389
404280
494740
437577
525417
520296
548419
419615
414507
512631
455469
452910
458028
469178
383831
445247
474289
394053
447803
365942
487070
535635
527969
517747
368490
497293
463133
399165
388944
363387
460577
540751
450355
502409
484511
376161
373608
492182
543305
530522
533084
550973
479399
561196
371051
435014
440134
391498
538193
409394
381272
481959
556089
402544
402007
401697
403497
403885
401827
403618
402767
402918
403560
402238
403662
401732
403480
403873
404055
403642
402388
402675
401996
403849
403944
403442
403433
402055
402035
402697
403026
403071
402853
403440
401655
403328
401823
403999
402930
404008
403417
403238
402485
402200
403752
402077
403965
402886
403953
403911
403307
402953
402692
402988
401581
402387
402882
403678
402947
401942
403220
404044
401537
402168
401825
346034
510899
417882
546681
443504
775152
769039
769417
772781
765983
768474
768084
412768
780200
783941
779257
387202
438396
805265
800852
526237
521114
549239
420431
780590
801914
415328
746896
456292
773689
784862
806186
458848
583690
777144
798751
740024
766632
777805
799400
819552
475111
770112
781273
802609
822752
394874
536449
764531
775692
797299
822059
822459
818905
821389
821000
528794
399987
767694
778867
800462
820611
451175
485334
376986
374432
493010
544130
779647
801242
531348
533905
551794
371873
435830
771445
782606
803942
392317
771151
782324
803648
539020
771836
783009
804333
410216
382094
774881
786054
807378
556910
6159
505249
506730
505071
506849
737119
737161
504976
737022
507110
507293
506872
745300
505910
505238
745230
506676
505294
745258
737036
506673
736884
507248
736981
507203
506117
507191
507149
506537
745314
505926
736995
506113
506910
737078
745286
737092
504778
737175
349081
417345
442974
412235
386675
437861
761085
548705
419905
414795
512921
469466
445536
528261
399456
484801
492472
543593
530812
533370
551265
511848
511964
511267
511908
510083
511831
512405
511987
510743
511030
511793
510408
510005
512359
512315
512261
511651
511302
511047
511337
298748
7327
772937
784110
805434
745272
510047
417037
545837
442663
775204
769091
769469
774363
766035
768526
768136
411923
780252
785523
779309
386364
494716
437552
806847
800904
525393
520270
548393
419591
780642
801966
414481
740790
455443
452884
773728
784901
806225
458002
469154
383806
777196
798803
742072
766684
777857
799452
819604
474263
770164
781325
802661
822804
394027
765752
776925
798520
818675
487044
535609
764583
775744
797351
822111
822511
818957
821441
821052
527944
772265
783438
804762
368465
767085
778258
799853
820004
463109
399141
764961
776134
797729
818274
363362
460552
767746
778919
800514
820663
450329
484487
376136
373582
492157
543279
779699
801294
530496
533058
550948
479374
767368
778529
800136
820286
561171
371026
434989
440108
771497
782658
803994
391473
771203
782376
803700
538168
771875
783048
804372
409369
381247
772559
783720
805056
481933
774933
786106
807430
556063
516001
515472
516959
515293
517081
742478
742618
517125
515196
742898
517337
517517
517105
740472
516130
515461
517312
740403
516904
516894
515521
740444
740361
746686
516901
743178
740389
746714
517471
740375
515942
746602
517427
516339
517417
517375
516762
740500
516147
746700
515046
743458
516335
517141
516399
743598
740458
746672
515002
515632
746658
343393
388156
527183
514410
486285
552738
418893
418815
418014
419302
418316
323915
772742
783902
805239
821682
737008
512234
768820
779981
801588
821734
517348
419220
548020
444845
698519
701676
768686
768699
696839
768318
767928
414112
732309
779859
779088
388547
496899
439731
801466
800696
527574
522461
550581
434622
780434
801453
416669
740679
457631
455075
773533
784693
806030
821708
460182
471338
385992
698555
713097
447407
766476
777636
799244
819384
476451
731769
731841
701664
713049
704405
396218
765544
779764
798312
818454
489233
537798
731637
704501
731685
821904
821612
713037
821221
820832
530131
772070
783230
804567
821667
370653
766877
778037
799645
819784
468781
401328
764753
775913
797521
818053
365546
462739
773132
784292
805629
821695
542910
767538
778698
800306
820443
452516
486674
378328
375773
494340
545468
779832
801086
532688
535242
553130
481566
707968
732273
715075
732177
707956
707944
732249
563354
373211
437178
442291
731961
715373
732321
713145
731853
709517
393656
771008
779887
803505
821640
540354
771680
782840
804177
821654
411552
383436
697077
698793
714801
714789
730197
704929
708242
709815
734723
768833
785885
801601
821747
558248
1470647
500666
500141
499827
501623
499956
501740
716207
716279
501783
499862
716243
501999
502181
501764
742228
500799
500130
501976
502069
501567
501557
732789
742189
735005
740076
501564
499784
742150
501047
502134
501360
500609
742176
501877
502090
501005
502078
502035
501427
742254
500816
740115
499710
732813
501001
501800
501064
732849
742215
740141
499666
500303
740180
298449
510180
417168
442792
412057
386494
437679
761160
520405
548524
419723
414615
512737
458137
469287
445353
474398
394160
528076
399274
484620
373714
492290
543411
530630
533187
551080
371157
435118
409502
381378
556196
546153
547631
547752
547049
547693
545874
547616
548008
548192
547775
546531
546813
548081
547580
546201
546181
546834
545795
548147
548102
548090
548047
547439
547084
546829
547120
547015
547812
548181
545677
545970
309848
108520
7966
8237
324056
418952
388276
527304
434353
416405
514527
486403
545199
534971
552858
444454
444515
444438
444597
443352
443636
444926
444259
443653
443942
348706
506002
511122
516222
418103
500891
546902
443726
412990
387420
405330
495776
438614
526460
521336
549462
420660
415552
513680
456510
453951
459066
470220
384869
446283
475331
395093
448845
366986
488118
536673
22501
529019
518789
20608
369536
498331
467658
400203
389984
364430
461617
541789
451395
503446
485557
377210
374652
493223
544351
531567
534126
552012
480436
562233
372090
436049
441179
392540
539239
410431
382315
483003
557133
490451
489911
489598
491402
491792
489730
491523
490821
491465
490143
491566
489633
491386
491780
491960
491547
490297
490582
489901
491758
491852
491350
491340
489958
489939
490605
490928
490974
490758
491347
489555
491233
489726
491906
490832
491915
491322
491145
490393
490106
491660
489980
491872
490789
491861
491817
491213
490855
490599
490891
489483
490296
490785
491584
490849
489846
491126
491949
489441
490072
489728
346399
6510
418247
443876
702593
775083
768162
733405
438764
768970
767941
733724
549609
420810
775070
768957
769300
767954
415702
742520
731157
697244
765901
765914
767837
734865
400353
485700
544500
775055
768943
768344
768357
765886
767915
531713
534272
767967
552161
413724
413844
22184
411960
413707
414280
413868
412614
412899
412282
414233
414190
413533
413174
412915
735550
346830
780130
800930
733833
742660
486345
779127
552799
717172
387330
388628
735690
324078
7328
775423
786313
791139
791528
794897
795829
788054
788713
792211
786581
789785
790587
790186
793553
793271
794975
797032
737147
510591
796631
775475
786365
791191
791580
796501
795868
788106
788765
792263
787824
786633
794395
789166
787022
789837
790639
790238
789448
793605
793323
793994
794677
797084
515701
417578
763657
790921
731973
700179
700143
791372
790799
795660
714121
788544
715670
787603
700071
794187
788945
786801
795259
789616
790418
790017
709028
700191
793115
793786
700371
796863
500366
546384
443204
722013
698042
775341
775354
698030
790574
790173
412462
722073
786243
790251
386903
495258
438090
791069
790030
525931
520811
548938
420131
780668
802005
791398
790043
415027
742800
455988
453428
773767
784927
806264
795686
795699
795556
795582
795712
795504
790613
790212
795777
458549
8248
384347
699615
714157
791268
787984
789926
8250
766723
777883
799491
791294
788583
787903
788596
786430
790353
789952
474808
699831
699555
721605
791411
792142
721341
704656
790470
790069
394572
792600
792652
792444
792587
792665
792457
792470
792483
792626
792340
792366
792496
792327
792288
792561
792379
792301
795324
792405
792314
792431
790082
792392
792535
792522
792548
792574
792678
448320
8249
787772
787759
786147
787616
787629
787642
787798
787499
787525
787655
787460
794070
787564
787590
789913
787551
793388
792998
787720
787746
787850
487592
536147
697970
720645
705918
791216
786511
720597
790275
789874
732537
518269
794343
772304
783464
804801
794213
794226
794369
794083
794109
794239
794031
794148
794174
790147
794135
794291
793232
794304
794421
369012
789114
775286
786175
791002
791307
788984
795595
788854
788479
788997
787538
763041
794122
789564
790366
789965
763261
793416
793050
793721
789088
796798
463647
399686
389464
786970
765000
786121
797768
791229
786840
795517
786697
788414
786853
787473
818313
794044
786736
789486
790288
789887
789205
793362
792972
793643
786944
796720
363904
461100
795428
795467
773366
784526
805863
795285
795298
795441
795155
795181
795311
795142
795103
795389
795194
795116
795220
795246
795233
795207
795363
795350
795376
795402
795493
541267
789772
789850
789629
789642
789655
795621
789525
789551
789668
789473
790392
789991
793430
793076
793747
789863
450871
787371
787423
787202
787358
787436
787215
787228
787241
787397
787098
787124
787254
787085
787059
794057
787137
787072
795129
787163
787189
789900
787150
787306
792985
787319
787345
787449
502928
485031
7714
376684
374132
492704
543826
779725
801333
790444
790457
790327
790004
531044
533604
790056
551492
683421
479912
789396
709016
699639
702296
789313
789326
795608
721413
789246
709004
721461
789272
790379
789978
721821
793063
789368
789462
561713
371568
435529
710589
722109
721713
793471
793484
793579
721797
793403
721737
710565
793456
790121
793206
793525
793619
392017
793258
782402
803739
793141
793154
793297
793011
793037
793167
792959
793102
790108
793219
793349
538717
775396
786285
791111
791476
793825
788026
793708
793838
763085
790535
790134
409919
381787
794625
730389
730821
700407
791502
794556
795803
700395
788687
730281
730161
794317
789759
790561
790160
730701
709899
793245
793929
797006
734826
775489
762766
791205
27160
796889
796902
795894
796759
796785
796915
796707
790665
790264
796980
556610
6158
405105
760875
404254
406057
749862
749990
750226
751178
751273
750433
751188
751208
750930
760826
761015
406176
749941
750216
749891
735356
750039
733682
406219
404291
735369
406434
406612
406199
744062
405238
404563
760959
744340
406004
405994
750019
750255
404621
744479
749852
751336
751309
751291
750442
405260
735844
405630
735788
406001
749843
749961
750197
750481
735420
405886
744618
735802
406569
405976
744757
405047
744896
735816
735774
760987
760888
406515
760945
405864
745035
405255
735830
404138
750688
750767
750737
751070
751300
750491
750865
735445
405445
406237
405507
750806
750049
750275
750845
751318
750511
735458
745174
735858
404095
749881
750009
750966
750948
751255
750471
750717
750975
760941
735900
751238
749951
750187
750157
751120
750088
750541
750147
750895
751002
11878
506892
512006
418995
547795
444617
413887
388319
439501
527348
522231
550357
434393
416447
514569
457407
454847
459959
471115
447181
476222
395988
537567
529905
401097
462513
452293
486446
378098
375547
494111
545241
532462
535014
552902
372985
436950
393430
540128
411327
383208
558022
495557
495028
496510
494845
496628
495924
496573
494749
496493
496887
497070
496651
495408
495684
495017
496862
496960
496455
495074
495056
495705
496452
494674
497024
495499
496762
496980
495892
496969
496925
496316
495959
495700
495993
495888
496688
494962
496231
497059
494554
494843
348802
417074
442697
386399
525428
419626
414517
512641
484522
543316
533095
550983
439343
439459
439402
439326
439483
438239
438526
439813
439153
438540
298741
20755
6509
742940
800722
552721
526367
735970
311591
512222
419209
444833
414100
388535
439719
761127
550569
434610
416658
514781
471327
447396
396206
530119
401317
486662
375761
494328
545456
532677
535230
553119
520581
522068
522188
521483
522130
520307
522051
522633
522212
520959
521247
522014
520628
521269
520229
522587
522542
522530
522487
521873
521517
521264
521552
324897
419392
445017
388720
439905
527745
434794
416838
514962
27075
401500
486844
545637
535412
553304
550192
550313
550253
548430
550176
550337
549091
549371
550703
550662
549996
549387
549677
349901
418976
388300
761154
514549
486426
545222
552882
434234
434294
434217
420571
434704
421809
420879
324268
4647
417728
780117
780460
779114
387050
801784
800709
526083
420278
740818
485180
543978
533753
551640
416282
416345
416265
416428
415461
416749
416087
415478
415770
2778
346123
510350
417334
546142
442965
412224
386664
437851
525692
520570
548694
419894
414785
512910
458309
469456
445526
474568
394330
528250
399445
484791
373888
492461
543582
530802
533359
551254
371328
435286
538471
409674
381545
556366
455758
457244
455577
457363
456659
457307
455480
457227
457620
457799
457387
456139
456419
457690
457189
455807
455787
456441
455402
457754
457711
457699
457656
457052
456693
456436
456726
456624
457424
456965
457788
455282
455575
344286
21180
4186
507086
512197
419185
547983
444809
414075
388510
439694
761169
522425
550546
434585
416633
514758
457596
460147
471302
447371
476416
396183
537761
530094
401292
452480
486639
378291
375737
494303
545431
532653
535205
553094
373175
437142
393619
540320
411516
383400
558213
453730
453193
454682
453017
454803
454096
454744
452920
454666
455063
455242
454827
453575
453861
453182
455133
454628
453242
453222
453883
454625
452842
455196
454942
455153
454066
455142
455100
454489
454130
453878
454166
454062
454865
453128
454404
455231
452725
453015
324839
512295
419281
444905
773754
773546
773559
773572
773429
768500
768110
744242
806251
784732
779283
744326
439792
806056
800878
744284
522521
550641
434683
780616
806043
416728
740735
471399
784589
805926
742033
773455
777831
805952
819578
476511
773585
784745
806069
822778
396279
773377
784537
805874
822085
822485
818931
821415
821026
744215
401389
486734
375833
494401
545527
779673
801268
532748
535301
553192
773650
783022
806134
411614
458319
459792
459915
459212
459855
458039
459775
460171
460353
459939
458700
458976
459737
458366
458347
458998
457959
460307
460263
460251
460208
459603
740998
458993
747120
460342
349579
418776
444399
413669
388102
439288
527129
550137
434178
416226
514356
14220
25747
400879
486231
545023
532244
534800
552684
1470645
470953
471073
470370
471014
469189
470937
471508
471096
469847
470129
469513
471461
471418
470762
470405
470146
470441
5161
506667
511784
418766
547570
444389
413659
388092
496445
439280
527119
522005
550127
434168
416216
514346
457179
454618
459727
470891
446956
475991
395764
537343
105904
529681
400869
462289
452066
486222
377867
375321
493888
545013
532234
534790
552674
372757
436721
393206
539906
411097
382981
557796
384650
384118
385599
383941
385721
385019
385662
385765
383842
385583
385980
386163
385745
384497
384780
384108
385957
386053
385545
384163
384146
384802
385542
383764
386117
384593
385859
386072
384987
386062
386019
385407
385054
384797
385090
384983
385782
384055
385320
386153
383647
383939
348217
417394
443022
714026
777074
777033
717160
437909
798681
800605
716767
548753
419952
777061
798668
414843
512970
399503
484849
543641
533418
739060
447019
447138
716541
445258
732957
447575
447162
742098
446194
447529
447485
446826
446209
739985
1471026
5152
510388
417374
443002
777792
768890
769196
766515
765833
768253
767863
412263
777649
777675
779023
386704
437889
799270
800631
744423
520609
548734
419932
777662
799257
740596
740776
469494
777545
798601
742059
769963
777688
802460
819436
742324
764381
777493
797149
821826
819423
818754
821156
820767
528289
399484
484829
373926
492501
543621
777623
799231
741772
533398
551293
474579
476057
476178
475478
476118
474300
476040
476440
476620
476202
474959
475241
476001
474626
475262
474222
476575
476532
476520
476476
475862
475513
475258
475549
301720
511052
418035
443658
698257
701414
770031
770044
712799
768370
767980
412920
698305
781204
779140
387352
438545
802540
800735
526389
549392
420590
780473
802527
415483
740693
470151
712871
701450
446214
696660
725517
704596
821943
822683
704584
821273
820884
528949
400134
485489
493156
544284
781176
802513
741689
534055
739157
394341
395826
395944
735181
735291
394064
395812
396386
395968
742366
395004
395774
735221
393984
396342
396299
396244
395634
742394
395020
740250
751595
770490
781663
802987
823129
737050
511372
770542
781715
803039
823181
746630
418354
770347
781507
802844
822974
740128
547157
443977
770568
770360
770373
770386
770243
770334
767993
735564
781520
781546
779153
387677
496029
438871
802870
800748
735984
521588
549714
420916
781533
802857
415808
746910
456764
454204
770516
781689
803013
823155
747050
470478
385128
777088
798695
739998
770269
781429
802766
822896
475582
770399
781217
802883
823026
740264
367242
770230
781390
802727
822857
488373
536930
770191
781351
802688
823000
823013
822870
822961
820897
736264
770464
781624
802948
823091
747330
770282
781442
802779
822909
738256
400460
390237
770204
781364
802701
822844
747470
461874
773197
784357
803000
823142
747610
770308
781468
802805
822935
738561
770217
776379
802714
822831
738866
485807
377460
374903
493476
544607
781494
802831
531820
534375
552266
480690
770295
781455
802792
822922
562485
372341
436304
441430
770438
781598
802922
823065
736684
770425
781585
802909
823052
747876
770451
781611
802935
823078
410690
382564
770477
781637
802961
823103
736818
770555
781728
803052
823194
557383
448624
448093
447778
449574
449963
447910
449689
448995
449631
449733
447814
449557
449951
450131
449713
448472
448756
448082
449926
450019
449519
449509
737535
745538
737646
449143
448931
449516
447735
447906
449006
450084
449491
449309
448567
448283
449825
737508
450040
448963
450028
449989
449378
449028
448773
737605
447658
448471
448959
449749
449022
448028
449290
737688
447614
448251
737785
322672
324807
506298
511417
516524
418400
501188
547203
444023
413295
387723
496076
438917
526758
521634
549759
420962
415853
513979
456810
454251
459368
689141
385172
446587
475625
395394
488420
536975
529320
55782
369838
467958
400505
364733
461920
542088
451699
1771
485853
377507
374949
493519
544651
531867
534421
552312
480735
562531
372387
436351
441474
392838
539537
410735
382609
483301
557428
676321
366231
4251
367717
368101
366050
367833
367135
367777
367875
365953
367700
368089
368270
367856
366610
366896
366220
368064
368161
367662
367652
366279
366917
367070
367659
365875
366046
367147
368225
367455
366705
366422
367967
689161
367103
368170
368128
367521
367170
366912
367206
365798
366609
367099
367893
367164
366166
367437
368260
365754
366390
366048
14352
765700
776873
798468
818623
736912
511204
418186
546987
443813
774987
768875
765570
765583
765819
765531
767824
413076
780035
776743
778984
387505
495860
438699
798338
800592
526544
521420
549546
420747
776730
798325
415639
746966
456595
454034
765726
776899
798494
818649
747106
470306
384954
776979
798587
739946
765466
777532
798234
818376
475414
765596
781108
798351
818506
740208
536760
765401
776561
798169
818480
818493
818350
818441
820728
736208
771953
783113
804450
818584
369622
400289
461703
765505
776665
798273
818415
738437
485639
377294
374737
493308
544436
776691
798299
747806
534209
552098
480520
765492
778312
798260
818402
562318
372174
436135
441263
771281
782441
803778
818558
392623
770891
782051
803388
818545
747946
765661
782723
798416
818571
410518
382395
765687
776847
798442
818597
736766
765765
776938
798533
818688
557215
487896
487357
488842
487178
488961
488265
488904
489004
487081
488825
489221
489402
488984
745720
488026
487346
489197
489294
488789
488779
737826
745678
737937
488786
487001
487174
489357
487840
489098
489314
488234
489302
489260
488656
488300
488043
737896
486927
737868
488230
489022
488294
487292
488568
737993
486884
487522
738090
2034
511790
418773
547577
444396
22239
413666
388099
439286
527126
522012
550134
434175
416223
514353
457186
459734
470898
446963
475998
395771
529688
20842
400876
452073
486228
377874
375328
493895
545020
532241
534797
552681
372764
436728
393213
539913
411104
382988
557803
535921
537406
535744
537526
536823
537467
535646
537389
537786
537969
537548
536298
536581
535910
537858
537351
535967
535948
536603
535569
537923
537662
537879
536792
537867
537824
537213
536857
536598
536892
536788
537585
535858
537124
537958
535453
535742
348245
416995
442621
726633
725613
764449
764462
705084
768175
767785
411880
726309
775622
778945
733377
437509
797229
800553
733696
548350
419548
780278
797216
821930
820858
414438
743220
469112
726669
730893
818822
818835
820741
716445
399099
484445
543238
779335
797202
821247
821260
821130
820819
530456
533016
820871
550907
529744
529863
734053
734163
527980
734121
530300
529886
528643
528927
529691
528308
530255
530210
529553
744910
528944
736250
343286
506558
511673
516784
501449
547461
444281
413554
387986
496337
439175
527010
521895
550018
421830
416109
514239
457074
454511
459623
385428
446847
475883
395655
449400
367542
488678
537235
529573
370093
468221
400760
390544
364989
462180
542348
451958
503999
486113
377761
375211
493778
544907
532124
534682
552568
480997
562792
372650
436613
441731
393098
539798
410993
382871
483560
557688
518570
518037
517721
519517
519908
517856
519638
518935
519579
519681
517758
519501
519896
520077
519661
518417
518699
518026
519871
519967
519462
519452
518084
518065
518721
519043
519090
518872
519459
517678
517852
518947
520030
519434
519256
518513
518231
519773
518106
519987
518904
519976
519933
519324
518970
518716
519006
517602
518416
518901
519699
518964
517971
519238
520066
517558
518197
517854
347962
298719
772213
783386
804710
745216
510176
417164
545968
442788
772291
772083
772096
772109
771966
772057
768058
744520
804788
783269
779218
744604
494841
437675
804593
800813
744562
520401
548520
419719
783256
804580
414611
740721
455573
453013
772239
783412
804736
740887
469283
383937
783126
804463
742020
771992
783152
804489
819514
474394
772122
783282
804606
822737
742282
535740
771914
783074
804411
822021
822421
818890
821351
820962
744493
399270
460682
772031
783191
804528
820573
745916
484616
376266
373710
492286
543407
783217
804554
530626
533183
551076
479502
772018
783178
804515
820219
561299
371153
435114
440239
772174
783334
804658
744576
771125
783321
804645
538296
772187
783347
804671
409498
381374
772278
783451
804775
556193
369316
368781
370267
368597
370388
369687
370328
370429
368501
370250
370641
370826
370411
369162
369445
368770
370617
370714
370211
370201
368830
368810
369466
370208
368424
370779
369260
370522
370734
369655
370722
370680
370073
369720
369461
747400
368351
369161
369651
370447
369715
368715
741288
370815
368308
368595
301681
507239
512350
517462
419338
502125
548138
444962
414224
388664
760943
497015
439849
761210
522578
550694
434739
416783
514908
457746
455187
460298
471452
386108
447520
476566
396333
450075
368216
489348
537914
530246
520022
370770
468898
401446
391220
365662
462856
543027
452631
504684
486788
378442
375886
494457
545582
532805
535358
553248
481682
563473
373328
437294
442408
393775
540471
411671
383554
484233
558362
498108
497576
497268
499069
499454
497399
499186
498480
499127
497805
499228
497303
499052
499442
499625
499208
497956
498239
497565
499418
499516
499013
499004
497624
497604
498261
498588
498634
498416
499010
497226
498894
497395
498492
499579
498986
498804
498052
497768
499319
497646
499536
498449
499525
499481
498873
498515
498256
498550
497152
497955
498445
499244
498509
497511
498786
499614
497109
497735
497397
349738
767033
778206
799801
819952
736953
511279
418257
547061
443887
775015
768903
766903
766916
766786
768266
767876
413152
780063
778076
779036
387582
495936
438776
799671
800644
735942
521495
549621
420822
780369
801706
415714
746994
456671
454107
773468
784628
805965
819978
459224
470382
385031
777006
798614
739959
766812
777571
799179
819719
475490
766929
781136
799684
819836
395251
765479
776639
798247
818389
488277
536835
764394
775554
797162
821839
819823
819693
821169
820780
529180
772005
783165
804502
819914
369698
400365
461780
767486
778646
800254
820391
451558
485712
377368
374810
493381
544512
779426
801034
531725
534284
552172
480597
767180
778340
799948
820097
562391
372247
436210
441338
771309
782469
803806
819888
392699
770943
782103
803440
819875
539396
766994
782775
804112
819901
410594
382471
767020
778180
799775
819926
483161
774660
785820
807157
820017
557287
463950
463415
468396
463239
468517
738325
468458
468557
463142
738228
468770
468952
468540
745860
464080
463404
468746
745790
468341
468331
463461
463442
464102
738132
468338
463067
745776
468907
463892
738187
468863
467775
468851
468808
468201
745874
464097
738201
462992
738173
467771
468573
467832
738284
745846
468941
462950
463576
738395
28102
419346
444971
388673
439858
527699
434747
416792
514916
486797
545591
535366
553257
400935
401054
400996
399176
400918
401078
399837
400112
401410
400738
400129
400423
349753
506649
511766
516876
418749
501540
547552
444371
413642
388074
496428
439264
527102
521987
550109
434150
416200
514328
457162
454601
459710
470873
385520
446938
475973
395747
367634
488761
537327
529663
20612
370184
468313
400851
365077
462272
542439
452049
504091
486205
377850
375303
493870
544997
532216
534772
552657
481089
562883
372740
436703
441823
393188
539889
411080
382963
483647
557778
389768
389233
388918
390716
391105
389050
390834
390132
390777
390878
388955
390700
391093
391274
390858
389612
389895
389222
391068
391163
390661
390652
389281
389262
389917
390284
390069
390658
388878
389046
390144
391229
390457
389709
389427
390968
389303
391184
390102
391172
391130
390523
390166
389912
390200
388802
389611
390098
390894
390160
389166
390438
391263
388759
389394
389048
348182
764909
776082
797677
818222
745202
511584
418568
547373
444191
774961
768849
769131
764792
764649
768188
767798
413465
797755
775952
778958
387895
496248
439084
797547
800566
526925
521804
549929
421741
780291
801628
416019
740707
456983
454421
773390
784550
805887
818248
459535
470694
385339
776953
798561
742007
764675
777506
799114
817975
475795
764805
781082
797560
818105
395565
765414
776574
798182
818337
488586
537143
764610
775513
797121
821774
818092
817949
821104
820715
529486
771927
783087
804424
818183
370005
764688
777907
799515
817988
745762
400672
462091
767408
778568
800176
820326
451869
486024
377674
375121
493688
544817
779348
800956
532034
534591
552480
480906
767126
778286
799894
820056
562702
372560
436522
441644
771255
782415
803752
818157
393008
770865
782025
803362
818144
539706
771537
782697
804034
818170
410904
382780
764896
776056
797651
818196
483471
774582
785742
807079
818287
557598
364209
363673
365160
363496
365277
364580
365220
365321
363398
742828
365536
365715
365301
364055
364338
363663
365512
741385
365104
365094
363722
363702
364360
747526
365101
363320
741371
747442
365670
364151
747554
365628
364549
365616
365573
364967
741496
364355
747540
363243
743388
364545
365338
364609
743528
741454
365704
363199
363835
747498
314426
505722
417825
546625
412712
387146
438337
526179
521057
549183
420373
415271
513401
456234
453671
458794
446007
475052
394816
536393
528737
399930
451118
485277
376928
374375
492951
544073
531289
533848
551737
371815
435773
392259
538962
410160
382036
556852
461400
460868
462354
460686
462475
461768
462416
460588
462337
462728
462911
462494
461247
461528
460858
462703
462801
462299
460916
460897
461547
462296
460510
462865
462821
461736
462809
462766
462159
461802
461543
461837
461732
462531
460803
462072
462900
460394
460684
345632
773288
784461
805785
745244
510555
773327
784500
805824
740430
417541
546346
443166
773353
773145
773158
773171
773028
773119
773106
744812
805850
784331
779270
744882
495221
438056
805655
800865
744840
520771
548900
420095
784318
805642
414989
740762
455953
453390
773301
784474
805798
740914
469658
384310
777157
805525
742046
773054
784214
805551
819565
474771
773184
784344
805668
822765
742310
773015
784175
805512
818636
487554
536110
772976
784136
805473
822072
822472
818918
821402
821013
744771
773262
784422
805746
741246
773067
784227
805564
819965
745804
399650
772989
784149
805486
818235
741412
461064
773093
784253
805590
820624
745944
484995
376647
374094
492666
543788
784279
805616
531007
533566
551454
479874
773080
784240
805577
820247
561677
371531
435491
440619
773236
784396
805720
744854
773223
784383
805707
741924
773249
784409
805733
409882
381750
773275
784435
805759
744784
773340
784513
805837
556573
747596
541037
540725
542521
540857
542639
541937
542581
542683
540762
542504
542898
543081
542663
541417
741648
541027
542874
542972
542465
542457
741578
741592
741523
541874
542462
540683
540853
541949
543036
542258
541511
542775
542992
541905
542981
542937
542326
541971
541715
747680
540607
541416
541901
542700
541965
540971
542239
747652
540565
743706
540855
310162
512099
419085
547886
444710
767772
767551
767564
767577
767447
768292
767902
735536
800540
778737
779062
735676
439594
800332
800670
735956
522326
550450
434485
780395
800319
416537
746882
457499
773494
784654
805991
820637
460051
471204
778607
800215
739972
767473
777597
800241
820378
476316
767590
778750
800345
820495
396082
767395
778555
800163
820469
820482
820352
821195
820806
736236
401191
486539
378192
375639
494205
545333
779452
800293
532557
535107
552995
373075
437041
771323
778802
800397
820547
736656
770969
782129
803466
820534
540220
767655
782801
800410
820560
411420
383301
767759
785846
800527
820676
558113
450640
452130
450460
452251
451546
452191
450366
452115
452504
452686
452274
451021
451304
450629
745930
452076
450688
450668
451326
450287
452640
452595
451514
452583
452541
451936
746014
451321
738506
451510
452311
738589
745986
452675
450170
450458
349045
765310
776483
798078
817832
736898
510430
765362
776535
798130
817884
746588
417416
765154
776314
797922
817663
740063
546223
443041
765388
765167
765180
765193
765050
765141
767811
735494
798156
776353
778971
735634
495096
437930
797948
800579
735914
520649
548775
419973
776340
797935
414864
746868
455828
453264
765336
776509
798104
817858
747008
469535
384185
776210
797818
739933
765076
776236
797844
817585
474648
765206
776366
797961
817715
740194
366300
765037
776197
797805
817546
487428
535988
765011
776171
797779
817689
817702
817559
817650
820702
736194
771940
783100
804437
817793
368852
765089
776249
797857
817598
738118
399525
765024
776184
797792
817533
747428
460938
773002
784162
805499
817845
541107
765115
776275
797883
817624
738423
484870
376521
373967
492543
543663
776301
797909
530879
533440
551333
479750
765102
776262
797870
817611
561552
371407
435366
440495
765258
776418
798013
817767
736614
770878
776405
798000
823220
747848
765271
776431
798026
817780
409756
381625
765297
776457
798052
817806
736753
765375
776548
798143
817897
556447
503226
502698
502383
504174
504569
502514
503590
504237
504341
502420
504157
504557
504738
503076
503355
502687
504532
504630
504119
504109
502745
502727
503377
503740
503529
504116
502341
746056
503602
504693
503912
503169
746084
504433
504649
503559
504637
504596
503979
503625
503372
738811
502265
503075
503555
504359
503619
502631
746126
504728
502222
502858
502513
297399
3695
26627
3047
300163
761197
514872
553213
486269
485468
485770
314356
651594
3801
7898
11955
23458
23459
318478
511237
418215
547019
443845
413109
387538
438732
761098
521452
549577
420778
415671
513799
456628
459183
470339
446403
475447
395209
15002
400322
485670
374768
493338
544468
531681
534242
552131
372205
436168
539353
410551
382427
557247
376452
377932
376270
378054
377357
377994
376172
377916
378316
378496
378078
376834
377119
376441
378387
377877
376501
376481
377141
376094
378451
378408
378396
378354
377742
377390
377136
377426
377322
378116
377656
378485
375979
376268
298366
512303
419290
444914
21525
414179
388616
439801
527644
550650
434692
416737
514861
471407
447474
396288
530199
20693
401398
486743
494410
545536
532757
535310
553201
373898
375386
375506
374799
375447
373619
375369
375939
375530
374279
374560
375331
373945
374582
373540
375895
375853
375800
375189
374833
374577
374868
349603
419247
444870
414138
388574
439758
761155
550607
434648
416696
514819
471364
447433
530156
401354
486701
545492
532714
535267
553157
493952
494070
493370
494011
492192
493935
494513
494092
492855
493137
493898
492521
492115
494466
494422
493757
493403
493151
493438
349501
418638
387964
526990
514217
486091
552546
545078
545140
545061
544263
545548
544570
347904
418280
443909
780103
779517
779075
387605
801112
800683
526642
549644
420844
780421
801099
415736
740832
777046
798654
742124
400388
485735
544534
534305
552195
532298
532419
532360
530533
532283
532857
532443
741814
531478
741744
532813
532769
532102
531493
531783
2436
418030
387347
526384
420585
513606
27076
485484
544280
551939
534852
534915
534835
534994
534036
535322
534660
534339
346187
746980
551922
311963
504821
509931
416918
545720
442544
411807
386245
494597
437433
525273
520157
548275
419473
414364
512488
455326
452767
457882
469036
383689
445102
474148
393912
535492
527829
399026
460437
450213
484372
376021
373465
492040
543163
530383
532941
550831
561056
370910
434877
439990
391356
538053
409252
381133
555945
480213
479685
481173
479506
481294
480585
481236
481337
479410
481156
481554
481735
481317
480062
480347
479674
481529
481627
481117
481107
479731
479713
480369
481114
479333
481691
480156
481428
481648
480553
481636
481593
480975
480618
480364
480653
480061
480549
481353
480612
479621
480887
481725
479216
479504
343066
767316
778477
800084
820234
736967
510742
417727
546530
443351
697423
697387
767234
767247
728745
767219
767889
412613
699103
778407
779049
387049
495407
438238
800014
800657
526082
520958
549090
420277
778394
800001
415176
743500
456138
453574
773481
784641
805978
820260
458699
469846
384496
708445
713502
732969
767167
778327
799935
820084
474958
718173
707790
708480
707742
725493
735235
536297
697315
726693
728529
820151
820164
707611
821182
820793
715862
399836
461246
767499
778659
800267
820404
451020
485179
376833
374278
492854
543977
778379
799987
743514
533752
551639
371716
435676
709470
699115
723261
709994
709339
726165
716922
770956
778435
803453
820192
743472
767289
778449
800056
820206
410067
381938
767381
778542
800149
820299
556759
562011
561482
562965
561302
563086
562379
563026
563128
561206
562948
563342
563528
563109
561861
562143
561471
563319
563416
562911
562901
561530
744409
562165
562908
561130
563482
561953
563220
563437
562350
563425
563381
562770
562414
562160
736530
562346
563145
561416
562683
736558
561013
561301
28123
511233
418211
443841
413105
387534
438728
526572
521448
549574
420774
415667
513795
459179
470335
446399
475443
395205
529132
400318
485666
374764
493334
544464
531677
534238
552127
436164
410547
382423
557243
371339
372821
372941
372235
372883
371062
372805
373200
373383
372965
371717
372001
373272
372767
371387
371368
372022
370983
373337
373293
373281
373237
372629
372269
372017
372304
373003
373372
370867
371155
346715
512024
419012
444635
413904
388337
439519
527364
522249
550375
434411
416465
514586
459977
471132
447199
476239
396006
529923
401115
486464
375565
494129
545258
532480
535031
552920
411345
383226
435297
436787
436907
436199
436848
435023
436770
437166
437350
436930
435677
435960
437239
436731
435345
435325
435982
434948
437303
437259
437248
437204
436591
436233
435977
436267
437339
434834
298958
506176
511296
418274
547078
413168
387599
495953
438793
526637
521512
549638
420838
415730
513858
456688
454124
459241
470399
385048
446462
475507
395268
536851
529197
400382
461796
451575
485729
377384
374827
493397
544529
531742
534299
552189
562408
372263
436227
392715
539413
410611
382485
557304
440960
441905
440243
441963
442064
440145
441888
442279
442462
442044
440808
441089
440413
442255
442352
441849
441840
440473
441111
441847
440066
442417
440902
442155
442373
441295
442361
442318
441711
441106
441394
440807
441291
442082
440358
441625
442451
439946
440241
346915
510294
417283
546087
442910
729585
702331
771364
771377
713014
771349
768032
732753
729945
782537
779192
386611
437797
803873
800787
525636
520520
548639
419838
782524
803860
414732
743640
455693
771471
784797
806121
743556
469402
713800
702379
733005
771296
777740
803793
819488
474515
709398
720153
723189
712883
709136
735263
725661
709232
701367
821995
822395
709184
821325
820936
715898
399391
484736
376385
373832
492405
543527
782509
803846
530747
533304
551198
371274
435233
771099
782565
803583
538417
771418
782944
803914
409620
381491
771510
782671
804007
556312
391788
393267
391605
393388
392688
734658
391509
393250
393644
393830
393410
392163
392448
391777
744298
393216
716898
744437
734535
391431
393784
393739
392656
393727
393683
393076
392721
392464
736670
392652
393448
392990
736698
391314
391603
8283
511565
418550
547354
444172
771229
771021
771034
771047
770904
770995
768019
745090
782181
782207
779179
387876
439065
803531
800774
745118
521785
549910
421722
782194
803518
416000
740804
771177
782350
803674
740956
470675
777102
798709
742085
770930
777727
803427
819475
475776
771060
781231
803544
822710
742352
770852
782012
803349
821982
822382
818863
821312
820923
745049
400654
486005
375102
493669
544798
782155
803492
532016
534573
552462
372541
436503
771112
782931
803596
410887
382761
771216
782389
803713
557579
538482
539969
538300
540086
539384
540030
538204
539953
540344
540524
540109
741966
539147
540415
539916
741910
741938
741855
538128
540479
540435
540424
540380
539776
539419
539164
747960
539349
540146
747932
538009
747904
323186
512394
419381
445006
782996
769012
771706
771719
765956
768435
768045
414269
782853
782879
779205
388709
439894
804203
800800
735998
522623
550739
434783
782866
804190
746812
746952
471497
782736
798723
740011
771602
782762
804099
819501
747232
770085
782892
804216
822724
740278
764504
782684
804021
822008
822408
818877
821338
820949
530290
401490
486833
375928
494502
545626
782827
804164
747792
535402
553293
409685
411163
411284
410582
411225
409403
411146
411540
411725
411307
410068
410343
411107
409734
409714
410365
409327
411680
411635
411623
411579
410972
410617
410360
410653
303218
509890
416876
442502
411765
386203
437390
525229
520114
548232
419433
414321
512446
457838
468993
445058
474104
393871
527785
398982
484329
373423
491998
543120
530340
532897
550788
409209
381555
383045
383165
382459
383107
381283
383029
383424
383607
383188
381939
382224
383498
382991
381603
381583
382246
381206
383560
383518
383506
383463
382849
382491
382241
382527
383596
342947
772885
784045
805369
505407
510522
417507
546312
443133
730365
730329
769404
772439
713323
768461
768071
412393
730725
783599
779231
386834
495187
654130
438022
804935
800826
525861
520741
654133
548867
420062
780564
801888
414955
743771
455919
453356
773676
784836
806160
458480
469625
20731
384276
730617
701974
445694
766619
777779
799374
819526
474738
730185
698769
701926
713311
704941
394505
15295
536078
697053
730137
730101
822033
822433
730089
821363
820974
528421
772200
783360
804684
368945
399618
461030
767681
778841
800436
820585
450802
484962
376613
374060
492633
543754
779621
801216
530973
533533
551423
479842
730341
730689
730653
730593
708218
705001
730665
561644
371498
435457
440585
730377
698865
702022
730629
730173
709779
391951
771138
782298
803622
538645
771823
782983
804307
20732
409849
381717
774868
786028
807352
556539
736844
482249
483731
482066
483848
734711
734813
483891
481970
734774
484107
484288
483872
743950
482914
482238
484082
744228
483675
483665
734748
744367
734698
483672
734685
744506
484242
482727
736792
484199
483119
484187
484145
483538
744923
482930
736805
481814
732621
483116
483909
483178
734787
745062
736831
736870
758594
510178
417166
442790
786041
769104
774751
774764
766048
768539
768149
412055
785898
785924
779322
386492
437677
807248
800917
525520
520403
548522
419721
785911
807235
414613
746938
773741
786080
806238
458135
469285
777209
798816
740050
774647
777870
807144
819617
474396
770177
785937
802674
822817
740320
764596
785729
797364
822124
822524
818970
821454
821065
528074
399272
484618
373712
492288
543409
785872
807209
747778
533185
551078
435116
774842
783061
804385
409500
381376
556377
557859
557278
557921
556100
557842
558237
558417
558002
746560
557041
558308
557806
556425
746518
557063
556021
558370
558329
558317
558274
557667
557310
557058
557345
558040
739837
555901
343807
26135
26136
22236
431481
431552
431622
6381
24400
1474931
12442
68864
3596
15825
6196
11070
676729
15823
4938
12501
28052
24746
28064
28024
28038
28046
28087
2965
2627
11890
3109
39252
6380
28090
28093
28095
24767
25141
119313
28096
6943
688884
12099
13161
25697
582101
581565
581805
581918
583125
828259
583118
583371
859382
581867
851716
828037
582542
582962
582053
828421
583013
583357
850112
828125
581762
892616
828322
828104
581707
828252
581813
882391
583045
828517
582260
828132
582686
571416
581546
828099
581456
828379
566313
583347
582023
884943
582188
582181
582751
581663
581645
581688
581953
583331
582095
583048
583253
582557
583288
583365
828192
828296
582309
581615
849605
828404
828040
582610
582248
2629
860201
582289
581946
581704
581613
581962
828273
862761
582219
582328
893436
583038
582812
583264
581944
582056
582989
581828
581718
583363
579912
828352
582741
646409
583411
582709
582850
581758
582877
828235
582802
582442
582003
581801
645007
583006
583000
859668
834112
828093
581628
828274
583457
582474
581703
583493
828385
581507
583025
582075
582483
828257
582764
582733
582824
583074
581785
26866
828102
646063
859356
833801
582077
872140
582504
582179
581710
582117
861914
828280
890031
581760
892590
582591
582007
582021
583177
828393
828038
582009
581891
571391
828111
582395
566288
581585
828238
582765
579062
582778
582856
582991
581511
581685
582475
581631
581594
582193
869577
874696
838910
828316
582233
582389
582736
828362
582430
582439
581679
1471072
581582
7737
582701
582316
581549
582176
583215
581743
861545
835984
581936
582165
583342
582896
582775
582217
828424
582047
582129
583465
582449
582118
583216
27986
582343
582123
582096
582944
828082
573579
828309
582100
568472
583301
582455
887104
582834
581254
582939
582671
582803
828336
582115
582548
581571
582114
581548
828335
582836
582135
828048
583433
582164
581730
582770
581790
581893
582273
859490
833931
582290
583388
582630
583047
582052
862048
581465
892725
582031
879941
581583
841597
828223
828168
583469
582793
583105
582019
582602
583503
582979
582819
582930
582081
581778
582359
27988
828147
581499
583192
583163
1471142
582235
581643
828333
581740
582351
7736
27996
14734
828293
828281
583209
582801
581622
828130
828301
860423
583418
852766
582919
581463
828476
583196
582650
583303
828507
828297
583512
828407
893654
581854
582576
583502
582519
583228
828334
582088
582402
828509
581656
828391
572462
581696
12819
582534
581977
567356
581510
581925
15931
828233
18725
581518
23594
582636
828463
828087
582034
582769
583392
582460
828406
581474
581636
581558
583098
583336
582685
583239
583401
582790
583009
11934
15314
861157
861277
861219
859393
677212
861713
861301
860047
860332
18727
861666
861623
860966
860607
860348
583306
62821
690069
834767
836065
835078
7729
852541
852009
851690
7561
582735
851826
646408
859895
581484
853654
851727
828398
853869
854047
853634
862460
852674
851999
853845
893137
853439
853429
852057
852037
25578
583430
853065
828304
853436
583396
853321
571938
828430
854004
853411
566830
852483
828485
828278
582360
6445
853961
852883
853950
853907
18730
582187
852691
583155
851574
582386
852880
853672
582084
582209
582211
854037
851531
852169
828117
124429
3015
28020
659290
582901
828063
583141
582771
582026
861320
828043
828033
582785
581839
828428
582352
582281
581652
828340
581897
894547
583241
828118
582938
583398
581970
828444
582459
582409
886881
582319
582005
828491
582191
583350
582366
581677
583220
582767
581646
583181
828389
583154
582477
583484
828041
581998
828085
581682
582550
583356
873114
874401
583319
583114
582013
581994
581644
3608
24645
582097
581476
582783
861533
835972
583364
582867
828271
581504
828372
582703
581523
582189
828325
583030
582094
581997
582307
582949
581552
582298
582931
583366
581683
582883
582350
583083
583197
581767
581857
828113
583023
582791
828324
582964
582111
582024
835737
583067
582199
869292
828075
582538
21960
581887
582646
583337
863861
862894
864182
583004
583101
582996
659358
28051
659363
582831
828305
583277
583299
859657
582093
582146
582878
581564
583263
828502
828199
891007
892897
828221
828318
582759
582547
583505
828503
828163
582582
582478
582960
581927
582715
583349
582595
581578
582525
583225
828439
828433
3619
24707
583483
828364
581454
582317
582841
861508
835947
582232
583206
582037
582743
828427
582830
582664
828330
894735
583414
583376
582675
583344
581777
582724
581547
887068
582185
581217
581471
582789
828260
583036
582244
583208
828344
581654
841056
582528
581917
581741
582518
892907
894380
894503
583180
894443
892627
894363
894759
582443
894527
893288
893564
894325
828429
892935
893586
583290
582820
582113
828134
582597
894191
893835
893581
583167
582322
582556
583468
861102
583271
583379
581675
581847
583240
581932
2760
881554
582365
1471070
582446
582911
581955
828172
24480
1475159
581971
583091
582700
582640
582314
861092
828377
582245
581928
583238
828484
582946
582674
581485
832217
581842
581826
894315
828390
828399
582079
582136
581951
583001
581537
583110
16398
828298
581641
581963
582587
828045
828197
581874
582202
582416
583322
583393
583407
581849
582668
583012
10166
582277
828279
581670
582413
582613
582995
582913
582429
882073
583232
582815
583183
28063
582287
582050
582935
859696
582704
582968
582940
581797
828419
582148
581780
581908
582823
582334
583442
582383
582183
581948
581514
582479
828097
828483
582928
583293
583501
582204
583417
860353
582437
582603
582098
581814
581492
828403
842441
28055
18731
583416
581570
843736
583429
581720
581575
828482
582627
751565
581620
583426
582642
582843
582058
882498
582320
860681
835114
583252
583474
828100
884539
828513
884301
582997
883344
828366
884514
893909
828103
884097
582396
582080
582633
583119
582904
583090
828051
572719
581902
582973
583435
582975
883155
882871
582653
882751
884628
883551
582036
884577
583028
582672
582169
883649
882246
582057
883547
583064
883610
840230
883878
583267
828493
582879
582590
13155
24408
24411
7303
581811
581617
828375
581901
16963
583218
582917
860728
582925
581629
582201
105307
24702
582102
582027
582240
828175
583500
582163
582333
582423
583421
828220
583478
582091
7599
581455
828070
582042
583318
582308
583499
567659
828188
583007
886287
582676
581986
581746
828413
24739
582344
581698
582124
582408
583372
583161
828153
583420
581771
582593
582961
581914
28071
582978
645055
11773
645013
645041
12103
645042
7302
24479
644331
581807
828456
583269
582711
582641
860509
834942
582521
583113
828211
828032
828426
28042
582367
582457
583143
583300
893739
582500
582421
583330
582491
582121
828415
828487
572548
583254
581689
886069
828065
3402
583373
581769
583017
828255
581736
583284
581802
583296
581543
581878
581784
583380
581551
583255
828388
583312
582293
28073
659450
646378
581483
582805
582399
583432
861099
582540
583355
828213
582645
581487
581502
582860
583094
582263
894322
581882
582414
828460
581660
828323
581873
886661
582158
582563
582832
582947
581885
828208
582394
583487
581464
581611
582105
583381
581612
581815
583333
828169
581728
581574
8246
583191
28031
582017
581956
582092
582908
828073
828345
582206
828367
828256
582299
583400
583104
6387
27991
28023
28040
24412
28086
6391
582213
582690
582305
583436
583037
582422
828346
860987
835423
582493
581776
582734
828500
828378
582062
581915
828187
582635
582737
894211
583060
583126
583205
582760
583419
883988
828265
583298
582462
828229
573019
581957
828337
582372
567915
828431
828497
886546
582910
8262
828126
580687
582313
828174
583076
583152
582486
582522
583488
581816
582222
582817
581809
840535
583029
583002
828438
582752
582076
2748
572242
571707
573193
571523
582488
572613
573254
573355
571427
573176
573567
573752
573337
28047
572371
571696
573543
581824
573137
573127
581605
571736
572392
573134
582301
573705
572186
828090
573660
572581
573648
573606
583106
572646
572387
572681
571277
572087
572577
573373
572641
571641
572914
573741
571234
28100
583008
583095
828094
583127
582198
582461
828164
861657
836101
853996
582564
582691
581827
581896
581744
828066
581559
828072
582546
581794
582161
581791
828200
582434
828294
581566
884663
583142
581894
583360
828395
582078
573696
581840
583464
583222
568588
583477
887219
583242
582004
581368
828401
582880
581460
581581
582387
582810
828095
581763
581862
582051
582060
841212
583517
582106
828161
581478
583428
582527
581831
24812
1471201
582445
581825
676254
1471186
25137
581723
828079
582884
868246
863147
583516
12823
581519
582508
581480
10266
828230
31203
581479
582829
12821
28077
583437
828091
581965
581871
1470174
580294
12822
1471151
24811
581909
828195
581650
582729
683700
582107
581890
583243
828475
582225
581653
12824
582584
16102
14318
4957
582958
582902
582693
582144
583145
581642
828511
847549
582127
582922
583059
582482
28078
659464
582304
581742
581799
583352
581658
582644
582654
861075
582530
582890
582881
828107
583278
583213
582014
583185
837332
828101
581610
894298
582223
583361
581686
582941
582816
582648
582197
828359
1471064
573110
582853
583443
568003
582513
582533
886637
581607
582699
583406
582499
581812
582216
583494
828034
582186
582125
582506
828123
581512
582070
582543
828133
582837
581738
836831
828326
567135
566599
11064
566422
11361
828410
582665
28022
28026
568069
568462
28041
568227
566981
567264
28053
568438
582241
568030
568020
566648
28065
567286
583467
568027
583092
583081
828310
568596
567077
582155
568554
567475
28108
568499
11062
581796
567281
828418
566169
566980
567471
28109
567535
582971
828311
8268
28110
566761
566420
583244
583077
582520
583374
581461
860145
834583
582128
828203
582162
581509
582606
582415
828315
828228
828505
893382
581633
582612
581573
582572
828071
582190
583195
885706
581929
579854
828088
828262
582620
583162
581528
582634
828494
828058
839696
581907
582980
582861
828074
581981
583507
582586
582784
828459
828277
581843
834305
582335
583359
582982
582774
582369
581793
582974
828105
582541
582670
582796
828434
582044
583219
582116
582215
582476
581466
582683
571903
581719
582368
582696
583034
581475
828303
579573
583424
581530
581792
583444
582855
828158
582043
582071
583495
828129
582953
839420
582200
583316
581861
582371
583019
885228
886718
885048
886839
8242
8247
884954
683699
887092
887274
886862
885609
885892
885217
828321
886664
581883
885256
885914
8258
887228
887183
886102
887171
887129
886524
886168
885909
582531
886098
886899
18734
583346
887263
884758
885046
8061
581495
583170
582108
582782
582175
582286
582284
828245
834181
828140
582565
1466651
581972
582338
867406
28049
581735
583397
828448
582647
581967
828508
582381
582945
581756
582761
583082
582018
583230
571778
828387
582376
828135
582889
583199
583294
583169
579447
828131
582963
828432
582795
582417
583055
828486
581750
582688
581985
582892
1466622
582458
582306
581853
582480
6619
27585
646119
57495
3866
28104
16549
28112
7717
581810
583329
583440
27586
7570
28017
28033
17041
22622
675601
16280
8263
28105
28114
7777
579378
580858
579196
583040
860542
834975
828356
580842
581242
582915
581004
863104
580045
828450
893771
580803
828351
583207
581540
579020
582349
581334
828449
581280
828343
7735
828139
580352
580248
828412
580582
583153
583279
828423
28082
828411
828081
581933
861612
582918
583447
582324
583203
828050
582972
577486
583272
582579
581694
26209
581934
582903
828209
582375
828084
581664
582212
648844
582649
828190
861571
836011
582607
583194
583449
869236
581515
583367
7357
882021
583438
582600
583513
582984
583124
582615
582001
582763
582431
828501
581490
581655
582210
8274
581863
583275
835042
583010
828437
582578
581489
828470
582604
582310
828319
583408
581580
581681
581947
659561
581848
581567
828350
581833
583309
828232
582008
582253
582618
583323
582876
581712
581542
581999
859240
833682
581659
582936
582373
581851
581453
581535
581734
582028
581832
582731
892470
582666
581596
828498
582687
581852
582336
581584
581974
582267
884801
582959
582999
828416
828067
583131
582400
582862
581976
828106
582655
828495
582269
582300
828473
582659
828049
581952
582249
582951
21481
582707
583391
581624
860046
28012
581979
583425
28035
581904
582323
582786
828156
582929
581616
581837
893287
828115
582192
582658
583450
828291
582252
581521
581748
582933
885608
582813
579759
583063
582632
583115
582517
582875
582720
581691
828292
828052
582341
828284
581775
16160
753928
582712
583270
582068
860538
834971
581900
583490
581577
582561
582617
581966
828171
893767
582012
583473
581921
842642
582882
582484
583387
582626
582083
581545
583061
582227
828313
581725
583343
582852
583246
28089
583422
582280
582418
861337
582282
581665
582033
582673
581550
582239
828162
870548
894565
581829
583087
583088
582496
1471185
583186
871847
582847
581481
582643
581517
582392
583334
582393
581678
16184
582966
581798
582682
581841
582920
860601
835036
581600
583431
583455
876867
828214
876632
828361
875677
828042
582270
893829
582551
582773
582379
582956
582599
582993
582792
582663
582723
886163
2564
875883
828299
583237
582660
582505
583482
582264
583182
582529
581513
840152
583338
583187
582762
582407
839225
583327
839042
582502
859602
582154
828206
28036
841081
582728
840847
583041
839885
581739
892841
828217
583384
582237
581491
582348
581586
841176
840093
582257
841120
583281
581458
582279
840193
840089
582888
840427
583506
828196
582848
581822
828194
582490
828047
860880
835313
582748
583096
582311
583446
583451
828186
828055
894104
828089
581701
581923
582746
583016
828480
582797
582494
582256
583370
581591
828442
581668
583311
581865
582536
582742
582839
28092
582932
828144
582667
861702
582143
582195
583080
828240
828124
581634
581649
857776
582332
582566
583285
582374
583257
582516
582433
581553
582601
582363
583099
828226
828215
28094
581477
828436
581910
859198
828248
581715
582471
582119
828295
582967
582086
582865
892426
583005
581958
582727
582694
582451
583178
581516
582907
582798
581608
582732
828056
581560
582684
582983
581949
582631
583274
828471
859826
834271
582133
872610
581860
582598
581711
581961
862388
583470
890507
583032
893068
2761
831713
13335
583020
583317
582059
581975
571871
847055
583454
885390
581486
579539
576986
582840
583480
828360
828341
828236
581881
582426
582808
870045
875173
839388
582406
857282
828039
582845
758597
659397
659291
659347
659470
659469
659471
659472
659473
828114
582016
582214
859488
583297
582130
583174
581886
582380
828435
1471080
583133
892723
583369
828499
828317
582268
582714
583307
1471091
828201
581759
581684
582725
583382
581599
582624
581913
582766
756264
16315
16313
16314
15884
62911
1470581
1470644
1470629
1470985
1470633
1474290
1470999
26761
1474672
1470630
1470626
1474714
1470565
1470579
28043
1470628
1474317
1474683
24119
1470998
24726
24725
28072
1474348
1470631
1466045
1474304
1470627
1470987
15814
15813
15815
15816
1470632
649563
1470634
1470635
1470637
28127
650970
11387
8236
23703
8238
8244
13516
22119
24434
24039
24951
37164
8275
24140
25045
28122
28124
1474648
1475496
1475924
27984
21110
1470297
659136
21107
1465956
27994
1475577
6170
12438
27557
27998
425621
27983
27990
28008
425622
27985
62412
14158
1475742
28021
425629
425630
645016
46003
24518
27109
27110
6517
4992
28044
1475675
12433
425638
1465930
28003
12743
28004
12437
28060
1465975
5952
16943
659401
48327
425648
14824
28005
18733
28076
1465959
28025
1470371
24403
28088
20794
4187
1475761
28039
28085
1475606
425652
671418
6153
6748
6743
1475768
1475682
27550
27548
27552
6745
28007
4255
28080
27551
28106
1465966
28056
1475421
26499
20915
20914
1475622
20913
27992
27364
20912
3049
1472542
7260
1475797
28084
1465961
14825
28011
20747
1475895
28009
425681
16602
28091
1806
1470348
1475691
1475467
1465921
27005
659404
2795
16955
15640
1475786
48389
12432
28126
644077
104124
20873
1471946
6223
1471967
1471887
1471890
1471906
8240
1471985
12190
22120
1471936
1471942
1471908
11291
645048
1471899
1471892
1471897
1471904
24727
28058
751567
1471914
645046
645047
2959
8267
1471976
1471930
676934
1471928
26782
645806
28121
1471939
1471940
4422
1471944
7859
24023
758587
756239
11294
3444
653920
39826
3443
1472071
11473
7995
22453
358356
3319
39825
7438
3445
1475132
5896
6777
12664
11404
16803
420553
378639
378879
378992
380199
380822
380192
380445
379114
378941
380225
380600
379616
380036
379127
380984
380087
380431
378635
380688
378836
380305
380885
380667
378781
380815
378887
380933
380119
381080
379334
380695
379760
380026
378620
380662
378530
380942
379655
380421
379097
380274
379262
379255
379825
378737
378719
378762
379027
380405
379169
380122
380327
379631
380362
380439
380755
380859
379383
378689
380711
380967
304662
380603
379684
379322
379186
378880
379363
379020
378778
378687
26901
380836
379853
379293
379402
379559
380112
379886
380338
379018
22114
380063
378902
378792
380437
380140
22115
379815
380031
380485
26902
379924
378832
379951
380798
379876
379516
379077
378875
337343
380080
380074
379584
379109
380656
378702
380837
380531
379548
378777
380567
380948
378581
380099
379149
379557
380820
379838
379807
379898
12376
380148
378859
379231
380665
379968
380477
379294
379151
379141
379578
379253
22117
379191
379386
380843
378895
378834
379416
379665
379081
379095
380251
380956
380601
26912
378965
380804
380674
379469
379369
378659
380801
379839
380388
22116
379930
380065
378585
22118
379549
378705
378668
379267
379298
379626
380272
380879
379307
379463
379810
380925
325715
379504
379513
378753
380177
378656
338652
379775
379390
378623
379250
380289
378817
379177
378985
379010
379239
380416
379970
379849
379291
380987
379121
379203
380539
379523
379192
380290
380845
379417
379197
379170
380018
380645
378823
380872
379174
380598
380375
379529
379779
379908
378745
380013
379745
379877
380899
379189
379622
378645
379188
378622
380898
379910
379209
380611
380507
379238
378804
379844
339161
378864
378967
379347
379137
380713
379364
380462
379704
380121
379126
380089
378539
380765
379105
380943
378657
380275
380786
380731
380543
379867
380179
379093
379676
380577
380053
379893
380004
379155
378852
379433
304820
307177
380710
378573
380266
380237
379074
379309
378717
380896
378814
379425
4945
26898
380844
380283
379875
378696
380693
380864
379221
380492
381067
379993
378537
381039
380270
379724
380377
381070
380860
380586
380970
379019
378928
379650
380576
379593
380302
380897
379162
379476
381072
378730
380954
380848
378770
378963
379608
379051
378831
378584
378999
378600
380796
378592
379710
381026
380650
379108
379843
380466
379534
380969
378548
378710
378632
380172
380410
379759
380313
380475
379864
380083
1474037
328277
380399
380095
378746
380747
379146
380384
380301
378962
380174
380741
379654
380918
380415
380816
380672
380380
8697
379636
380926
379349
380191
1473226
381027
379325
380008
380912
379809
379902
379336
379703
378558
25630
25631
380961
380197
15979
379147
380708
380519
25553
380761
380324
380883
380146
379156
114865
380000
380504
380127
380867
380149
380470
381077
378610
380993
378993
381024
381004
381030
381048
380841
379434
378912
380365
380768
380092
379033
379261
25629
380229
379498
379460
380022
25632
7350
379283
379285
25628
25554
380398
380680
28016
379975
380626
380215
379845
379100
380718
380606
380596
379859
378913
380991
379426
379355
378726
380903
378971
380342
380315
380681
380012
380472
379044
381007
379533
379483
378780
379393
379079
381054
379265
380424
379440
378751
380294
379841
378720
380255
380952
380228
379551
380558
328407
380604
379072
380648
378756
379624
380430
380402
378580
380393
380188
379087
8167
326258
379068
378718
2950
379171
378550
379857
379541
379245
380438
379941
380834
378578
380935
379777
378597
379263
380888
380104
379168
379071
379381
380023
378626
379372
380005
380440
7551
378757
379957
379424
380157
380271
378841
378931
380676
380097
379865
380887
380038
379185
8162
379098
380700
380141
379273
380016
380638
379612
15392
305380
378961
379720
380411
379438
380807
379329
380078
380175
380070
7908
327063
379905
380868
380351
380373
379070
379167
379220
379952
378638
380337
381065
380762
380609
379697
380784
380881
379833
379621
380579
381066
380726
379656
379552
380034
379001
379789
380423
379669
378652
379599
380299
381002
380996
8118
339167
380557
380927
378528
379391
379915
380957
379316
379306
380280
379111
379817
380990
379904
379738
380893
380850
380488
380450
379749
380418
378851
379798
378621
380354
379259
378863
378545
379863
380823
380110
379318
380282
380907
378728
378556
379602
378991
378815
379592
4656
379846
380124
380323
380254
380117
380113
378918
379499
379517
379227
380875
380449
379085
380992
379401
379883
380364
379894
379187
380697
379671
380706
380171
379648
380241
379396
1473348
379630
380542
380988
380345
380453
378749
378921
380314
379006
380096
379302
379439
380291
379520
379985
379029
380735
25643
26897
380165
379774
379714
379388
378892
380940
379319
379002
380312
381047
380020
379748
378559
378954
378916
378900
379052
380953
380962
379153
379210
379025
380075
378611
380184
380043
380861
378715
379037
379661
380608
380760
378948
379276
379490
380396
380467
380481
378923
379742
380086
18199
380743
379351
380842
378744
379206
379487
379687
380069
379987
379503
379751
380306
379889
380257
5017
379361
379124
380009
380891
379778
380042
380014
378871
380982
379222
378854
378982
379897
379408
380516
379457
379257
379022
378588
379553
380660
381046
380002
380367
8254
380575
379278
380491
380126
379511
379677
379172
378888
22478
380966
380202
379782
380571
380490
378644
380212
380503
378794
378649
381045
379701
751566
378694
380500
379716
379917
379132
379569
379394
380939
380476
380326
380548
380663
380213
381076
380147
380071
379974
380929
380934
379792
380666
378869
379470
379154
379707
380193
379978
380164
380614
379194
378976
380047
380509
380049
379312
378807
379727
378766
380540
380066
379110
379138
380102
379746
379243
379094
379178
379131
380968
380138
380729
378748
380599
380341
381056
379953
379664
7996
307558
378885
378691
380938
378975
380572
380292
379991
380559
379999
378703
379275
378910
379176
379101
379314
380738
380574
379237
379407
379497
380495
380783
380552
379165
380971
378529
380633
379116
380392
379382
380573
380285
380751
380081
380813
379750
379060
378820
380976
379851
379418
378772
379198
379482
380446
380235
380716
380494
378845
379667
380035
378988
379685
380052
116955
378881
381019
380343
379785
379715
380594
381075
379595
380187
380774
380595
380989
378893
379441
379531
380217
380374
380378
379574
379495
380404
379565
379195
380978
7013
380196
380328
378763
380932
380628
380183
380447
378843
380091
380818
378810
380358
378876
380370
378617
378952
378858
380454
378625
380329
380951
380386
379367
3493
378557
379879
379473
380506
378894
379614
380429
380776
379719
378561
378576
379934
380168
379337
380163
378956
379488
381023
378734
380886
378947
378653
379232
379637
379906
380021
378959
380771
379468
380561
378538
378685
379179
380455
378686
378889
380407
4949
380732
378802
378648
380382
380265
379998
379091
379030
379166
379982
380636
380908
379280
380930
380819
379373
380474
380178
5716
379287
379764
379379
380510
380111
379496
380909
379047
379647
379567
378850
379808
381063
380941
379136
378989
380750
379709
379811
379282
380134
380200
380279
379834
380493
379464
380828
380372
379536
380792
380258
379031
380900
379446
380376
380994
381060
379277
379984
380689
380319
379387
380737
380150
380226
379560
379596
380562
378890
379296
379891
378883
378636
380103
380076
381001
379826
379150
8260
328804
380622
380742
379918
379321
379562
379539
380333
378572
378712
380307
378819
379682
380739
380655
379944
379230
380230
378898
380802
379613
378679
378525
379205
380428
379375
380072
379256
380653
378599
380303
379832
380534
380180
380775
379528
378531
379333
380233
379623
379526
379080
380060
379643
379725
379215
380869
325900
380082
380169
380657
380201
379272
379535
380727
380546
378754
380059
379638
379765
378901
378970
378818
380629
378633
380635
379620
378868
379235
378865
380763
379508
380857
378640
379537
380216
378968
380434
380958
379152
380752
378914
380538
380296
378855
379308
380551
379254
380316
379078
379471
380964
379954
378534
378655
379461
379884
380658
378837
378936
379125
379134
378701
380591
379180
380724
378552
380502
307775
379601
378905
24820
379024
379519
378899
380394
378695
379755
378797
380642
379958
380643
380817
380590
381040
378593
379582
378554
379752
380793
380321
378553
379903
379065
380276
380511
380654
379039
378945
378671
379920
379790
379405
380624
378983
380758
378724
379803
379392
379181
378964
10267
381038
379299
378727
378643
379658
379566
306345
380032
379976
379767
379218
380219
378716
381074
379627
379201
379996
380133
379556
307784
22113
378816
26911
380426
378732
379718
379728
380308
379604
379964
379955
380670
380352
380287
379088
380259
380746
380664
378684
380767
379297
380435
378760
380015
379890
379722
379271
380922
380136
378662
379927
380517
379589
379587
379607
380890
378681
379773
380480
379573
378886
379290
380568
380597
379260
379199
379580
380686
378586
379144
379617
380696
379911
378812
380253
380889
646832
378806
380061
24822
381035
378676
380973
379739
379389
380330
380812
379895
378994
379303
380336
379056
379104
379585
379315
378700
380852
378998
379645
380563
380541
379184
380166
380155
380873
380153
379089
379229
379515
380427
380723
380105
378853
378870
380565
380981
380916
379421
379224
378942
380555
380045
380874
381053
380159
380366
378825
327855
380318
380151
379594
380448
378535
380829
379240
379202
380766
379236
378583
379680
379489
380878
380791
381068
379597
378707
379686
378647
379646
380634
379264
380269
380623
379003
379295
380651
380825
379694
380236
378602
379708
381057
380621
380592
378981
380054
379935
380637
326807
379055
380581
379660
379858
381022
380840
378917
378930
379409
380433
380056
379848
379443
378867
380048
380668
379615
379744
379870
380997
379118
380293
379190
379289
379550
378540
379757
379971
378793
379442
379770
380108
378549
380866
379335
380498
378604
378866
380518
379929
380721
379117
379145
380569
380692
380027
380100
379274
380390
378935
379445
380093
305324
378612
379436
380484
380132
378577
378761
378966
380123
380522
380487
380527
379076
379502
380797
380884
379633
378957
380050
380863
379521
380267
378973
381073
380085
379173
379943
379028
379641
379605
380720
379371
379183
380420
379575
380699
378811
7821
378569
380244
379182
379856
379249
379360
379358
380808
379233
380703
379639
378795
379046
379412
379340
378628
378809
380471
381011
379721
379041
381071
379455
380019
378830
379835
380156
379092
380304
380937
380950
379450
380698
379963
380273
380368
380243
379813
380694
380037
380995
379869
379491
380129
381049
378824
379762
379059
379966
378767
379532
379380
378927
379554
379477
7824
3048
378884
380403
380514
307733
2053
379988
378570
378650
380114
380334
379712
380919
379827
378839
379989
379429
379279
381055
381013
380310
378678
380914
380281
22477
380838
379423
380214
381012
379451
380906
378642
380702
378575
379997
380975
379861
380227
380353
380986
8010
380974
380644
379007
379370
379992
380521
379398
380277
380613
380046
380928
380346
379653
378768
380246
379008
379977
380772
379449
380647
378738
379286
8272
379723
380753
379679
378709
379681
380268
380523
379868
378589
380441
379699
379106
380512
379674
380587
380058
380198
379689
379075
8273
379837
379505
381064
378564
378729
379284
4946
378937
380349
378783
380084
381000
379652
378563
381033
379678
379384
380882
380482
378654
378755
379021
8276
378922
378641
380913
378907
380383
380795
379082
379327
8155
379692
306422
380397
379950
378786
378616
379073
379064
380055
378733
380010
379447
378925
378527
378609
378808
379102
378906
379805
379509
379740
378670
381061
379761
378926
379410
378658
379048
379341
378946
380033
380073
380979
380630
380205
379474
379936
379050
380669
379729
381058
379343
379374
381036
379733
380612
379026
8279
379323
380025
379781
380465
378698
380649
378721
379053
380499
379366
378978
379397
379860
380719
380003
378690
378911
379754
380678
379266
379732
380524
380854
379326
378595
378822
380007
381014
379887
378932
380137
379706
380189
379591
379949
379794
378765
380855
380615
379415
380847
378849
379428
3571
379786
380344
379142
378821
379054
378974
380564
378651
379635
379691
379040
380734
378771
379086
380547
378995
379339
379956
379558
380461
379700
379157
378619
380135
379301
380876
378799
380417
379926
380320
337817
380496
379354
379492
379011
379356
378739
379107
379747
378624
379313
380725
380960
379122
378903
380161
380162
379570
379666
380260
378699
379921
378555
379717
378591
379466
380408
379467
378752
8170
380040
378872
379756
378915
379994
15883
378949
378674
380505
380529
380560
380777
378800
380924
381009
380605
379344
381015
379625
379847
379453
380030
379673
380067
8259
379737
379797
380209
380425
379990
380862
380311
379734
379579
380556
379338
380256
379603
378587
379462
380412
380261
379836
379481
8282
380468
380401
380620
379576
379494
379228
380769
379577
379983
379802
379320
380115
379200
378813
380787
380780
380458
379311
378565
379422
378660
379683
379062
379331
380469
380355
378532
379353
380116
379780
379962
378646
380580
380759
379922
7760
378896
380757
379564
380610
380691
379096
379822
380170
379385
380520
380525
380749
380618
380211
380652
378775
378997
379820
380090
381043
379871
379568
379330
380444
378665
381005
378742
380385
378939
379610
379816
379913
306742
380006
380707
379741
380339
379217
379269
380154
380803
380687
378708
378723
380849
379406
379640
380359
379448
380331
379590
379507
378627
379675
379437
380173
380789
380778
328926
378551
380999
378984
379657
380811
378789
379545
379193
380858
380041
379160
379939
379000
380079
379032
379801
379768
379525
380252
378590
379981
379872
378682
379806
380619
378634
379758
335960
380057
379023
379705
380348
381034
378842
379611
379207
380584
378934
379672
378785
12463
379967
380544
380387
380106
379651
380683
379478
380017
380094
380391
379133
379049
378618
379753
380528
379730
378560
4115
379376
8060
380554
380923
380904
380799
378955
379500
379882
378747
380977
380222
379480
380785
380602
379919
1717
380677
379090
379288
379828
380371
379204
380248
378960
379454
380998
379512
380207
380701
380443
381062
380880
379342
379788
380381
380585
380764
378833
378758
379799
380456
378673
379698
378987
379840
3857
11655
11654
20738
7433
20740
28097
37043
20739
20741
16967
646165
1473063
7715
1472491
1473267
425530
48241
1471733
45216
7400
12175
7994
689427
44160
25915
5784
8243
28015
7566
4450
7909
7822
24161
289702
3593
22451
3719
7683
8261
1803
659513
1802
1473934
1474174
28116
18735
7733
3924
18659
28125
1473307
2042
3858
1472192
4950
27995
27997
27999
4201
28059
28075
28099
28032
28098
28107
28061
343465
321295
297779
308365
15413
319527
320390
321909
322530
321373
325374
2483
319911
320816
303232
297941
324606
322133
320566
304331
313726
322103
299792
321011
298720
324736
324722
3107
323748
344231
318465
298804
290332
319626
320601
321159
325365
324081
319452
320063
319799
322765
322867
322047
323679
320362
324968
324980
309815
6417
318463
303776
324898
321367
311704
320870
318550
7608
325245
300617
322505
345397
299790
324746
303282
321086
323895
312644
304308
319785
318556
298245
44571
1829
1915
289522
1472375
31716
31548
31380
82829
25563
104125
26386
652116
25252
15818
19556
24382
24378
24380
12929
691135
691140
691143
691142
691134
19942
691141
691144
691138
691139
25412
7252
25413
86397
655268
112484
54255
23837
46215
26074
26073
24870
14778
1470918
1471354
26151
20953
1471388
25857
26072
1466098
1471411
18633
651799
45336
7061
655269
65971
73220
12874
431762
431764
431765
431768
431772
431773
431776
431777
431778
431779
431781
431782
431783
431784
431785
431786
2996
431787
431788
431792
431793
431794
431769
431775
431780
431808
431816
431796
431799
431800
431802
431803
431806
431810
431811
431812
19224
431813
431814
431815
431818
431819
28167
431820
431821
431822
431823
431824
431825
431826
431827
1472119
431828
1854
15849
2254
28148
2594
6402
649934
28173
24862
24863
690670
28187
66864
28153
28165
28197
1471649
1471631
28207
1470782
753948
11568
28198
28199
28200
758620
756284
694132
15231
11951
15230
11950
646475
646476
11949
14210
353395
353381
682499
354307
693358
13042
354051
353690
354955
351532
28160
353829
351411
351806
351917
6167
352040
688945
351873
679330
14248
13267
353627
353619
350939
692627
28159
693578
350937
351608
352188
693395
692686
692741
354711
354443
351666
351770
350274
354702
353885
1476042
1475977
352532
352933
9937
1476007
682568
692552
350578
350363
693507
693319
351613
693258
692849
28161
10782
354874
352401
693102
352998
354969
19432
358724
358710
356070
359756
356581
359380
356639
356620
356861
355860
356740
357135
356117
355989
357202
356706
360594
358956
1472154
358948
360365
359635
356224
356266
356937
357517
357153
358054
357470
360040
359772
356995
357099
355603
360031
359214
358088
358262
356746
355433
355808
355692
355617
358081
356942
357602
358981
360203
356957
355320
357992
360298
774475
785648
806972
511502
418486
772943
784116
805440
547288
444107
772936
772940
413381
784113
387810
439002
526843
774478
784108
805432
521720
549844
784109
805433
421047
415935
514065
456898
459452
470608
446674
475710
395481
537062
529402
400588
451784
805437
485941
774476
784106
806973
377591
375035
772939
784112
805436
493605
544735
531952
534508
552397
772941
784114
805438
372474
436438
392923
539623
410822
382696
557513
745267
505471
745277
506204
506714
505533
505380
505814
745270
505030
745271
505622
507079
505135
505653
505899
745264
506486
507196
505323
505205
505706
507038
745275
745268
506087
745274
506302
504830
505006
505786
823943
505537
506507
507117
505546
505700
507164
349911
417203
442826
774540
774332
774345
774358
774215
774306
768131
412091
807037
785518
779304
386529
437713
806842
806790
743862
548558
419757
780637
806829
414649
740785
469322
785375
806712
742067
764578
775739
806660
822106
822506
818952
821436
821047
528111
16450
399309
484655
492322
543444
785466
806803
530665
533222
746247
510586
511324
511830
510649
510496
510933
510138
510546
510740
512191
511019
510451
510317
510824
511193
511285
511422
509939
510114
510905
347472
386898
525925
513146
485026
551486
417633
417918
419178
418173
417889
320443
99775
99771
99772
512015
419003
444626
775210
769097
774356
774369
766041
768532
768142
413896
780258
785529
779315
388328
439510
806853
800910
527356
522240
550366
434402
780648
801972
416456
740795
773734
784907
806231
459968
24494
777202
798809
742077
774252
777863
799458
819610
476230
770170
781331
802667
822810
395997
764589
775750
797357
822117
822517
818963
821447
821058
529914
401106
486455
375556
494120
545249
779705
801300
532471
535023
552911
372994
436959
774447
783054
804378
411336
383217
774538
786112
807436
558031
546005
546378
547107
547615
546441
546286
546715
546401
545929
546337
546528
547976
546558
546802
546243
547392
548095
546110
546610
546975
546988
547067
547208
545729
545905
546688
546415
546445
546454
546604
548063
324346
418303
387628
526664
420866
415758
485758
544557
534326
552218
443198
443261
443538
443157
443349
444802
15250
443800
444028
442728
443511
10699
4107
418814
444437
775207
388139
439325
527166
550175
775203
769090
774362
768135
434216
769468
769472
416264
514392
766034
766038
447001
400917
769094
774366
768139
486268
545060
768525
768529
532282
534834
552720
412456
413197
412520
412367
412804
412015
412417
412611
414068
412323
412696
413063
413300
411815
411990
412775
323856
525988
513208
780255
785526
779312
485087
551546
387238
388503
387492
387209
320596
505390
510505
417490
546296
443116
412376
386818
438005
525845
520724
548850
420045
414940
513065
455903
453339
458463
469608
445679
474724
394488
536061
528405
399602
461013
450785
484945
376596
374043
492617
543737
530956
533516
551407
371482
435440
391934
538628
409833
381701
556522
496164
494879
495252
496679
495981
496492
495315
495161
495590
495275
494802
495212
495405
496855
494915
494855
495434
495673
495116
496267
496973
495104
494985
495485
494682
496814
495849
496401
495861
495942
496081
494606
494778
495564
495288
495319
496287
496894
495327
495479
496941
99773
99768
320204
417480
443107
386809
525836
420036
414930
513055
484936
543727
533506
551397
438084
438145
438432
438047
438236
439687
438686
438922
437615
438403
99770
320177
318549
513494
551828
527530
526243
345863
510608
417594
443221
774543
774335
774348
774361
774218
774309
768134
412479
807040
785521
779307
386918
438106
806845
800902
743865
548954
420148
780640
806832
415044
513169
469713
785378
798801
742070
774374
781323
806858
822802
394589
764581
775742
797349
822109
822509
818955
821439
821050
528510
16453
399703
485048
374149
492721
543843
779697
806806
531061
533620
551509
520439
520806
521540
522050
520866
520714
521150
520363
520763
520956
522418
521237
520670
522535
520540
521041
521408
521421
521501
521639
520165
520338
521121
344983
417127
442753
386451
437639
525481
419682
414573
399232
484577
543369
533146
551038
548932
549664
548995
548840
549275
548891
549088
550540
549167
549534
549764
548459
549246
100136
319180
417532
780251
785522
779308
386859
806846
800903
525885
740789
484986
543779
551446
420125
420187
420466
434578
420734
420967
420437
344821
324528
417725
780645
387047
526080
780641
801965
420275
513300
801969
485177
543975
533750
551637
415021
415084
415363
414980
416626
415626
415858
414548
415334
303731
299806
510248
417239
546040
442862
412124
386565
437749
525592
520474
548593
419791
414685
512808
458208
469357
445424
474467
394228
528147
399344
484690
373784
492357
543479
530700
533258
551150
371227
435188
538371
409573
381445
556264
455612
455982
457415
456714
457226
456044
455893
456327
456003
455535
455944
456136
457589
456166
456409
455849
457002
457704
455716
456218
456582
456596
456677
456815
455335
455511
456299
456017
456048
457627
456057
456212
457672
99774
99769
319517
297643
772938
784111
805435
745273
510190
417178
545981
442802
774546
774338
774351
774364
766036
774312
768137
412067
780253
785524
779310
386504
437689
806848
806796
743868
520415
548534
419733
780643
806835
414625
740791
455587
773729
784902
806226
458147
469297
777197
798804
742073
774247
777858
806744
819605
474408
774377
781326
806861
822805
394169
535754
764584
775745
797352
822112
822512
818958
821442
821053
528086
16457
399284
767747
778920
800515
820664
450469
484630
376280
373723
492299
543421
779700
806809
530640
533197
746253
371166
435128
774429
782659
806913
391614
774416
782377
806900
741953
774442
783049
806926
409512
381388
774533
786107
807030
556204
454337
453049
453422
454856
24955
454665
453484
453329
453766
453445
452975
453381
453572
455034
453082
453602
453850
453285
454440
455147
453273
453151
453655
454993
454021
454574
454035
454113
454256
452776
452950
453737
453458
453488
454461
455070
453495
25202
455116
343836
773723
784896
806220
510771
417757
443379
773727
773731
412643
784904
387079
438268
526111
773726
784899
806223
520988
549117
784900
806224
420307
415205
513332
469875
445942
474986
394750
528672
399866
806228
485208
374307
773730
784903
806227
492883
544007
531223
533782
551669
410094
458172
458544
459270
459774
458605
458453
458883
458565
458094
458504
458697
460140
458966
740934
459553
460256
458276
458778
459139
459152
459230
459372
457891
458070
458855
458618
300060
418003
443625
412888
387319
438515
526356
549360
420551
415450
513580
446183
584703
400102
485457
544252
531467
534025
551911
469690
470428
470936
469753
469598
470035
469244
469650
469844
471295
469554
469927
24493
470530
469045
469219
470007
321603
687288
505321
510437
417423
546230
443048
412309
386751
495102
437937
525779
520656
548782
419980
414870
512997
455835
453271
458395
469542
445612
474655
394418
535995
528337
399532
460945
450716
683331
376527
373974
492549
543670
530886
533447
551339
371414
435373
391864
538559
409763
381631
556454
385257
383976
384341
385774
385077
385582
384403
384260
384250
384686
384364
383898
384301
384494
385950
384010
383951
384525
384769
384205
385357
386066
384193
384075
384578
383772
385908
384942
385494
384955
385037
385177
383698
383873
384657
384377
384407
385378
385987
384416
384572
386035
320009
417436
443062
777199
386765
437950
743859
548795
777195
798802
419993
414884
513011
399546
798806
484890
543682
533460
746244
445759
446491
445822
445669
446098
445310
742071
445911
447365
445993
742075
446592
445288
446069
10768
774241
785401
806738
819599
511602
418587
444209
766683
774249
413484
777860
387913
439103
526943
774244
777855
799450
819602
521823
549948
777856
799451
421759
416038
470712
446778
395584
819603
819607
529504
400691
799455
486042
375139
774248
777859
806745
819606
493707
544836
532051
534609
552498
474432
474802
475536
476039
474865
474714
475145
474825
474355
474762
474956
476409
475230
474669
476525
474538
475036
475401
475415
475496
475630
474157
474330
475118
323309
774371
785531
806855
822799
512308
419295
444919
774375
774379
414184
781328
388621
439806
527649
550655
781324
802660
434697
416742
514866
471411
447479
822803
822807
530204
401403
802664
486748
774378
781327
806862
3450
822806
494415
545541
532762
535315
553206
394194
394566
395297
395811
394628
394478
394909
394118
394529
394719
396176
394994
394432
394297
394800
395163
395257
395399
393921
394094
394881
18211
16485
322008
506836
774202
776920
806699
818670
511951
418939
765758
776931
798526
818681
547738
444561
765751
765755
413830
776928
388263
496615
439446
527290
765750
776923
806702
818673
522174
550299
776924
798519
434340
416391
514514
457351
774208
776926
806705
818676
454789
459901
471059
385708
447124
476164
395930
537512
818674
818678
529850
370374
401040
462461
452237
798523
486389
765748
776921
798516
818671
378040
375493
774209
776927
806706
818677
494056
545186
532405
534957
552844
481281
563072
774211
776929
806708
818679
372927
436893
442007
393374
540074
411270
383153
774204
776922
806701
818672
483835
557965
488507
487211
487586
489013
488323
488824
487649
487505
487495
487929
487609
487136
487546
487741
489190
487244
487188
487773
488015
487435
745684
488605
489307
487437
487314
489152
487825
487009
489149
488191
488735
488204
488283
488425
486936
487112
487903
487056
487018
487623
487653
487976
488626
489228
487662
487819
488162
489276
10787
687289
510439
417425
546232
443050
412311
386753
437939
525781
520658
548784
419982
414872
512999
455837
458397
469544
445614
474657
394420
528339
399534
450718
484878
376529
373976
492551
543671
530888
533448
551341
371416
435375
391866
538561
409765
381633
556456
535778
536142
537576
536880
537388
536205
536051
536485
536164
535701
536101
536295
537754
535811
536326
536570
536007
537162
537872
535878
536378
537712
536747
537301
536761
536841
536980
535501
535676
536456
536178
536209
537183
537793
536218
536373
537839
344499
417305
442933
764582
764586
412191
775747
386632
437820
525659
548662
775743
797350
822510
821051
419861
822110
822114
414753
512878
469424
818956
818960
445493
399413
797354
822514
821055
484759
543549
821440
821444
530770
533326
551221
528487
529224
529727
528549
528395
528830
528035
528446
528640
530087
528917
743790
528721
529091
529324
527837
528010
528801
344205
321692
507041
772260
783433
804757
512154
419139
772271
783444
804768
547939
444764
772264
772268
414032
783441
388466
496817
439648
527492
772263
783436
804760
522380
550503
783437
804761
434540
416590
457550
772266
783439
804763
454996
460103
471256
385911
447327
476371
396137
537715
530050
401246
462659
452437
804765
486593
772261
783434
804758
378247
375691
772267
783440
804764
494258
545388
532609
535159
553048
481483
563274
772269
783442
804766
373129
437096
442209
393573
540274
411471
383355
558167
369924
741269
369006
370438
369743
370249
369069
368928
368918
369351
369029
368557
368970
369159
370611
368668
741275
369191
369434
368858
741266
370023
370727
368860
368737
369244
368432
370571
369609
370158
369623
369704
369843
368360
368532
369323
368477
368440
823940
369073
369396
370043
370648
369082
369238
370696
301698
506911
767080
778253
799848
819999
512025
419013
767091
778264
799859
820010
547813
444636
767084
767088
413905
778261
388338
496689
439520
527365
767083
778256
799851
820002
522250
550376
778257
799852
434412
416466
514587
457425
767086
778259
799854
820005
454866
459978
471133
385783
447200
476240
396007
489023
537586
820003
820007
529924
370448
401116
462532
452312
799856
486465
767081
778254
799849
820000
378117
375566
767087
778260
799855
820006
494130
545259
532481
535032
552921
481354
563146
767089
778262
799857
820008
373004
436968
442083
393449
540147
411346
383227
767082
778255
799850
820001
483910
558041
468046
463274
463641
468565
467860
468379
463704
463559
463549
463985
463663
463198
463600
463794
468739
463310
463249
463824
464069
463489
745824
468151
468856
468503
463491
463374
468702
463877
463075
468699
467730
468287
467744
467821
467963
463001
463173
463957
463120
463084
463677
463708
464031
468172
468776
463716
463871
467701
468824
22246
417809
443431
387130
438321
526163
420357
415255
513385
485261
544057
533832
551721
399680
400411
399742
399592
400021
399641
399834
401285
400276
400510
399207
399994
345595
505606
764956
776129
797724
818269
510723
417708
764967
776140
797735
818280
546511
443332
764960
764964
412595
776137
387030
495388
438219
526063
764959
776132
797727
818272
520942
549071
776133
797728
420258
415158
513283
456119
764962
776135
797730
818275
453555
458680
469827
384478
445895
474939
394702
487724
536278
818273
818277
528625
369143
463778
399817
461227
451002
797732
485160
764957
776130
797725
818270
376814
374263
764963
776136
797731
818276
492835
543958
531177
533733
551620
480043
561842
764965
776138
797733
818278
371697
435658
440788
392144
538847
410050
381919
764958
776131
806675
818271
482613
556740
364818
363527
363898
365329
365142
363962
363818
363808
364244
363921
363454
363859
364052
365505
363562
363504
364083
364327
363750
741432
364917
365621
365263
363752
363631
365468
365339
364135
363328
365465
364503
365050
364517
364598
364738
363252
363429
364216
363373
363337
363935
363966
364290
364938
365541
363974
364129
364474
365588
345303
504906
510013
417002
545802
442629
411888
386329
437517
525358
520237
548358
419556
414446
455409
452850
457967
469120
445187
474229
393992
535576
527909
399107
450294
484453
376102
373548
492123
543245
530462
533024
550914
370991
434955
391439
538136
409335
381214
556029
462007
460721
461095
462522
461824
462336
461155
461003
461435
461116
460643
461055
461244
462696
460755
460696
461275
461517
460958
462109
462814
460947
460826
461328
462656
461690
462245
461704
461786
461925
460444
460619
461407
461128
461158
462129
462734
461167
461322
462782
343308
767741
778914
800509
820658
512151
419136
767752
778925
800520
820669
547936
444761
767745
767749
414029
778922
388463
439645
527489
767744
778917
800512
820661
522378
550500
778918
800513
434537
416587
514711
457547
460100
471254
447324
476368
396134
820662
820666
530047
401243
800517
486590
767742
778915
800510
820659
378244
375688
767748
778921
800516
820665
494255
545385
532606
535156
553045
767750
778923
800518
820667
373126
437093
393570
540271
411469
383352
558164
450494
450865
452302
451603
452114
450926
450775
451210
450887
450419
450825
451018
452473
450530
451050
451293
745964
451888
452588
450598
451102
451468
452022
451482
451564
451704
450221
450397
451182
450900
450930
451907
452511
450939
451096
452556
298036
806850
800907
526531
740793
552085
485370
486632
485341
8105
511739
418724
547525
444344
775200
769087
769465
774359
774216
768522
768132
413616
807038
785519
779305
743905
439239
806843
800900
527076
521960
550082
434123
780638
801962
416174
740786
457136
773724
784897
806221
459683
470846
785376
806713
742068
774242
777853
799448
819600
475946
774372
781321
806856
822800
395721
764579
775740
797347
822107
822507
818953
821437
821048
529636
400824
486179
375276
493844
544972
779695
801290
532189
534746
552631
372713
436678
771199
782372
803696
539863
774437
783044
804368
411054
382936
774929
786102
807426
557752
376304
376678
378107
377413
377915
376741
376586
377022
376701
376227
376638
376831
378284
376339
376863
377108
376541
377692
378401
376408
376913
377281
377295
377374
377512
376029
376202
376993
376715
376744
378323
376753
376907
378368
301185
511205
418187
443814
413077
387506
438700
526545
549547
420748
415640
513767
470307
446371
395177
529105
400290
485640
493309
544437
531650
534210
552099
373748
374126
374856
375368
374189
374033
374465
373672
374085
374277
375730
374549
373988
375846
373855
374359
374724
374816
374954
373474
373648
374439
346648
418263
443893
775206
769093
774352
774365
766037
774313
768138
413158
780254
785525
779311
387588
438782
806849
800906
526626
549627
420827
780644
806836
415720
740792
470388
777198
798805
742074
764585
775746
797353
822113
822513
818959
821443
821054
529186
400371
485718
544518
779701
806810
531731
534289
552178
492698
493425
493934
492761
492607
493043
492247
492657
492852
494296
493129
492563
689503
492935
493296
493524
492049
492223
493017
346884
418405
387728
526763
513984
485858
552317
543820
543882
544166
545424
544424
544137
322813
416927
442553
779702
386254
437441
525282
548283
779698
801293
419481
414373
512497
445111
399035
801297
484380
543172
532950
550840
531038
531770
531101
530946
531384
530587
530998
531191
532646
741778
531274
531637
531872
530563
531355
10809
417103
386428
525457
419657
512671
484552
543345
551013
533598
533661
533940
533557
535198
534196
534426
533912
99767
319103
513465
553087
321313
504951
510058
417049
545849
442674
411935
386376
494726
437564
525404
520282
548405
419603
414493
455455
452896
458014
469165
383818
445233
474275
394039
535621
527955
399153
460564
450341
484498
376148
373594
492169
543291
530508
533070
550960
561182
371038
435000
440120
391484
538179
409381
381259
556075
480821
479541
479906
481345
480640
481155
479970
479825
479815
480249
479929
479465
479866
480059
481522
479576
479516
480090
480336
479757
479771
480924
481641
479759
479641
480142
479340
481480
480507
481063
480521
480603
480740
479268
479440
480220
479349
479943
479974
480297
480945
481561
479983
480136
481608
303863
504915
774267
785427
806764
820281
510022
417011
767374
778535
800142
820292
545811
442638
767367
767371
411897
778532
386338
494691
437526
525367
774270
778527
806767
820284
520246
548367
778528
800135
419565
414455
512580
455418
774273
778530
806770
820287
452859
457976
469129
383781
445196
474237
394001
535585
820285
820289
527918
399115
460526
450303
800139
484462
767364
778525
800132
820282
376111
373556
774274
778531
806771
820288
492131
543254
530470
533033
550923
774276
778533
806773
820290
371000
434964
391447
538144
409344
381223
556038
562617
561335
561707
563137
562436
562947
561769
561627
561618
562047
561729
561261
561668
561859
563313
561370
561312
561887
562132
561559
743845
562720
563430
561561
561439
561937
561138
563271
562305
562856
562319
562397
562536
561065
561237
562018
561742
561773
562740
563349
561782
561931
563397
10815
510622
417608
443235
775208
769095
774354
774367
766039
774315
768140
412493
780256
785527
779313
386932
438120
806851
800908
823931
520839
548968
420162
780646
806838
415058
823933
773732
784905
806229
458579
469726
777200
798807
445795
774250
777861
799456
819608
474838
770168
781329
802665
822808
394603
764587
775748
797355
822115
822515
818961
821445
821056
528523
399716
485060
374163
492734
543857
779703
806812
531074
533634
551522
435560
774445
783052
804376
409950
381817
774536
786110
807033
556641
371191
371562
372291
372804
371625
371473
371908
371585
371116
371522
371714
373168
371746
371991
371427
372578
373286
371297
371799
372162
372175
372252
372392
370919
371093
371880
371628
371636
371793
373253
320531
510653
417637
443265
412524
386962
438149
525992
520870
548999
420191
415088
513212
458609
469756
445826
474869
394632
528553
399746
485091
374193
492765
543886
531105
533665
551550
409980
381848
435152
435523
436254
436769
435587
435430
435864
435546
435076
435482
435674
437135
435706
435950
435387
436541
437253
435254
435757
436122
436136
436216
436356
434886
435051
435836
435599
435753
320603
505860
510980
417965
546763
443586
412851
387283
495636
438478
526318
521198
549323
420512
415411
513542
456371
453811
458929
470082
384732
446146
475192
394956
536532
528878
400066
461480
451256
20072
377070
374513
493091
544214
531429
533988
551872
562093
371954
435911
392398
539099
410297
382175
556992
441561
440277
442073
441381
440715
440569
440560
440996
440201
440805
442248
440311
440253
440836
441079
440501
440515
441662
442366
440503
440380
440887
442206
441797
441264
439999
440176
440967
440688
441681
442286
440881
442333
311143
774423
782653
806907
511623
418608
771503
782664
804000
547413
444229
771496
771500
413504
782661
387934
439123
526961
771495
785586
803992
521843
549968
782657
803993
421780
416058
514187
457023
459573
470733
446798
475834
395605
529524
400708
803997
486063
771493
782654
803990
377713
375160
771499
782660
803996
493727
544857
532072
534630
552518
771501
782662
806916
372599
539746
410943
382819
557637
743876
392011
393439
392743
393249
392072
391924
392351
392032
391563
391974
392160
393612
391674
392192
392437
743873
393027
393732
391744
392243
392610
393163
392624
392705
392843
391365
391539
392324
392046
392076
393651
392085
392237
393699
10820
774410
785570
806894
512229
419215
771209
782382
803706
548015
444840
771202
771206
414107
782379
388542
439726
527569
771201
782374
803698
522456
550576
782375
803699
434617
416664
514787
460177
471334
447403
476447
396213
530126
401324
803703
486669
375768
771205
782378
803702
494335
545463
532684
535237
553125
774419
782380
806903
373206
437173
411547
383431
558244
741947
538711
540137
539442
539952
538618
539054
741950
538258
538670
538863
540313
538894
539137
741944
539725
540428
538440
538947
539310
539324
741954
539542
538062
538234
539027
823937
538941
540396
324918
774436
785596
806920
510662
417646
443274
771874
774444
412533
783051
386971
438157
526001
774439
783046
804370
520879
549008
783047
804371
420199
415097
513221
469764
445834
474878
394641
528562
16459
399755
804375
485100
374202
774443
783050
806927
492774
543895
531114
533673
551559
409537
409913
410640
411145
409976
409823
410251
409936
409459
409873
410065
411510
410334
409777
410923
411628
409643
410144
410505
410519
410600
410740
409261
409434
410223
320624
510818
417803
443425
412690
387124
438315
526157
521035
549161
420351
415249
513379
458772
469921
445987
475030
394794
528715
399909
485255
374353
492929
544052
531268
533828
551715
410139
381411
381781
382514
383028
381844
381691
382128
381803
381338
381742
381936
383393
381968
382213
381645
382799
383511
381514
382020
382383
382396
382476
382614
381141
381313
382100
381857
321091
772934
784107
805431
745269
774462
785622
806946
511165
418145
772565
783726
805062
546946
443771
774542
774334
774466
774347
774360
766032
774470
774308
774295
743836
807039
785520
783723
779306
387463
495820
438658
806844
806792
743864
774465
785625
806949
521380
549506
783719
806950
420705
780639
806831
415597
740787
456554
774468
785628
806952
453994
773725
784898
807000
740939
470264
384913
777193
798800
742069
774243
777854
799449
819601
475374
774373
781322
802658
822801
395135
536718
764580
785325
806662
822108
822508
818954
821438
821049
529062
774451
785611
806935
741271
400247
461661
767743
778916
800511
820660
451439
805059
485599
774463
785623
806947
377255
374696
774469
783722
806953
493268
544396
779696
806805
531609
534168
746249
480478
774269
778526
806766
820283
562276
772563
783724
805060
372133
436093
774425
782655
806909
743878
774412
785572
806896
741949
774438
783045
804369
410476
382356
774529
786103
807026
557176
10349
743807
482473
483900
483205
774464
785624
482392
482382
806948
482496
482025
482433
482629
484075
482136
743812
482661
482904
482323
482337
483489
484192
482325
482205
484036
482713
481898
484033
483075
483622
483089
743813
483306
481823
482000
482792
481945
481907
482510
482541
482867
483508
484114
482550
482707
484160
10830
774527
786101
807024
512277
419262
444886
774932
774936
414153
786109
388590
439773
527616
774530
786104
807027
522503
550623
786105
807429
434664
416710
514835
460224
471380
447448
476492
396260
530172
401370
807433
486716
375815
774534
786108
807031
494382
545508
532729
535282
553173
437220
411595
383479
556229
556604
557332
557841
556667
556513
556945
556627
556155
556564
556757
558206
556789
557030
556467
557616
558322
556334
556839
557204
557216
557293
557433
555954
556130
556917
556671
556680
556833
10833
687290
24540
24533
24534
24539
15819
24537
24536
24538
24542
24543
24541
24709
431553
431623
14504
14400
10700
23537
23798
23534
687034
687033
14505
28149
28154
28166
28174
23797
28183
28188
28194
28208
10807
28209
28210
28220
1789
10827
865919
878695
860814
835247
873590
868471
863368
891486
894040
881262
842918
848025
886372
580517
577961
575400
871026
840360
858255
830133
27653
864636
24468
859524
833966
1471081
867190
862082
879976
846746
10384
834335
865351
866611
644272
865322
18201
10697
861329
835765
874098
868990
863889
894556
881778
843434
848543
578482
18203
575920
871547
858769
28131
877786
835065
878126
15305
863191
879390
646967
878616
877316
878099
22687
859889
860630
859953
859800
860237
859448
859850
860044
861501
859756
860129
860496
860733
859248
859423
860208
834675
835940
834929
834646
864923
877704
859809
834255
872593
1471191
18207
862373
890491
647521
893051
880267
841925
847039
885373
579522
576969
647540
574408
870028
839371
857266
829138
872672
873409
834246
873020
867469
862363
874275
873274
873510
872203
872991
865027
18205
859912
834355
872694
867581
20012
880370
842026
847140
577075
10726
864560
877341
833888
872227
31209
862006
846669
867558
867620
867899
869166
868158
868391
867870
1471294
862454
834484
862796
862413
864059
863059
863291
861981
862767
10733
890200
890570
892003
891302
859557
834002
872337
890915
890591
890123
31211
862118
892177
892796
890997
880012
891590
689249
890304
890806
891170
891184
10743
891403
889923
890099
890887
574153
869776
892215
890645
1471162
892260
10737
888925
887637
888010
889444
24937
859500
833941
20927
888354
888033
10730
867166
862058
889622
647523
892735
888438
879951
28178
841606
10749
887739
888243
885057
888609
579206
10754
888701
24593
887364
55104
888325
888046
28179
839051
889658
10761
642626
889704
649307
10744
892760
893132
893858
860076
834516
893041
893471
893153
892682
867740
893285
894728
893554
880530
894141
842187
892864
893366
893727
893740
893818
893960
892479
892658
893443
893206
865436
878213
860321
834756
873103
867984
862883
880771
847539
832694
831413
831778
833211
832514
859742
834188
831697
872525
832123
831801
831335
31205
862303
833387
890423
10746
892983
832206
880200
832794
841855
831630
831512
846969
831209
885304
832379
579453
576900
1466536
832614
831135
831310
832094
574340
869961
839301
833424
857196
829068
833472
880347
881079
880410
880257
880686
879898
867426
880499
881953
880581
18738
881180
879876
880657
27407
866020
878797
860917
835350
873691
14726
863471
881366
843021
848128
578065
10776
841631
842003
842734
861617
836058
841915
842346
25784
869285
864175
843613
842431
882067
841734
842237
842600
3449
842836
841358
841531
842318
10778
21167
866372
879149
861263
835700
874034
868928
863824
891939
889377
894489
833145
881712
843367
573300
848477
886825
580966
578419
575853
871481
876595
840811
858703
830590
864858
877638
859744
834190
872527
31207
862305
890425
892985
880202
841857
846971
885306
579455
576902
647538
574342
869963
839303
857198
829070
864738
877521
859624
834069
872408
867294
862186
880081
846850
572850
571558
571932
573364
572669
861465
835903
571854
571844
572277
571955
571483
869128
572085
573537
571594
571533
894691
572360
571784
571798
572949
573653
571786
571663
572170
571358
887025
572535
581173
572549
572630
572769
571286
571458
572249
571403
571366
571968
571999
572322
841010
573574
572008
572164
573622
1470175
866446
879224
861338
835775
874108
869000
863899
892013
889454
894566
833220
881788
843444
573374
848553
886900
581043
578492
1471299
575930
871556
876671
840886
858779
1471109
847117
847848
834567
872909
847458
867790
862688
848722
847713
847947
846644
847431
567744
1471227
566824
568255
567564
860028
834467
566744
566734
567170
566847
566380
867691
566978
568431
566488
566430
893268
567253
566676
880483
567843
568547
568189
566678
566557
568394
568265
567061
566254
568391
567429
579740
567443
567524
567664
566178
566355
567142
566299
566263
566861
566892
567216
839581
568467
566900
567055
567400
568514
864435
877217
859321
833766
872105
866989
861879
889997
887438
892555
879775
841429
846544
884882
579028
576474
573917
869543
838876
856768
828651
885082
885453
886890
886191
861462
835900
885363
885798
885475
885007
869125
885606
887061
885118
894688
885881
881912
886476
887176
885186
885690
886056
581170
886070
886152
886292
884809
884985
885770
885488
885518
841007
887099
885527
885684
887144
7245
579230
579604
581033
580339
580841
579667
579512
579948
579627
579153
579564
579757
581210
579265
579789
580034
579467
12887
581327
579334
579839
580207
580221
580300
580438
578955
579128
579919
579641
579670
581249
12888
15826
581294
576674
577052
577782
860510
834943
873288
577391
576598
31208
863073
578656
577475
880959
842614
576781
577285
577650
23180
577880
576400
576574
577365
865696
878481
860591
835025
647542
23179
868251
863153
25557
847808
25519
647539
10801
865838
835165
18215
864360
877141
833691
872029
866914
861806
879699
846472
28222
864536
833865
31210
864482
877262
859368
833813
872152
867036
861926
890043
887484
892602
831255
879821
841476
846590
884929
13496
576520
573964
869588
874708
838921
856814
828696
10812
10388
864444
877226
859330
833775
872114
685814
866998
861888
890006
887447
892564
831218
879784
841438
846552
884891
579037
576482
573926
869552
838884
856777
828660
753943
574117
574488
575217
859926
834369
574399
574834
574511
574042
867595
862491
576094
893167
574917
880383
575504
842040
574223
574725
24586
575101
575178
575318
573845
574019
574806
574554
574562
574719
576179
17130
869740
870111
870842
859957
834399
870018
870452
870134
869664
867624
862521
871723
893197
870538
880414
871129
842069
869842
870345
870710
870724
10804
870944
869474
869639
870424
870187
1471254
876149
874865
875239
876661
878174
860284
834720
875157
875148
875584
875262
874789
16215
862844
876836
874899
888399
893517
875667
875089
880734
876250
842393
875091
874968
875475
874662
885844
875839
14763
875852
28219
876067
874587
874764
875555
874671
574880
875307
839835
876874
875316
875469
876921
839075
839448
840876
840180
860937
839509
839361
839788
839469
839000
868596
839597
841049
839111
839629
839874
881386
840464
843042
839181
839680
840047
580639
840061
840142
840280
838802
838976
839761
839483
839513
841088
839522
839674
841136
866648
879428
861540
835979
874314
869205
864097
881991
843650
848761
578694
576132
871761
858980
830868
856970
857346
858073
859966
834408
872745
857684
857369
856892
31213
862530
858943
857767
880422
858356
842078
857076
857577
857938
857952
26145
858173
856694
856867
857656
24046
24471
829218
1471189
860123
834561
1471253
829565
829240
828775
15304
862682
830830
893360
829650
880575
830236
25376
828951
829457
10286
577279
25474
830051
828578
1471204
829537
1471307
10824
865578
878359
860468
834900
873246
868129
863030
891142
888582
893698
832350
880916
842572
572507
847684
886027
580181
577622
575059
870681
875811
840019
857909
20221
758615
866695
879474
861586
836027
874361
20011
869252
864143
882036
843697
848807
578741
871808
859028
830916
27654
18742
23563
1470567
23532
1474708
1474684
1474664
1474706
124044
55059
14232
25556
10826
31289
31294
31290
26219
28129
1475794
1475470
1470302
425700
425701
31291
1470338
1475575
18341
18208
425708
425709
1475448
1475585
24463
1475803
1470280
1475708
1470331
425717
31328
31327
1465948
31326
1465919
31325
1470318
23541
23542
1475802
1475672
31284
1470376
1475603
18336
1475849
425724
425727
647438
31287
20847
1475865
18339
1475611
1475487
425731
2435
1470205
1470290
1470324
1475629
1475858
1475893
13067
1707
18342
646971
10050
646976
1708
10027
10049
646979
31288
1475640
1475524
1470281
18209
31323
31324
1465920
1465976
10806
1470336
31292
646973
646977
425760
1475581
31293
646978
1475440
24045
1465935
1470188
1465981
1475885
1475670
1475436
1475695
1475925
26512
23161
751611
23556
753947
31372
758619
756283
10701
359745
10829
1472066
517069
516139
515782
515651
515345
515824
515485
515245
515154
515502
517299
516308
515756
515862
516017
516574
746608
516800
515483
515596
516527
515366
515258
516900
516602
517381
516271
516492
516950
516240
516382
823606
516411
517264
516331
515974
515546
515341
327735
516543
516537
516041
515575
517124
742893
517300
516997
10385
515244
517034
517413
515051
516562
515614
516015
517284
516294
516264
746695
17555
515962
515971
515221
516638
515126
28128
515331
515430
515807
742483
517180
515825
742903
516161
516583
515592
516552
515007
740408
515571
517407
515127
516736
743183
517198
517009
516322
516640
515560
740505
517044
746705
516350
516464
515619
515320
515892
328425
517177
515042
516728
516700
515542
515769
515183
517361
515280
515884
647528
328149
516860
516558
515214
517213
515611
516846
742477
515426
516635
517207
516110
742481
516877
517280
517139
516842
307083
516092
517391
742621
516652
305453
516434
517093
516677
516300
515566
517185
517072
517063
516314
515377
517455
515885
515815
515193
517368
10717
516804
516776
517148
516472
516937
515510
517473
515991
515940
515247
515853
515548
517521
515729
516886
515899
515219
516754
516296
515187
516717
517418
516690
516009
517025
28147
517070
515540
517116
515224
516081
516892
516863
515050
516854
516649
515554
10719
325542
515536
515184
326929
515636
515018
516312
515999
515710
516902
516400
517297
515048
517400
516234
515066
515727
517353
516567
515633
515539
515840
516484
515094
740498
516465
746698
10725
515225
516417
515883
516618
516733
515309
515394
517143
516560
516320
517352
516499
515650
28162
515564
517167
742897
515736
516476
517106
746699
326393
328520
515425
516176
516872
740471
517271
515789
516541
516636
516533
28171
328649
516362
517332
516813
516835
515538
515631
515685
516412
515106
516799
517532
517229
517075
516154
517250
517345
516289
516078
517046
517533
517193
516112
516010
516495
515465
516246
516885
516123
515122
516056
516759
517467
517460
28172
307811
517024
517392
514995
515851
516373
742479
515776
10722
516741
515577
10731
517454
10734
516194
10741
740404
516953
516915
10748
516880
10750
743179
515090
746603
515723
515330
10755
516318
517287
516572
10756
746701
517372
10759
515024
516059
10762
10764
10765
325915
740398
516586
516785
516716
516579
516575
515382
740401
515975
740402
517340
516914
515552
517456
515861
516340
516826
516351
740406
517164
740405
517173
516632
516104
516704
515856
326710
516086
517008
517452
516807
516918
515217
515385
516775
515470
516559
515763
515898
516751
515978
516445
515494
517202
305963
515511
516626
516231
516171
515848
515357
517404
515779
515466
516773
517513
516481
516204
515028
515418
515380
515364
515519
517419
517426
515617
515675
515490
516538
515080
516645
516504
517325
515181
515503
516116
517074
517227
515412
515739
515948
516857
516932
516946
515387
516198
516549
28180
517209
515811
517305
515212
515671
515945
516142
516532
740478
515961
516207
516767
516346
516719
305178
515822
515590
516468
517356
516235
516503
516474
515338
517447
515687
515322
515445
516354
515868
516982
515916
515721
515487
515057
516011
517128
517512
516462
516829
306798
517042
515741
516956
516588
515969
516132
515637
515353
515035
517431
516663
516239
517038
516955
515113
516673
516969
515260
515118
517511
516158
307722
21327
515346
517485
516805
746691
516172
517061
517542
516052
516648
517240
746684
517453
746685
515900
515989
516679
516836
516840
516032
515953
516865
516023
515659
517443
517516
516657
516790
515230
517397
746689
746682
516912
746688
516554
517282
515276
516820
515342
516832
515086
515416
515326
516919
515093
516791
517416
516848
515828
328336
515026
516334
515930
516972
515359
516071
516891
517242
516175
515030
515045
516392
516629
515797
516624
515420
515946
517489
515202
517351
515411
515123
515696
516093
516363
516482
515423
517238
515926
517028
515006
515152
515645
516920
515153
515354
516868
28191
517199
515268
515117
516844
516727
516458
515558
515495
515630
516442
517103
517373
515743
743181
517283
515833
516939
516639
305005
327087
517089
740384
516376
740394
516020
515997
516795
515041
515178
516768
740387
516137
740388
517123
516403
515695
740390
515362
517267
516070
515147
514992
515670
516890
515835
516535
515720
517121
740392
740385
516288
740391
516641
517241
515986
514998
515793
516696
824116
515984
515549
516521
516099
516181
515680
517333
328604
516058
746709
515368
746719
515977
515363
516855
515162
516211
515263
746712
516418
746713
517281
517057
517505
746715
516039
515022
516208
517259
516782
515021
516360
515533
516737
516977
517122
515505
515409
746717
746710
516247
746716
517091
515446
517225
515191
516260
515852
823742
515428
516778
517503
515760
515194
515112
746711
516024
307354
516493
516435
516224
515683
516681
515182
517541
516083
515666
516456
516595
516014
305702
515272
740370
517127
740380
515144
517438
516195
515849
516792
517276
740373
515457
740374
516798
515524
515570
740376
515775
515167
517316
515462
516101
517030
517007
515649
516627
516616
517338
516614
515556
515694
740378
740371
517190
740377
515321
515337
517032
517446
517382
515880
824150
515405
517021
516506
517339
517520
516620
740372
515294
326645
516779
516612
516051
516913
515003
517292
515705
515667
517233
515700
515053
516135
515947
517343
517257
517535
516054
515173
516141
515116
516102
517101
515728
516731
517090
515467
515757
517119
517289
516150
516699
515071
516165
517524
517088
517059
515444
516515
516393
517104
304586
746597
515895
746607
516594
515047
515228
515429
516585
746600
516952
746601
515545
515960
517263
517349
516089
515421
516511
517327
515979
516729
746605
746598
516548
746604
516402
515493
516097
516062
823776
515831
515648
516882
516033
517166
515277
328600
742901
516864
746703
327303
516448
515039
515119
516576
742474
516169
517385
516283
515307
516449
515888
740468
517522
517479
740399
515146
517380
516742
515083
517301
515882
516675
517478
515910
517371
740496
517169
746696
516457
517440
740454
516689
516815
746654
328047
517439
517112
515471
515830
516452
516987
515858
516738
517079
516507
517393
516808
516109
515235
516709
515473
516436
517239
515908
517115
515206
515749
28215
516179
517220
742480
515175
516136
742900
516989
516323
515058
516906
516156
515572
743180
516128
517054
516519
740502
516144
746702
10120
516293
515963
517531
515033
515197
515747
306550
515400
516811
515250
516547
517465
516108
740499
517498
516133
515843
517346
740503
515124
515223
515486
325576
515386
515109
517379
515371
516845
517261
515550
515787
28223
516148
326895
516858
516410
515252
515085
515532
516516
515201
516469
515906
515388
514994
515078
515274
515568
515370
10757
515967
516196
515138
517528
516217
515389
515870
515128
515515
515801
515410
516494
516536
517444
517097
516666
515931
516394
515517
517136
516185
517525
515803
515834
517501
516189
517078
515491
27297
515783
10389
516238
516930
515165
517117
515188
515520
516965
515827
515441
515857
743457
517186
516463
515157
10758
516210
517145
515730
516188
516990
517318
515786
515064
515288
516467
517480
743461
743454
516599
516163
516650
516048
516409
516251
515232
517319
517082
515875
517310
515317
515887
28225
516243
516806
515607
823266
823301
515437
823368
515120
516091
516146
515506
824014
824048
515553
824286
515458
515799
823436
516016
516926
516157
515621
515088
516597
515762
823844
515265
516879
516385
516781
305417
516962
515814
515950
515476
515816
515207
515573
516203
515092
515773
517192
517424
515588
515367
516622
516623
516028
516120
516722
515166
516379
515023
516173
515060
515924
516869
515925
515220
28226
516501
515339
516212
515379
516454
516395
515413
515142
516971
516995
517027
517243
515266
517390
517475
517071
10760
517481
516082
516302
515912
516491
516127
516530
516321
516193
516254
516670
516887
516450
517326
516772
516190
516036
517023
515798
516718
516060
515056
515921
516873
516723
516292
515938
337449
516933
516862
517087
516034
515952
515693
517236
516035
516443
516259
743597
516577
515665
515279
517253
517246
516923
515771
515034
515881
515129
743601
743594
515791
516934
516817
514999
515813
516578
823538
516422
515115
517047
517226
516380
306821
515360
517224
740463
517076
517158
515562
516278
516631
740456
516986
740457
517215
517085
516672
517120
515242
515460
516276
516553
517509
740461
516026
740460
516909
515134
517470
515210
824252
515402
516067
516272
516370
328697
516466
517174
516197
516801
515682
515732
516615
517268
517154
515174
515190
517313
515866
516096
516821
515907
516793
516047
515965
515095
516129
515896
516634
517255
517244
21470
515019
517464
515447
516113
517275
515255
516004
515657
517322
516502
515624
516397
515464
516542
515497
516258
516225
515983
516714
515059
516441
516327
515150
516263
517086
515102
516214
28233
516518
515488
516162
516810
517499
515310
516068
515672
517051
515397
516126
515251
515500
516427
517010
516849
516569
740400
517150
515935
516478
516557
516852
515599
515516
740386
516209
516994
746599
515029
516697
515836
516372
517020
517389
517369
517265
515419
515958
516338
515215
517442
516684
515937
517251
517068
516377
306174
517144
515557
515751
516284
516833
515669
516711
515424
515913
746657
515970
516668
517168
516908
517529
517344
515802
516245
516843
746661
517231
515302
515226
516256
516921
515141
516155
515450
516295
756288
14260
10735
23602
23603
647462
1471869
23500
94716
10767
27298
23551
425531
1471728
124034
28176
11902
1471720
1471724
18669
22353
676709
1470723
10382
116424
688467
646874
9969
10716
10721
10727
28164
28170
10738
10766
28185
290309
10788
9970
10811
27299
10816
10687
10818
10821
28232
10688
28235
55102
347491
301902
319453
324195
320131
321007
302772
343565
28146
28151
308007
300293
299413
28163
299251
344800
28169
345376
10739
318713
28177
345630
320293
325446
10769
28184
319723
320072
313652
319663
298639
311150
322782
22245
320681
349555
322275
343596
319633
302557
10800
301314
320343
308064
28224
310771
324947
308294
322152
28227
321685
346889
323288
28231
10825
10831
28234
10745
31152
17548
28136
28152
28168
10740
28186
1471804
19032
28228
28230
1471748
10828
31356
10694
10702
18210
289634
10803
10808
659645
659679
32942
659798
1472114
1472098
1472403
31717
20323
646018
7195
36273
31549
31381
33475
644737
19166
22885
1465705
93058
112102
110900
22754
115808
20210
36602
23593
659897
655724
659942
660150
48450
660252
22975
660276
657226
660286
5867
660328
56224
660375
660381
660385
48505
660407
39694
20669
23043
113179
25586
6461
3822
22792
685841
23592
26000
24373
24375
52640
23652
7170
4423
28536
24374
23648
28453
23647
28454
28596
23650
23649
23651
28630
654329
654330
644956
36650
23653
69727
2792
677208
23053
23483
25984
22698
124954
654510
38528
26890
691027
691026
644716
691031
691034
691033
6175
691025
691032
691035
691029
691030
19580
677438
20417
10262
13948
33003
23882
81040
683740
644955
25344
25345
25998
26002
25997
39879
2370
33844
107210
4438
20255
21531
3915
644528
22654
25999
64440
42825
15200
50667
32863
36042
645301
16877
93694
25579
26113
26112
43344
21400
21501
23561
117714
26334
677372
1470972
22153
23717
1863
2088
103613
28260
106763
12706
13548
16301
688958
688955
91888
28346
28364
11617
646373
3155
12629
1470956
28425
26460
1472332
28462
28500
28446
110622
103612
642844
13595
1474477
1472306
28447
28537
15533
15401
677812
20864
28376
28431
8422
4743
28542
2713
4061
8372
28333
28442
26132
26130
28613
28545
28449
28450
26081
22289
22288
27260
677813
28451
23305
27512
22102
26982
1470948
14528
2024
23669
24092
49783
24795
24756
24790
43556
6360
13454
26036
22418
5445
106593
79742
15982
41897
21194
22989
12453
17048
38022
23478
23245
26940
81240
117082
1471037
7051
14950
27085
11754
28448
7097
15452
48435
28410
12239
22229
643238
27163
646720
124985
33313
23246
16214
14568
6221
5367
40723
431829
10246
431830
19786
431831
645209
25449
431832
16482
25764
431834
1680
2334
431835
431838
431839
431840
41935
5453
646671
16211
684244
50843
431843
431844
431845
4689
108266
431846
431848
431849
431850
646316
11386
431851
431852
12325
431853
2467
431854
6436
431855
14370
23034
431857
57596
45447
11444
5278
6245
431858
1901
25435
1472147
431859
26884
431860
431861
431862
431836
15468
431847
431875
431883
431863
86054
26288
24104
16678
16680
431865
431866
431867
26883
431868
431869
431870
431872
431873
431874
25434
13534
22803
23472
23473
7251
12326
431877
431878
431879
431880
431881
431882
431885
676180
431886
431887
2096
431888
59343
431889
431890
431891
684251
431892
431893
23449
431894
431895
824835
31822
711450
66744
39283
648797
14245
49342
110282
4744
14234
123145
25288
16885
16210
49858
86586
110285
13947
86341
33581
73205
110284
110281
651272
12522
22555
23663
117955
26079
50711
24969
15460
15948
5164
24398
121146
121147
24836
649425
21183
676036
7681
1466070
9951
655227
63598
24056
24055
12079
646617
651001
646618
37076
26462
28354
8337
12038
646615
646616
3531
2583
21783
24441
2618
15975
15974
15365
22356
25896
103679
107392
123906
824843
21972
16871
110150
2698
12078
25019
28460
646558
16310
646478
16178
21676
64637
16876
16148
16311
690671
7403
676037
28505
22110
751644
20682
14465
5818
125490
23978
23545
21895
82939
711458
12519
11781
685947
16676
3999
6766
27538
28430
28550
6767
6765
20048
20046
20047
15179
23402
23401
16684
9952
649075
15180
8214
22111
14816
24478
111428
649778
7076
121891
28544
3893
22467
753980
1471515
8438
28554
15405
684281
23199
676427
646704
3467
28560
1466078
19843
758652
756316
42430
824844
694134
711459
66743
21794
21795
21793
111034
19527
22554
3830
650834
23323
36141
12396
14525
1997
646745
4509
22863
23396
23021
12869
20790
24059
13635
23002
4510
24616
2648
2039
12750
98272
25704
31249
31321
31320
25406
16212
20425
12401
95989
21041
20419
20153
23956
21482
22312
13077
25405
23260
23498
65147
21042
6564
58012
354721
350744
1471801
17044
5869
27982
353123
1471807
354573
350118
1471851
28239
353563
4781
25828
1471788
2519
1471762
351801
16920
8303
16374
8304
26961
26635
350359
28307
28339
353314
1471798
1476083
11229
8334
650086
355267
1471791
21711
15540
355081
1471790
644506
824839
21729
21043
1471759
352221
1471789
1470465
350278
1471849
13541
1471802
352372
28423
8365
27657
28286
28327
28398
28445
28477
20534
355072
1471852
14967
6606
8407
25466
645413
18490
351147
11639
3470
354242
353998
1471840
123769
23506
32874
354385
12420
1471749
32963
354617
38114
22586
14968
15843
22966
8420
352606
355278
8045
6449
354852
351589
353783
711640
351389
123942
352194
1471792
351845
8333
8341
8361
8397
8406
8411
8419
8445
8446
8447
8448
23672
352756
103354
16031
27047
8444
16642
8449
31369
350192
1470443
12419
16643
351171
350508
354054
646714
8342
8362
8398
8412
8454
8456
48638
8457
8459
351074
27187
676277
26962
31370
31371
13076
1471795
25381
12609
354767
1471808
7332
5962
5484
353657
1471794
352780
1471854
352619
20333
350353
354145
16708
28478
24692
24496
3811
353790
1471799
22976
1470427
5416
350226
28479
646229
353154
3831
8308
16594
25487
1471855
28480
354206
18647
18648
12831
1471793
16438
353529
8213
24925
8302
18743
8319
26760
647496
27055
24484
8414
18744
20776
8423
647497
8318
19013
19015
8421
3901
8326
8439
28315
8440
8330
8331
651000
123936
45729
23678
14235
14952
24710
24647
16133
644837
654678
653349
654677
692405
356073
50343
358836
358452
359902
355447
1474531
12983
358892
360538
12153
3799
15481
16640
357774
12514
4590
28275
28277
28310
15134
358643
28270
359980
357683
360596
357887
23898
360410
824838
21218
21044
357550
28285
355607
12978
357709
23484
357701
360401
357755
25180
24866
356476
28290
360118
38525
71424
359327
650344
711453
645755
359946
28295
656126
357281
24891
357935
360607
360334
360590
360181
356918
359112
356718
357523
36850
357174
358085
28301
657019
357073
24878
355521
356577
356112
359383
356403
8216
24670
25395
25506
360096
28303
657020
358143
358986
39279
359050
355682
359474
360086
359119
28313
359997
646426
355555
356432
359861
28317
355484
358701
359535
358858
652959
23470
647338
21898
22036
24669
24903
24668
24650
24814
26477
85006
647504
650028
650505
109881
21399
507047
512160
517274
419145
501938
547945
444770
491720
414037
388472
406371
496823
439654
527498
522386
550509
434546
416595
514719
457556
455002
460108
471262
385917
447333
476377
396143
449886
368026
489158
537721
530056
519832
370578
499378
468708
401252
391028
365474
462665
542836
452442
504492
486599
378253
375697
494264
545394
532615
535165
553054
481489
563280
373135
437102
393579
540280
411477
383361
484042
558173
401879
403213
403742
403878
401718
403482
401842
402459
401613
403714
402938
401859
401803
402268
403128
402525
403689
403183
402889
402400
401743
403807
403716
402600
402116
402430
401919
402215
404046
401599
402523
402968
404074
401611
401725
402864
402644
402212
403539
402124
401775
402254
402823
403986
403830
402574
401776
402728
402789
402832
403445
403687
402892
404032
401849
404064
402814
403037
403629
403537
403968
403746
319558
510230
417221
546022
442844
784052
805376
769411
772775
772632
768468
768078
412109
783909
783935
779251
735726
437731
805259
800846
736006
520456
548576
419774
780584
801908
414667
512790
455630
773683
784856
806180
764102
458190
469339
783792
805129
740018
766626
777799
799394
764088
474449
772788
781267
802603
822746
394212
535796
764525
763908
763950
764094
764095
818899
764092
764091
528129
399326
767688
778861
800456
764090
450512
484673
376321
373766
492340
543461
779641
801236
530682
533240
551132
371209
435170
771439
782600
803936
764058
391656
771145
782318
803642
764098
538353
771830
783003
804327
764099
409555
381429
774875
786048
807372
764105
556246
506441
507115
506717
505085
737113
737155
505048
737016
506353
505761
506921
745294
745182
505637
745224
506951
505355
745252
505158
505759
506197
505878
736975
507226
507068
505808
505021
505962
745308
506065
736989
507270
505092
737072
745280
737086
506769
737169
321584
418543
444165
413440
387869
439058
761079
549903
421715
415993
514121
470668
446733
529460
400647
486000
493662
544791
532009
534566
552455
512227
510196
509962
512062
510157
510623
510880
512034
511527
511240
512064
510470
511317
510998
512337
510129
511083
511143
511186
511796
302082
403020
506248
511366
516471
418348
501137
443971
490922
413242
387671
760939
496024
438865
761071
521582
549708
420911
415802
513927
456758
454198
459315
470472
385122
446535
475579
395341
449093
367236
488367
536924
529267
519037
369787
498582
467905
400454
390232
364683
461868
542038
451648
503689
485802
377454
374898
493470
544601
531814
534369
552260
480684
562479
372335
436298
441424
392787
539485
410684
382558
483250
557377
380810
378877
380208
380740
380877
378714
380479
378840
379459
378608
380712
379932
378857
378803
379268
380118
379524
380684
380176
379885
379399
378740
380805
380714
379598
379115
379430
378919
379214
381042
378594
379522
379961
381069
378606
378722
379862
379644
379211
380535
379123
378773
379252
379821
380985
380831
379572
378774
379726
379787
379831
380442
380682
379888
381029
378847
381059
379812
380028
380625
380533
380965
380744
320361
774474
784104
805428
764104
745266
512090
419076
547876
444700
785634
806958
769463
774357
774214
768520
768130
413969
785491
781037
779303
743903
496752
439585
806841
800898
743861
522316
550440
434475
780636
801960
416528
514651
457489
454932
773722
784895
806219
764270
460041
471194
385849
785374
806711
742066
766678
777851
799446
764261
476306
774370
781319
802655
764266
396072
765746
776919
798514
764164
489089
537652
763890
763912
763954
764264
764265
818951
764262
764230
743792
772259
783432
804756
764268
370513
767079
778252
799847
764182
468639
401181
764955
776128
797723
764259
365403
462597
767740
778913
800508
764199
452376
486529
378182
375629
494195
545323
779693
801288
532547
535097
552985
481418
767362
778523
800130
764042
563210
373065
437031
442146
771491
782652
803988
764062
393515
771197
782370
803694
764267
540211
771869
783042
804366
764244
411410
383291
774461
785621
806945
764082
483974
774927
786100
807424
764258
558104
515343
516669
517342
516944
515308
515077
742612
515325
515269
515731
516580
515982
517151
740466
740480
515859
515208
740397
517181
516055
515581
740438
515383
746680
515980
516421
740383
746708
516100
740369
515589
746596
517449
517294
516030
515241
516182
740494
516287
746694
517149
743452
517495
515315
517526
743592
740452
746666
516999
517430
746652
303446
388540
527567
514786
486667
553123
419049
417609
418218
419325
418779
324909
772736
783896
805233
821676
504960
510067
774318
785478
806815
821728
515180
417058
545858
442683
698513
701670
769268
769669
713055
768312
767922
411944
698561
780829
779082
386384
494735
437572
802166
800690
761063
520291
548414
419611
780428
801765
414502
512626
455464
452905
773527
784687
806024
764296
458023
469173
383827
732195
732159
716475
766470
777630
799238
764304
474284
696797
698501
731799
714878
731619
394048
765538
776698
798306
818448
487065
535630
696785
704495
701646
821898
822298
704447
821215
820826
527964
772064
783224
804561
764312
368485
766871
778031
799639
819778
463128
399161
764747
775907
797515
818047
363382
460572
773126
784286
805623
764324
540746
767532
778692
800300
820437
450350
484507
376157
373603
492177
543300
779472
801080
530517
533079
550969
479394
696857
698573
708010
714938
707950
731691
732243
561191
371046
435009
440129
709535
732351
702337
732207
731847
731727
391493
771002
782162
803499
764332
538188
771674
782834
804171
764237
409389
381267
731883
732123
732087
711756
730191
731655
711156
711192
481954
774719
785879
807216
764250
556084
500009
501334
501867
502004
501608
499972
716201
732831
499989
499935
732795
501245
500648
501811
742222
501008
500525
499873
742157
501841
500722
500252
742183
734999
740070
500647
716177
742144
500984
500767
742131
500259
742170
500378
502113
501959
500696
499906
500852
742248
500954
501570
501809
735071
502158
499979
502190
716285
742209
740135
501661
502093
740174
343455
511833
418817
444440
413709
388142
439328
761076
522053
550178
434219
416267
514395
459777
470939
447004
476042
395814
529730
400920
486271
375371
493937
545063
532285
534837
552723
372806
436772
411148
383031
557844
547347
548013
545987
545752
547850
545948
546416
547259
546664
547823
547316
547022
547940
547851
546262
546572
546063
547100
546781
548125
546709
545919
546862
546923
546967
547583
548170
545994
547762
547671
547880
323869
22075
2677
689155
647341
27077
15212
4200
16167
300082
417184
386510
525538
419739
414631
512753
484636
543427
533203
551096
444838
444673
443236
444646
444135
443848
444949
443688
443792
444402
319365
25763
3800
505696
510814
515918
417799
500583
546600
443421
412686
387120
405022
495475
438311
526153
521031
549157
420347
415245
513375
456208
453645
458768
469917
384568
445983
475026
394790
448543
25201
366680
487815
536369
528711
518488
369234
498028
463867
399905
389683
15901
461318
541485
451092
503144
485251
376903
374349
492925
544048
531264
533825
551711
480132
561928
371789
435749
392234
538937
410135
382011
482703
556829
489781
491119
491650
491785
489617
491388
489745
489511
491622
490840
489761
489706
490175
491031
490433
491595
491088
490792
490309
489644
491715
491624
490506
490020
490340
489823
490121
491951
489499
490431
490871
491978
489509
489626
490769
490551
490118
491444
490028
489676
490159
490728
491893
491741
490481
489677
490634
490694
490738
491353
491593
490795
491938
489752
491969
490719
490940
491534
491442
491875
491654
321084
2900
690591
416950
442576
699168
775077
768156
717118
437464
768964
767935
733718
548306
419504
780571
768951
769294
767948
414395
742514
719271
697238
769164
769565
767831
734859
399058
484400
543195
779628
768937
768338
768351
765880
767909
530413
532972
767961
550863
414105
412073
413942
412034
689960
412751
413915
413408
413112
412342
412869
414212
412950
413012
413055
735544
28273
28280
28308
8368
780124
800924
527403
514624
486502
779121
552959
733480
387541
388651
735684
324472
775417
786307
791133
791522
791923
795823
794748
788707
794904
762991
789779
790581
790180
763321
793265
794969
797026
506167
511287
796625
774552
785712
807049
791574
796495
795862
796352
788759
796508
787818
763933
794389
789160
787016
789831
790633
790232
789442
793599
793317
796573
796599
797078
516390
418265
794852
796456
700089
698609
732327
791366
791767
795654
731271
788538
731859
787597
731739
794181
788939
786795
795253
789610
790412
790011
732279
709631
793109
793780
732147
796857
501055
547069
443895
699561
721611
769502
769903
697298
768559
790167
413160
723675
781063
790245
387590
495944
438784
802400
790024
526628
521503
549629
420829
780662
801999
791392
790037
415722
513850
456679
454115
773761
784921
806258
795680
795693
795550
795576
795706
763931
795641
790206
795771
459232
470390
385039
699002
700533
791262
791663
789920
734974
766717
777877
799485
791288
788577
788447
788590
763918
790347
789946
475498
697976
720771
702706
791405
792136
731067
699801
790464
790063
395259
792594
792646
792438
792581
792659
792451
792464
792477
792620
792334
792360
792490
792321
763925
794246
792373
792295
795318
792399
792308
792425
790076
792386
792529
792516
792542
792568
792672
449014
367155
787766
787753
787831
787610
787623
787636
787792
787493
787519
787649
763917
794064
787558
787584
789907
787545
787701
792992
787714
787740
787844
488285
536843
720795
720639
720603
822144
822544
705174
763922
763921
529188
518955
794337
772298
783458
804795
794207
794220
794363
794077
794103
794233
763928
794142
794168
794155
794129
794285
794272
794298
794415
369706
789108
789095
786169
788952
791301
788978
795589
788848
788473
788991
787532
763919
794116
789558
790360
789959
763255
793410
793044
793715
789082
796792
467823
400373
390151
786964
764994
776154
797762
791223
786834
795511
786691
788408
786847
787467
818307
794038
786730
789480
790282
789881
786743
793356
792966
793637
786938
796714
364600
461788
795422
795461
795409
784520
795266
795279
795292
795435
795149
795175
795305
795136
763930
795383
795188
795110
795214
795240
795227
795201
795357
795344
795370
795396
795487
541956
789766
789844
789623
789636
789649
795615
789519
789545
789662
763920
790386
789985
763376
793070
793741
796818
451566
787365
787417
787196
787352
787430
787209
787222
787235
787391
787092
787118
787248
787079
763916
794051
787131
787066
795123
787157
787183
789894
787144
787300
792979
787313
787339
787443
503610
20026
485720
377376
374818
493388
544520
779719
801327
790438
790451
790321
789998
531733
534291
790050
552180
480605
763211
698048
709106
721671
791314
789320
795602
731487
789240
721467
705924
789571
790373
789972
710655
793057
789362
796805
562399
372254
436218
441346
698084
699657
710643
791457
793478
795758
731571
793397
721731
709238
790516
790115
793200
793884
796961
392706
793252
782396
793122
793135
793148
793291
793005
793031
793161
763926
793096
790102
793213
793343
539404
793936
794001
793793
791470
793819
793676
793702
793832
763927
790529
790128
410602
382478
794995
730383
698871
700401
791496
794550
795797
711840
788681
712518
730155
794311
789753
790555
790154
721275
721311
793239
793923
797000
483169
797013
797091
796870
796883
796896
795888
796753
796779
796909
763934
790659
790258
796974
557295
735866
760855
743917
406439
749856
751222
750220
751172
751267
751124
751182
750810
751163
404275
760866
404406
749935
750210
749885
717249
750033
733676
404423
404366
717297
760911
405086
760925
744056
744195
404963
760864
744334
406276
405161
751104
751074
404684
744473
751258
751330
751303
751285
751241
760841
735838
406604
735782
405084
750446
750525
750191
750475
717225
406630
744612
735796
405207
404779
744751
404691
744890
735810
735768
760981
760883
405135
760862
405290
745029
405395
735824
406245
750682
750761
750731
750721
751294
750663
750859
717309
406591
404413
406621
750800
750879
750269
750839
750790
750505
717345
745168
735852
406095
749876
750988
750961
750943
751250
750466
750952
750970
760897
735894
751232
749945
750063
750151
750131
751339
750073
750141
750889
750122
322400
28267
505102
510213
417201
546003
442824
412089
386527
437711
525555
520437
548556
419755
414647
512770
455610
453047
458170
469320
445386
474430
394192
535776
528109
399307
460719
450492
484653
376302
373746
492320
543442
530663
533220
551113
371189
435150
391636
538333
409535
381409
556227
494897
496224
496892
496495
494861
494629
496725
494821
495289
496134
495539
496698
496192
495895
495418
494760
496818
496727
495135
495447
494938
495537
495975
495652
495143
495274
497003
496843
495584
494793
495736
495797
495841
496458
497047
494868
495822
496041
496639
496550
496756
319403
417144
442770
386470
525498
419699
414592
512714
484596
543387
533165
551056
439724
437695
439557
438121
439530
439029
438735
439836
438576
438678
439291
319244
21899
4006
513184
800716
551523
526579
735964
125393
511472
418457
444078
413352
387780
438972
761073
549815
421019
415905
470580
446644
395452
529374
400559
485911
375006
493575
544705
531923
534479
552368
521779
522454
520420
520187
522288
520382
520840
521096
522260
521748
521455
522290
520689
520497
521533
521216
522565
521144
520353
521297
521357
521400
522016
304364
417863
443485
387183
438377
526218
420412
415309
513440
399969
485315
544111
533887
551777
550574
548540
550412
548501
548969
550385
549871
549580
549340
550683
549422
549526
550140
321252
419023
388348
761135
514596
486475
545268
552931
434615
434448
420163
420781
434727
420621
434181
304114
15996
13349
26502
684220
643733
19707
24639
1893
26356
418514
780441
780454
779108
744042
801778
800703
526869
421683
740812
485969
544762
534535
552425
416662
416503
415059
416476
415674
416771
415512
415618
416229
347571
346737
28283
510754
417740
546542
443362
412626
387062
438251
526094
520971
549102
420290
415188
513315
458711
469859
445926
474971
394734
528655
399849
485191
374290
492867
543990
531206
533765
551652
371729
435689
538878
410078
381951
556772
456958
457625
457229
455593
455358
457462
455554
456018
456868
456273
457435
456926
456631
457551
457464
455868
456180
455669
456707
456389
457734
456321
455526
456470
456532
456575
457192
457777
455600
456776
457374
457284
457493
320907
5495
504988
510095
417086
545886
442709
411972
386411
437598
761074
520319
548441
419638
414529
512653
455492
458051
469201
445270
474312
394075
535657
527991
399188
450378
484533
376184
373629
492204
543327
530545
533106
550995
371074
435034
391521
538216
409415
381295
556112
453064
454397
455068
454668
453031
452798
454904
452994
453459
454307
453711
454876
454365
454069
453586
454997
454906
453304
453616
453104
453709
454146
453829
453444
455175
455022
453760
452965
453914
453973
454013
454631
455219
453038
453995
454216
454814
454722
300559
512155
419140
444765
773748
773540
773553
773566
773423
773514
768104
744236
784700
784726
779277
744320
439649
806050
800872
744278
522381
550504
434541
784713
806037
416591
740729
471257
784583
805920
742027
773449
784609
805946
764294
476372
773579
784739
806063
764297
742290
763888
763910
763952
764281
764291
764293
764295
764229
744209
401247
486594
375692
494259
545389
784674
806011
532610
535160
553049
773644
784804
804340
764243
411472
459510
460175
458153
457914
460013
458113
458580
459423
458829
459988
459478
459185
460015
458428
458740
458230
459263
458947
460286
458877
458084
459027
459088
459131
747114
459926
300547
419051
444675
413944
388375
439559
527405
550414
434450
416505
514626
447239
3290
401156
486504
545297
532521
535071
552961
471332
469303
469067
471169
469263
469727
469981
471141
470636
470342
469572
470098
471441
470181
470241
470285
470903
324476
25759
505833
510952
417937
546735
443558
412823
387258
495609
438452
526290
521170
549295
420486
415383
513514
456347
453784
458901
470055
446118
475164
394929
25212
536505
14053
528850
400039
461452
451230
485390
377042
374485
493063
544186
531401
533960
551847
371928
435883
392371
539074
410270
382148
556964
383993
385313
385985
385585
383957
383721
385821
383974
383917
384378
385228
384631
385793
385284
384990
384508
383854
385912
385823
384225
384539
384032
384629
385070
384750
384232
384363
386095
385938
384680
383888
384832
384890
384934
385548
386141
383964
384915
385139
385732
385639
385853
321421
417455
443081
714020
780725
777027
717154
437970
802062
798635
761068
548814
420012
780324
801661
414904
513030
3483
399566
484910
543701
533480
739054
447401
445369
734961
445329
732951
446043
447209
742092
742105
446163
447508
446245
446349
739979
309454
510785
417771
443392
777786
799381
766496
766509
766379
766457
767857
412657
777643
777669
777604
744459
438282
799264
800625
744417
521002
549130
420319
777656
799251
740590
740770
469889
777539
799147
742053
766522
777682
799277
764305
742318
764375
763896
763939
764273
764284
819287
764303
764219
744348
399879
485222
374321
492897
544021
777617
799225
741766
533796
746232
475769
476445
474414
474178
476278
474374
474839
475681
475092
476250
741130
475450
476280
474689
474491
475529
475210
476553
475139
474345
475293
475352
475395
476004
320996
510270
417262
442886
698370
717555
770025
770038
730971
770010
767974
412146
699156
781198
781157
733385
437773
802534
800729
761051
548617
419814
780467
801791
414709
740687
469380
731043
731007
734846
704554
725511
701384
764277
822677
730839
764329
764224
528171
399367
484712
492381
543503
779524
802507
530724
533281
739151
395540
396211
394175
735175
735285
394136
735243
394855
396017
742360
395211
396047
394452
395290
394974
396320
394108
395053
742388
395155
740244
751650
770484
781657
802981
764097
737044
510569
770536
781709
803033
764145
746624
417556
770341
781501
802838
822968
500343
546361
443181
781644
770354
770367
770380
770237
770328
767987
735558
781514
781540
779147
735698
495235
438069
802864
800742
735978
520789
548915
420110
780480
802851
415004
746904
455967
453405
770510
784752
806076
764144
747044
469673
384324
781397
798689
739992
770263
777695
799290
764131
474786
770393
781211
802547
764139
740258
366437
770224
781384
802721
764129
487569
536125
763882
763904
822981
764137
764138
764130
764135
764134
736258
772129
783289
804613
764142
368991
770276
781436
802773
764132
738250
399664
389441
770198
781358
802695
764127
747464
461078
773191
784351
805675
764143
747604
770302
778757
800352
764133
738555
765213
776373
797968
764128
502906
485009
376662
374109
492681
543803
781488
802825
531021
533581
551469
479889
770289
778415
802786
764034
561692
371546
435506
440634
770432
781592
802916
764054
391996
770419
781579
802903
764140
747870
770445
782899
804223
764141
409897
381765
770471
781631
802955
764074
736813
770549
785944
803046
764146
556587
447962
449284
449815
449956
447798
449559
4231
447926
447690
449788
447943
447887
448351
449198
448606
449760
745574
448966
448483
447826
745504
449790
448679
448202
745532
737640
450122
737516
448604
449043
745490
448941
448725
448295
449613
448210
447857
737585
737502
450062
449907
448653
447858
448807
745588
448910
737599
449758
737571
450108
447933
450139
448891
449110
737682
449611
450043
737779
8418
320403
650166
301443
23776
507284
512396
517508
419383
502172
548183
445008
414271
388711
497061
439896
527736
522625
550741
434785
416829
514953
457790
455233
460344
471499
386155
447566
476612
396379
489394
537960
530292
6459
370817
468943
401492
365706
462902
543073
452677
14366
486835
378487
375930
494504
545628
532849
535404
553295
481727
563519
373374
437341
393821
540516
411716
383598
484279
558408
366102
367430
367957
368094
365937
367702
366066
365830
367931
366082
366027
366491
367343
366744
367903
367399
367106
366622
365965
368021
367933
366819
366340
366651
366142
365816
366742
367186
365828
367081
366865
367757
366347
365997
366475
368203
368045
366793
365998
366947
367008
367051
367665
367901
367109
368248
366072
368279
367033
367254
367844
367755
368185
367961
325396
765694
776867
798462
764086
736906
509948
416936
545738
442562
776854
768869
765564
765577
765813
765525
767818
411824
776711
776737
778978
735642
494615
437450
798332
800586
525291
520174
548292
419490
780311
798319
414381
746960
455344
452784
773410
784570
805907
764163
747100
469054
383707
776594
798581
739940
765460
777526
799134
764150
474165
769942
776750
802439
764158
740202
535510
763874
763895
763938
764156
764157
764149
764154
764153
736202
771947
783107
804444
764161
368369
399044
460453
767428
778588
800196
764152
450230
484387
376038
373482
492057
543181
779368
798293
530399
532959
550849
479277
765486
778306
799914
764026
561074
370928
434892
440007
771275
782435
803772
764046
736622
770885
776789
803382
764159
747940
771557
782717
804054
764160
409270
381149
765681
776841
798436
764066
736761
765759
785762
807099
764165
555963
487228
488561
489226
488827
487194
486958
489061
487210
487155
487624
488477
487878
489033
745714
488237
487756
487093
489153
489063
487948
487469
745672
487268
677324
487876
488316
486956
487994
487477
487608
489336
489178
487924
487126
488078
745728
488183
488792
489031
737862
489380
487200
489411
488164
488385
737987
488882
489317
738084
343111
28294
510878
417861
546662
412749
387181
438375
526216
521094
549219
420410
415307
513438
456271
458828
469979
446041
475090
394853
528774
399967
451154
485313
376965
374412
492989
544109
531327
533885
551775
371852
435810
392296
539000
410195
382074
556889
537118
537791
537391
535760
535524
537624
535720
536179
537032
536431
537596
537086
536795
536310
537716
537626
536027
536340
535835
536873
536549
536163
537901
537742
536479
535691
536633
536695
536739
537354
537946
535767
536720
536940
537537
537445
537656
321244
418296
443924
696619
722139
764443
764456
730851
763879
763878
413190
722211
775616
821072
733371
763945
763942
690103
549657
420859
763902
763944
764276
764222
415752
513879
470421
705150
730887
821794
822194
820735
734833
400404
485751
544550
763900
763943
764274
764285
764327
764220
531763
534320
764223
552211
530124
528092
732435
715880
528053
715844
528776
529934
743931
529139
529963
528370
528896
530233
528980
744904
529083
529694
4592
507312
512424
517536
419411
502200
548211
414299
388738
497088
439924
527763
522651
550768
434812
416857
514980
457816
455260
460372
471527
386182
447592
476639
396405
450149
368289
489421
537988
530319
370845
468971
401518
391293
365733
462928
543099
452705
504757
486863
378514
375957
494532
545655
532876
535431
553323
481752
563547
373401
437368
442480
393849
540543
411743
383625
484307
558435
517907
519231
519763
519901
517742
519503
517872
517634
519736
517887
517832
518301
519145
518552
519710
519201
518907
518429
517769
519827
519738
518623
518147
518460
517947
518246
520068
517620
518550
518986
517632
518883
518668
518243
519558
518155
517802
518285
518843
520010
519852
518598
517803
518751
518811
518852
519465
519708
518910
520054
517879
520086
518834
519055
519649
519556
519990
519767
325464
711633
772207
783380
804704
764100
745210
509960
416948
545750
442574
772285
772077
772090
772103
771960
772051
772038
744514
783237
783263
783198
744598
494627
437462
804587
800807
744556
520185
548304
419502
783250
804574
414393
740715
455356
452796
772233
783406
804730
764299
740881
469065
383719
777123
804457
742014
771986
777760
804483
764307
474176
772116
781252
804600
764313
742276
535522
763885
763907
763949
764279
764289
764310
764311
764227
744487
399056
460464
772025
783185
804522
764196
745910
484398
376050
373494
492068
543193
783211
804548
530411
532970
746190
479289
772012
783172
804509
764037
561084
370940
434904
772168
783328
804652
764057
744570
772155
783315
804639
764314
741877
772181
782964
804288
764242
409282
381161
772272
783445
804769
764255
555974
368650
369981
370646
370252
368613
368381
370486
368630
368576
369043
369895
369300
370458
369951
369658
369174
368513
370573
370488
369371
368892
741254
368691
369298
369736
369413
368900
369028
370757
370599
369345
368547
369496
369558
369602
747394
370456
369661
370803
368620
370835
369583
369804
747366
370306
370516
299224
504969
510076
515189
417067
499855
545867
442691
411953
386392
760859
494743
437581
761205
520300
548423
419619
414511
512635
455473
452914
458032
469182
383835
445251
474293
394057
447807
365946
487074
535639
527973
368494
463137
399169
388948
363391
540755
450359
502413
484515
376165
373612
492185
543309
530526
533088
550977
479403
561199
371055
435017
391502
538197
409398
381276
481963
556093
497448
498779
499309
499447
497288
499054
497414
497184
499283
497430
497376
497836
498691
498091
499255
498748
498451
497968
497315
499373
499285
498163
497685
497999
497488
497783
499616
497170
498089
499644
497182
498427
498207
497780
499109
497693
497346
497821
498387
499558
499399
498137
497347
498292
498353
498395
499016
499253
498454
499602
497421
498378
498600
499197
499107
499538
499313
300305
767027
778200
799795
764089
736947
511215
418195
546998
443823
778187
766884
766897
766910
766780
768260
767870
735516
778044
778070
779030
735656
495870
438710
799665
800638
735936
521430
549557
420757
780363
801700
415649
513777
456606
454045
773462
784622
805959
764181
459162
470317
384965
777940
799548
739953
766806
777565
799173
764169
475425
766923
778083
799678
819830
395187
765473
776633
798241
764151
488214
536771
763876
763897
763940
764174
764175
819687
764172
764171
736216
771999
783159
804496
764179
369633
400300
461714
767480
778640
800248
764170
451492
485650
377304
374747
493319
544447
779420
801028
531660
534220
552109
480531
766819
777979
799587
764028
562328
372185
436146
766975
778135
799730
764048
736636
770937
782097
803434
764177
539333
771609
782769
804106
764178
410529
382406
767014
778174
799769
819921
736774
767092
785814
807151
764183
557226
463292
468106
468774
468382
463255
463023
468611
463272
463215
463678
468016
463931
468583
745854
467778
463808
463154
745784
468613
464004
463523
463838
463330
738126
463929
467853
745770
464049
463531
738181
468886
468727
463979
463188
464133
745868
467722
738195
468581
467781
468931
463262
468961
738278
745840
738292
468435
468866
738389
8109
417982
443604
387300
438495
526335
420530
415429
513559
485436
544231
534005
551890
401322
399290
401154
399251
399717
401126
400615
400325
401433
400165
400268
400882
321550
16498
28299
505451
510567
515676
417553
500340
546358
443178
412438
386880
495232
438066
525905
520786
548912
420107
415001
513126
455964
453402
458525
469670
384321
445739
474783
394546
25172
366434
487566
536122
528467
368988
463621
399661
363880
461075
541241
450846
502903
485006
376659
374106
492678
543800
531019
533578
551466
479886
561689
371543
435503
391993
538691
409894
381762
482453
556584
389101
390431
390959
391098
388939
390702
389065
388833
390931
389082
389028
389495
390342
389749
390905
390399
390105
389624
388966
391023
390933
389820
389343
389655
389142
391265
388819
389747
390181
388831
390080
389863
390756
389351
388998
389480
390038
391207
391049
389798
388999
389946
390004
390048
390664
390903
390108
391251
389072
391283
390029
390249
390845
390754
391187
390963
320397
764903
776076
797671
764084
745196
511887
418872
547673
444495
776063
764760
764773
764786
764643
768182
767792
744667
775920
775946
778952
744737
496552
439382
797541
800560
744695
522109
550232
434273
780285
797528
416324
514451
457286
454724
773384
784544
805881
764292
459834
470994
385641
775803
797411
742001
764669
777500
799108
764301
476097
764799
775959
797554
818099
395866
765408
775790
798176
764147
488884
537447
763872
763893
763936
764271
764282
817943
764317
764217
744626
771921
783081
804418
764309
370307
764682
775842
797450
764166
745756
400976
462395
767402
778562
800170
764184
452170
486326
377973
375426
493990
545120
779342
800950
532339
534894
552779
481215
764695
775855
797463
764024
563005
372863
436828
441943
764851
776011
797606
764044
744709
770859
782019
803356
764320
540009
764864
782691
804028
764232
411204
383086
764890
776050
797645
818190
744640
764968
785736
807073
764246
557900
363544
364874
365539
365145
363510
363275
365376
363525
363473
363936
364790
364190
365349
741462
364552
364066
363410
741379
365378
16744
363782
741420
363586
747520
16745
364631
741365
364527
364308
363790
747548
365649
365493
364238
363444
364391
741490
364495
747534
365347
364555
365693
363517
365723
743522
741448
20043
365200
365631
747492
13392
324029
505363
510478
417463
546270
443089
412350
386791
437978
525818
520697
548822
420020
414912
513037
455875
453312
458435
469580
445651
474697
394460
536035
528377
399574
450757
484918
376569
374015
492590
543709
530928
533488
551379
371455
435413
391906
538600
409805
381673
556495
460738
462065
462733
460702
460466
462570
460662
461129
461977
461381
462542
462034
461739
461259
460600
462660
462572
460978
461289
460779
461379
461818
461497
461115
462844
462684
461429
460633
461577
461639
461682
462302
462889
460709
461663
461886
462483
462393
462601
298940
773282
784455
805779
764101
745238
510128
773321
784494
805818
764269
740424
417117
545918
442742
773347
773139
773152
773165
773022
773113
768091
744806
784299
784325
779264
744876
494792
437628
805649
800859
744834
520352
548473
419671
780597
805636
414562
740756
455525
452964
773295
784869
805792
764300
740908
469233
383887
777151
798758
742040
773048
777812
799407
764308
474344
773178
781280
805662
764325
742304
773009
784169
805506
764162
487125
535690
763887
763909
763951
764280
764290
764322
764323
764228
744765
772220
783393
804717
764315
368546
773061
784221
805558
764180
745798
399221
772983
784143
805480
764321
741406
460632
773087
784247
805584
764197
745938
484566
376216
373661
492237
543358
784273
805610
530577
533135
551027
479454
773074
778484
805571
764039
561250
371105
435065
440190
773230
784390
805714
764059
744848
773217
784377
805701
764326
741918
773243
782743
804080
764234
409448
381327
773269
784429
805753
764079
744779
773334
786061
805831
764256
556144
747590
542232
542765
542903
542506
540873
540638
542738
540890
540834
541299
542142
541551
542711
741628
541908
541429
540773
542831
542740
541623
741572
741586
741517
540625
541549
541987
741545
541884
541667
542561
541153
541283
543015
542856
541597
540806
541751
541810
541854
747674
542709
743424
543059
540880
543090
541835
542055
747646
542559
542995
747632
8178
510607
417593
546400
443220
767766
767545
767558
767571
767441
767519
767896
735530
778705
778731
779056
735670
438105
800326
800664
735950
520826
548953
420147
778718
800313
415043
513168
456002
773488
784648
805985
764198
458564
469712
778601
800209
739966
767467
778627
800235
764187
474824
767584
778744
800339
820489
740230
763877
763898
763941
764191
820476
820346
764189
764188
736230
399702
485047
376700
374148
492720
543842
778679
800287
531060
533619
739110
371584
435545
767636
778796
800391
764049
736650
770963
778783
800378
764194
747968
767649
778809
804132
764195
409935
381802
767753
778926
800521
764200
556626
451844
452509
452117
450475
450243
452349
450437
450901
451756
451156
452322
451812
451517
451033
745924
452351
450749
451064
450554
451596
451272
452618
452462
451205
450411
451357
451416
451460
738500
452663
450482
451441
745980
452261
452168
452380
302775
765304
776477
798072
764085
736892
511176
765356
776529
798124
764215
746582
418156
765148
776308
797916
817657
500944
546957
443782
765382
765161
765174
765187
765044
765135
765122
735488
798150
776347
776282
735628
495831
438669
797942
800573
735908
521390
549516
420716
776334
797929
415608
746862
456565
454003
765330
776503
798098
764214
747002
470275
384924
776960
797812
739927
765070
776230
797838
764203
475385
765200
781089
797955
817709
740188
367042
765031
776191
797799
764148
488173
536729
763873
817904
817670
764207
764208
817553
764205
764204
736188
771934
776438
804431
764212
369592
765083
776243
797851
764167
738112
400258
765018
776178
797786
764201
747422
461672
772996
776490
798085
764213
747562
765109
776269
797877
764185
738417
485610
377265
374707
493278
544407
776295
797903
531620
534179
739027
480489
765096
776256
797864
817605
562287
372144
436104
441234
765252
776412
798007
817761
736608
765239
776399
797994
764210
747842
765265
782704
804041
764211
410487
382366
765291
776451
798046
817800
736748
765369
776542
798137
764216
557187
502566
503886
504423
504562
502404
504159
502529
502297
504395
502546
502492
502958
503798
503208
504370
503854
503562
503088
502432
504488
504397
503280
502805
503118
502608
504730
502283
503206
503641
746050
503538
503324
504216
502813
502463
502943
504672
504513
503254
502464
503407
503468
503509
504122
504368
503565
504716
502536
504747
503493
503706
738902
504214
504652
504427
298823
14367
12814
298717
761075
514895
553235
485061
485673
486234
325215
28340
319185
28409
512180
419166
547964
444791
414056
388492
439675
761066
522407
550530
434567
416615
514740
457577
460129
471283
447354
476397
396164
530076
401273
486620
375718
494284
545412
532634
535186
553075
373156
437123
540301
411498
383381
558194
377650
378321
377918
376285
376052
378154
376246
376716
377562
376967
378127
377619
377328
376846
378248
378156
376561
376875
376362
377406
377087
378430
377016
376217
377170
377232
377273
377880
378473
376292
377472
378065
377971
378186
299567
13621
510927
417912
443533
412798
387232
438426
526266
549269
420460
415357
513488
470030
446092
394903
528824
400015
485364
493037
544160
531378
533934
551822
375095
375766
373729
373496
375602
373691
374164
374414
375576
375063
374771
375604
374007
373808
374849
374530
375873
373662
374612
374674
374717
375334
321362
417118
442743
412005
386442
437629
761177
548474
419672
414563
469234
445302
528025
399222
484567
543359
530578
533136
551028
494333
492304
492070
494168
492266
492735
492991
494140
493633
493341
494170
492582
493418
493109
494444
493184
493245
493288
493900
319153
418064
387381
526420
513641
485519
551972
545461
545295
543858
544471
545570
545026
321809
418122
443748
779485
779511
779069
745015
438636
801106
800677
526482
549484
420682
780415
801752
415574
740826
779381
798648
742118
400224
485577
544373
534147
552034
532682
530646
532519
530606
531075
531329
532491
741808
531684
530920
531447
532792
531529
531630
532247
346447
418166
387484
526523
420726
513745
485619
544417
552077
535235
535069
533635
535042
534245
535345
534086
534803
322092
746974
552133
28620
61902
506919
512032
419021
547821
444644
413913
388346
496696
439528
527373
522258
550383
434420
416474
514594
457433
459986
471140
385791
447207
476248
396015
537594
529932
401124
462540
452320
486473
378125
375574
494138
545266
532489
535040
552929
563153
373012
436976
442091
393457
540155
411354
383235
558047
479558
480880
481559
481158
479522
479291
481391
479539
479483
479944
480792
480194
481363
480849
480556
480074
479421
481484
481393
480269
479790
480104
479599
480192
480633
480315
479797
479928
481669
481510
480243
479455
480400
480458
480499
481120
480559
481714
479529
481743
480480
480702
481305
481213
481422
324388
767310
778471
800078
764038
736961
511243
418221
547025
443851
697417
697381
767228
767241
708355
767213
767883
413115
729147
778401
779043
717178
495898
438738
800008
800651
526582
521458
549583
420784
780376
799995
415677
743494
456634
454072
773475
784635
805972
764040
459188
470345
384993
731475
731439
734909
766418
777578
799186
764027
475453
718167
707784
722319
731019
726087
735229
536798
697309
726687
705257
764032
764033
728511
764031
820787
529142
400328
461742
767493
778653
800261
820398
451520
485675
377331
374774
493344
544474
778373
799981
743508
534248
552136
372211
436174
709464
710524
710119
731451
707760
707629
734624
770950
778429
803447
764035
743466
771622
782782
804119
764036
410557
382433
767375
778536
800143
764043
557253
561353
562676
563347
562950
561317
561086
563183
561333
561280
561743
562588
561992
563155
743986
562353
561871
561218
744264
563185
562065
561593
744403
561393
561990
562429
562111
561601
561728
563460
563301
562041
561251
562195
562254
562297
562914
563505
561324
562278
562496
736552
563003
736594
753986
512382
419369
444995
414257
388697
439882
527723
522611
550727
434771
416816
514939
460330
471485
447552
476598
396366
530278
6753
401478
486821
375916
494490
545614
532837
535390
553281
437327
411704
383584
558394
372534
373204
371172
370942
373041
371134
371599
372445
371854
373014
372502
372208
373130
373043
371447
371760
371251
372284
371970
373315
371902
371106
372052
372110
372154
372770
371179
372952
372861
373069
312980
28311
510203
417191
442814
412079
386517
437702
525545
520427
548546
419745
414638
512760
458160
469310
445376
474421
394182
528099
399297
484643
373736
492310
543433
530653
533210
551103
409525
381401
436496
437171
435134
434906
437005
435094
435561
436409
436978
436464
436171
437097
437007
435406
435720
435211
436248
435929
437281
435858
435066
436011
436071
436734
436917
436826
319379
507302
512414
419401
548201
414289
388728
497078
439914
527754
522642
550758
434803
416847
514970
457808
455251
460362
471517
386172
447584
476629
396395
537978
530309
401509
462919
452695
486853
378504
375947
494522
532866
535421
553313
563537
373391
437358
393839
540533
411733
558426
441619
442284
440259
440021
440276
440689
441531
440942
442093
441587
441298
440820
440157
442210
440535
440850
440334
440940
441375
441058
440673
442395
442236
440990
441201
441244
442439
440266
441441
442031
441941
442150
325440
511167
418147
546948
443773
697679
697643
771358
771371
713710
771343
768026
413037
699359
782531
779186
387465
438660
803867
800781
526505
521382
549508
420707
780519
803854
415599
743634
456556
773631
784791
806115
764060
459112
470266
731559
729855
716547
771290
777734
799329
764047
475376
718431
710440
729435
709916
725523
735257
709142
729351
729315
764052
764053
705162
764051
820930
715892
400249
485601
377257
374698
493270
544398
782503
803840
531611
534170
552058
372135
436095
771093
782559
803577
764055
539286
771412
782938
804262
764056
410478
382358
771504
785983
804001
764063
557178
392983
393649
393252
391620
734543
393487
391582
734610
392893
392298
393459
744014
392659
392175
744292
393489
391898
744431
734529
392737
392416
393762
393600
392347
391553
392500
744987
392602
736664
393808
391626
392805
736692
393307
736734
8427
346509
511383
418366
547169
443989
782305
771015
771028
771041
770898
770989
768013
745084
782175
782201
779173
387689
438883
803525
800768
745112
521599
549725
420928
780506
803512
415820
740798
771171
784778
806102
764298
740950
470490
782058
798703
742079
770924
777721
799316
764306
475593
771054
781225
802561
764333
742346
763883
763905
763947
764278
764288
764331
764330
764225
745043
400472
485819
374915
493486
544619
779563
803486
531832
534387
552278
372352
436316
771106
782925
804249
764241
410702
382576
771210
785970
807294
764254
557395
539682
540348
539955
538316
538085
540183
538276
538749
539593
539002
540157
741960
539356
741891
540185
538592
741932
741849
539435
539116
540458
539048
538249
539200
741988
539302
747954
540503
538323
747926
540007
747898
322704
28319
511975
418963
444584
782990
804314
771700
771713
771570
771661
768039
413855
782847
782873
782808
735712
439470
804197
804145
735992
522199
550324
434364
782860
804184
746806
746946
471084
782730
804067
740005
771596
782756
804093
764235
747226
771726
782886
804210
764240
740272
763884
763906
763948
764238
764239
818871
764236
764226
736272
401065
486414
375517
494080
545209
782821
804158
747786
534981
739207
410880
411545
409283
411382
409478
409951
410792
410197
411356
410848
410554
411384
409797
410108
409597
410633
410314
411658
410246
409449
410395
410453
410497
411110
324242
511885
418870
444493
413764
388195
439380
527222
522107
550230
434271
416322
514449
459832
470992
447059
476095
395864
529782
400974
486324
375424
493989
545118
532337
534892
552777
411202
382754
383429
381394
381163
383264
381356
381818
382666
382076
383237
382723
382430
383356
383266
381665
381982
381469
382507
382193
383541
382122
381328
382277
382335
382376
382994
383175
324026
772879
784039
805363
764078
507206
512318
419305
548105
444929
698775
701932
769398
769799
697226
768455
768065
414193
702004
783593
779225
717106
496983
439816
802283
800820
761107
522545
550665
434707
780558
801882
416752
514875
457714
455156
773670
784830
806154
764080
460266
471421
386075
711816
702099
734897
777773
799368
764067
476535
730179
730263
730227
711732
730047
396302
537882
730059
730131
704983
764072
822428
730875
764071
820969
530213
772194
783354
804678
764077
370737
401413
462824
767675
778835
800430
820580
452598
486757
378411
375855
494425
545550
779615
801210
532772
535325
553216
481651
697119
730683
701980
713365
708212
707593
709857
563440
373296
437262
442376
709428
698859
710095
731415
709785
710799
393742
771132
782292
803616
764075
540438
771817
782977
804301
764076
411638
383521
774862
786022
807346
764083
558332
482118
483446
484112
483716
482082
715939
734808
482098
482043
732603
483357
482766
483919
743945
483122
482644
481982
744223
483948
482840
482357
744362
734693
482764
734680
744501
482885
482365
736787
484220
484063
482814
482015
482965
744918
483067
736800
483918
732615
484266
482088
484297
734782
745057
736826
483770
736865
758658
26616
512093
419079
444704
786035
769098
774745
774758
774615
774706
768143
413972
785892
785918
779316
735754
439589
807242
800911
736034
522320
550444
434479
780649
807229
416532
746932
773735
784908
806232
764257
460045
471198
785775
807112
740044
766691
777864
799459
764248
747212
770171
785931
807255
764253
740314
763891
763913
763955
764251
764252
818964
764249
764231
736314
401185
486533
375633
494199
545327
785866
807203
747772
535101
739304
437035
771882
783055
804379
764245
411414
383295
557572
558242
556210
555976
558076
556174
556642
557483
556891
558049
746554
557250
558168
558078
556487
556802
556288
557325
557010
558351
556939
556145
557093
557155
557196
557809
556217
739831
557898
756322
124508
16589
23518
13305
3225
124394
108691
56731
124731
25442
25653
11263
711642
643103
33256
1466026
24175
1466024
26838
1474795
1470599
1474660
1470624
1470609
1470640
1470571
1470612
1470620
1470610
1470621
21237
14817
14369
1466036
1470575
1470613
26992
22636
3994
12863
431483
431554
431624
431693
431761
36507
8023
15211
26727
5943
3802
24527
27081
37802
111946
21364
6091
16427
1472038
26528
26874
711636
42795
8108
26397
8215
25620
12815
1474918
22896
107640
25089
121794
111372
24729
100983
38310
36426
646045
648941
121974
24659
24657
24660
12982
100207
12421
38025
646046
648534
648535
645734
32253
95767
11237
24029
3882
108867
3795
16497
28588
28597
8370
654004
28619
824837
2308
26549
4454
686192
23129
711452
28353
6093
7057
70213
16152
676874
121593
28375
28433
28552
642742
28564
56432
26461
660161
111461
20717
7063
101561
660595
16989
6768
660425
16988
48593
660608
660611
660621
824832
86471
86192
86472
651096
850650
851178
851314
849155
850919
879358
849896
861470
835909
853806
849296
874242
849705
850565
849962
869134
864028
850326
892144
889590
894696
851152
833354
881921
849867
843580
884474
851482
849036
849960
850405
851510
573504
850301
848689
838465
568400
849561
849212
887030
850260
851422
581179
578623
849213
850165
850226
850269
850882
851123
850329
576061
871690
876803
841016
850474
858910
830798
851404
851182
864654
877432
859542
833984
872319
867207
862100
890218
892778
879994
841649
846763
885100
579247
576692
574135
869758
839093
856988
828866
865976
878753
860873
835306
873646
868531
863426
881321
848084
1475259
1475311
850457
581803
583134
828177
828314
581640
583405
581766
582385
860675
835108
853014
581783
873453
582194
583044
582450
828121
863235
582811
891346
888786
893903
828151
832559
582041
582356
581845
883681
828479
581520
582448
582887
828506
572713
581648
582788
847891
837669
567609
582049
581699
886236
582747
828422
580380
577824
581700
582652
582713
582757
583368
828119
582814
828466
870886
876012
840224
582954
858117
583459
828402
828181
866509
879288
861402
835838
874173
869063
863961
892077
889520
894629
833286
881853
843509
573439
848618
568329
886964
581108
578555
575991
871619
876734
840952
858843
830728
653767
835977
865042
865651
866758
866212
8057
864491
877271
859377
833821
872160
867044
861935
890052
887493
892611
831264
879830
841485
571411
846598
566308
884938
579083
576529
573972
869597
874717
838930
856822
828704
3894
866250
879028
861142
835579
873916
868807
863700
894365
881592
843251
848357
578297
575732
871360
858581
830468
24206
10190
19239
10201
14106
14344
19232
13599
10199
19235
10202
14345
10200
14346
19242
19237
19241
19236
19238
19240
14347
20828
10203
7532
10204
25441
7774
25983
14148
2158
19070
7840
25663
879426
833947
877824
867172
862064
878436
879537
878276
878380
878990
16385
10197
19233
8301
1475277
28259
1475167
7347
8305
1475254
865232
878009
860119
834557
852458
872899
867780
862678
890796
888233
893356
832005
880571
842227
883131
569606
572160
847342
837120
567051
885680
579829
577275
574715
870337
875466
839671
857568
829448
2884
26873
861538
859506
861375
859467
859927
860184
861348
860841
860545
859775
860302
861645
860383
860445
860488
861105
8307
4383
4346
23294
7799
834370
834978
836088
835542
28322
24591
851879
853206
853737
853874
851711
853477
851842
860593
853709
851859
851802
852271
853122
852522
853682
853176
852886
852399
851739
13493
853711
852597
852120
852430
851920
883602
854039
851592
852520
852964
854065
572632
852862
852643
852215
567526
852127
851772
886154
852820
853984
580302
852571
851773
852726
852787
852830
853442
853680
852889
854026
851849
854056
852811
853031
853622
853530
853964
853741
8306
1465591
28347
28360
864634
877412
859522
833964
872299
1471269
862080
890198
887635
892758
879974
841629
846744
885080
579228
576672
574115
869738
839073
856968
828846
1470101
874312
872283
833907
872709
874118
862025
873323
874424
873164
873266
873879
5406
7798
865890
878666
860785
835217
873560
868443
863338
881232
842889
847996
577932
1475227
1470069
1465589
865296
878073
834620
872965
867845
862742
847406
869203
835785
867596
868205
869315
868045
868769
824833
19708
21362
3995
864095
835275
862492
863909
863107
864204
862945
863051
863662
8313
1470102
28456
891546
892213
891817
890181
860059
834499
872839
890606
891456
890861
1471123
862621
891219
893299
892052
880514
890768
842171
891295
890977
892322
890909
890114
891058
891120
891163
891780
892365
870277
891364
891962
891872
892081
887652
888985
889656
889256
887619
859405
833848
872186
888047
888895
888299
867071
861962
888657
890080
892639
889494
887892
888204
887692
888297
888734
888417
884966
889763
579110
888348
887553
888502
888561
888601
889219
889807
869622
838958
888804
856848
889310
889524
894098
866573
892741
892502
894601
892701
893168
894011
893417
894576
894066
893773
894603
13492
893328
25154
893851
893535
893465
892672
893615
893676
893719
894328
894514
1465585
8339
28426
28475
28489
28491
28497
27149
866484
879263
861377
835812
874147
869038
863938
881827
848593
1475215
1475310
8401
8408
831430
832750
833422
833022
831394
860256
834695
831411
873040
831815
832665
832068
867919
862816
832427
890935
888372
893489
833260
880706
831976
842366
832066
832507
847476
831669
885818
833532
579968
577411
831325
832269
832327
832371
832985
574854
870471
839808
832576
857703
829585
833290
1959
881989
1466711
834220
879917
880384
880631
867445
881289
880994
880751
882096
880833
880937
881557
689542
8314
877980
860090
834529
872870
867752
862652
880544
842201
847316
577247
685796
842977
843648
841612
859579
834026
841573
842041
842292
867247
862142
842648
843484
880035
842727
842411
843757
841545
842490
842550
842592
843214
751629
882550
3575
884403
884544
882386
884147
882514
3918
834320
882531
882475
882939
883786
883194
884348
883841
883554
883071
882414
893116
884378
883267
880330
883102
882592
884710
882264
883192
883631
571917
883529
883313
882883
566809
882798
882445
885437
883488
884650
884495
883241
882446
883395
883455
883498
884110
884346
883557
884696
882521
884727
839433
883698
884288
884199
884631
884407
4585
711448
569028
570356
570883
571020
568863
570628
1466557
861704
836148
569008
874484
569417
570269
569670
869373
864262
570032
892378
889821
570947
570859
833592
882154
569577
843816
568742
569668
570112
573743
570007
848929
568632
569273
568923
887265
571129
581413
578856
568924
569873
569934
569977
570591
570827
570035
576300
871929
877041
841258
570180
859149
570681
571111
570887
864369
877150
859257
833700
872038
660307
866923
861814
889932
887372
892488
831144
879708
841367
7962
571295
846481
884818
578964
576408
1471163
573854
869480
874595
838811
856703
828586
1470055
1470078
1475299
28481
18747
865294
878071
860182
834618
872963
867843
862740
890859
893416
880629
842290
847404
885742
579891
577338
574778
870398
839733
857628
829511
24590
865729
878512
860623
835058
873402
868283
863185
881072
847841
28549
7800
866844
879624
861732
836175
874512
869400
864290
892404
889848
833619
882180
843842
884737
571215
573771
848955
838730
568659
887293
581440
578883
576327
871956
877068
841286
859176
831062
26872
26084
711638
571576
572907
573572
573178
571539
859269
573412
571556
571502
571969
572821
572226
573384
572877
572584
572100
571439
573499
573414
572297
571818
572131
571617
572224
572662
572339
571826
571954
573683
573525
572271
571473
572422
572484
572528
573140
573382
572587
573729
571546
573761
572509
572730
573324
573232
573442
1465562
1465561
1465557
1465564
1475153
8410
1475279
1470079
1465568
1465565
8442
1465560
1470067
22892
864500
877279
859386
833829
851720
872169
867052
861944
890061
887502
892620
831272
879839
841494
882395
568872
571420
846606
836385
566317
884947
579091
576538
573981
869605
874726
838939
856831
828713
865628
878411
860520
834953
873298
868181
863082
891194
888633
13494
832402
880969
842624
572559
847737
886080
580230
577673
575111
870734
875862
840071
857962
829843
2777
848759
846727
834737
873083
847154
867963
862862
847762
848870
847602
847705
848319
20091
10198
20092
19234
1465587
16639
1470099
8450
8451
836538
837868
838396
838535
836376
838139
836502
859871
834317
836519
872654
836932
837779
837186
867540
862434
837542
890552
887990
893113
838370
837257
880327
837092
841983
838702
836256
837184
837618
571914
837517
847098
566806
836788
836435
885434
837475
838644
579585
577032
836436
837383
837441
837485
838101
838340
837545
838688
870091
875219
839430
837686
857327
838191
838624
838400
566470
567800
568465
568071
566436
566201
568302
566451
566399
566862
567716
567116
568275
567768
567478
566992
566336
894422
568304
567188
566708
567022
566512
566187
567114
567557
573233
567453
567234
566716
566846
568575
568419
567164
566370
567317
567377
567421
568033
568273
567481
568619
566443
568649
567402
567627
568214
568126
568557
568333
27225
27224
864896
877677
859783
834228
872566
867453
862345
890463
887900
893023
880239
841897
847011
885345
579495
576941
574381
870001
839343
857238
829110
864550
877330
3796
833878
872216
867104
861995
890113
887552
892671
831324
879889
841544
571472
846658
566369
884998
579142
576587
574031
869653
874778
838989
856881
828764
886432
887097
886705
885063
884831
886937
885025
885489
886344
885744
886910
886400
886105
885621
893152
886939
885337
885652
885142
886184
885860
887206
887050
885793
884999
885945
886004
886048
886667
887251
885070
886029
886254
886849
886756
886968
1475320
12191
12992
8363
28468
28508
8455
1465556
28598
28601
28602
28603
4685
865589
878370
860479
834911
873257
868140
863041
891153
888591
893709
832361
880927
842582
569968
572518
847695
567411
886038
580191
577633
575070
870692
875822
840029
857920
829803
1475285
8335
8343
8364
1475164
8399
8409
18745
28540
8460
28606
8461
8462
8463
8464
8466
825173
825123
580576
581247
580844
579211
861489
835929
579172
579642
580488
579893
581053
864048
580254
579772
894717
581082
579487
579801
579288
580332
580013
581356
579942
579143
580096
580158
580199
580806
581399
579218
580398
580991
580897
581112
8321
578021
578692
576655
860231
834669
873014
577090
577340
867893
862790
577697
578530
880680
842340
577775
577456
578799
576588
577538
577600
577643
578260
23496
864551
877331
859438
833879
872217
867105
861996
879890
846659
2937
865497
834818
865555
878336
834877
873224
28412
868106
863007
880893
847661
1471326
7795
865599
834921
1471290
8404
866454
879232
835783
874116
869008
863907
892021
889462
894574
833228
881795
843452
848561
886908
581051
578500
575938
871564
876679
840894
858787
830672
865654
878439
860548
834981
873326
868208
863110
891222
888660
893776
832430
880996
842651
847765
886108
580257
577700
575137
870762
840099
857990
829870
753965
15168
575460
576130
574098
861690
836134
874470
574525
575371
574780
869359
864249
575134
576056
575969
574373
574686
574177
575210
848915
576241
578842
574032
574978
575036
575080
575696
871915
859137
575787
575995
8324
1470059
28495
871084
871759
869722
859512
833954
869682
870149
870997
870400
871566
862071
870759
892748
871595
879964
870308
841619
870836
870517
871869
870446
869654
870599
870659
870702
871322
871505
871414
8325
8358
8405
874882
876207
876872
876478
874847
861722
836165
874864
874502
875277
876119
875530
876681
864280
875886
892396
874745
876798
876709
875603
882172
875438
843832
12718
875528
875963
875646
875131
887283
876983
876824
875578
874779
875730
875789
875832
876440
875889
877027
871946
841276
876029
876619
876529
876738
840420
841086
840689
839057
860470
834902
839019
839484
840330
839735
840896
840388
840096
839612
893700
840926
880918
839642
839135
840174
839853
841199
841037
839784
838990
839937
839997
840039
840656
841245
839063
840242
840834
840744
840956
865799
878577
28316
835126
873471
868352
863253
893921
881140
842796
847909
577841
575278
870904
858135
830013
4586
4382
1470098
1465592
858313
858978
856951
861288
835724
874058
857384
858225
857630
868952
863849
857987
858817
881737
843392
858066
857747
859091
857679
856882
857828
857886
857930
858543
8328
28499
830191
830866
828831
861197
835632
873968
829255
830103
829513
868859
863755
829867
894420
830703
881647
829419
843301
829944
848411
830978
578350
828765
829714
829772
829813
830431
858635
25657
24018
866738
879517
861626
836068
874404
869295
864185
892302
889744
833512
882076
843739
573663
848850
887186
581337
578781
576222
871850
876964
841179
859071
830958
758661
3340
866512
879292
861405
835842
874177
869067
863965
894633
881855
843513
848622
578559
871623
858847
830732
756301
60231
677246
16162
16163
81212
103719
26850
16773
16990
652664
60230
12194
26406
15666
1474530
11819
12506
11820
1474543
711635
12192
1474536
12193
1474539
11406
711630
60817
25443
5250
12389
12142
5407
711632
601650
27032
7396
24926
3798
3874
14470
26575
15573
15669
16296
28244
16295
16292
16298
14353
15723
26196
16294
16297
7839
28252
1475635
15670
7315
27291
7353
425778
28272
8310
8312
425779
28268
28342
28348
28352
1470341
8338
425786
425787
28392
1475889
1470378
21361
5516
28282
28396
1475823
7098
425795
1475658
27303
28236
646405
7317
28490
1475938
28492
7318
7590
28473
1475686
27577
1470186
425802
28291
8356
4421
28529
7997
28531
27311
28533
28526
425805
28329
28400
18595
8311
28483
1470201
1465986
28237
28374
28432
28548
10277
425809
9107
28576
27295
27290
27293
27294
27282
1470278
1475526
1475657
16293
28300
28484
1465931
27292
1470227
27287
8452
1475787
646404
1465938
2439
1475810
1470373
27285
27286
27296
27288
27289
671126
28305
28546
28335
28413
18596
28414
425838
28417
1475752
27307
18594
3574
28419
28558
4381
28420
1475738
28563
1470191
12830
1673
6604
5039
48105
25440
12400
1474958
15872
1474815
1474803
1474879
1470498
1470544
1470533
1474802
1470494
1470536
1470497
16774
12001
1470493
1470540
1470534
1474804
1474880
751643
28292
28530
1474857
4593
1474856
1471922
753979
1470496
28559
1474878
1470541
1470504
1474841
1470543
1470537
1474842
758639
756315
2560
31147
28257
28258
28262
28264
654709
28274
28279
28309
28269
28361
28394
4933
28284
28427
28488
28493
28498
28287
28474
4192
28289
28293
28402
28482
27312
355520
28501
15409
28570
28573
660638
28298
28407
28485
28568
28582
654710
28486
28502
28595
646380
27304
27305
27313
28599
27316
8458
15410
660171
660214
660434
660465
8413
654712
655836
654711
660714
660715
660717
17026
8465
660724
28306
28494
28600
28312
28496
15403
28320
3237
22686
25913
25914
28254
28256
28271
28276
28266
28343
27262
654963
28393
6692
23587
28281
28288
20839
28401
12465
28297
28406
3983
28304
28411
28415
19539
28318
28421
28422
6358
23422
477303
476765
477002
477115
478324
478944
478317
478575
477243
477063
478350
478729
477740
478160
477254
479111
478214
478559
476761
478817
476963
478432
479009
478797
476906
478937
477010
479058
478245
479206
477461
478824
477884
478151
476746
478792
476656
479067
477778
478549
477226
478400
477390
477383
477947
476865
476847
476889
477152
478532
477297
478248
478455
477755
478490
478569
478881
478982
477511
476816
478840
479094
307527
478732
477808
477449
477315
477003
477491
477145
476903
476814
477162
478957
477975
477420
477531
477685
478239
478008
478466
477143
477257
478190
477025
476917
478566
478266
479040
477938
478155
478615
477908
478046
476959
478075
478924
477997
477643
477206
476999
325969
31139
478207
478201
477709
477238
478786
476830
478958
478662
477674
476902
478696
479074
476710
478226
477276
477683
478942
477959
477931
478019
327816
476846
477668
477132
476821
478624
479007
476951
478744
477890
478035
478685
477365
478787
476856
478608
478996
479178
478767
477517
477799
477121
478971
479069
478570
478560
477181
477161
477821
478141
478187
477973
478567
476779
478450
476947
479124
478047
479133
478542
478358
477611
477329
478875
477203
479090
478005
479078
479034
478428
478069
477816
478104
476705
477516
478001
478804
478063
477065
478339
479168
476661
477295
476949
8235
478274
476983
477359
478795
478091
478607
477421
477278
477268
477703
477381
476909
477320
477514
478964
477018
476961
477545
477788
477210
477224
478377
479083
478730
477212
477088
478929
478805
477595
477497
476787
478926
477960
478515
477974
478053
478192
476714
476886
477675
476833
476795
477395
477425
477750
478398
479002
477434
477589
477934
479050
307438
477631
477640
476880
478302
476784
307611
477900
477520
476749
477379
478415
476941
477305
477108
477135
477368
478544
478093
477970
477418
479113
477249
477333
478668
477649
477321
478416
478966
477546
477326
477298
478143
478775
476948
478995
477302
478727
478502
477654
477904
478029
476872
478137
477869
477998
479023
477318
477746
476772
477317
476748
479022
478031
477339
478740
478638
477367
476928
477965
336198
476988
477090
477474
477264
478841
477492
478592
477829
478247
477253
478216
476666
478891
477234
479068
476785
478401
478912
478858
478672
477988
478304
477222
477800
478706
478177
478014
478128
477282
476977
477560
328172
1474517
7773
28242
7581
8298
8299
12476
7582
12670
7580
28253
326261
478839
476701
478392
478363
477202
477436
476844
479020
476938
477553
304838
1470973
478979
478965
478409
477996
476824
478822
7208
478987
477349
478622
479194
478117
476664
479166
478396
477849
478504
479196
478983
478715
479097
477144
477050
477773
478705
477718
478429
479021
477289
477602
479198
476858
479081
478970
476897
477086
477732
477178
476958
476713
477123
476728
28265
476721
477835
479154
478780
477237
477964
478596
477659
479096
476675
476838
476758
478298
478537
477883
478440
478605
477985
478210
305687
47897
478526
478222
476873
478872
477273
478511
478427
477085
478300
478867
477777
479043
478543
478938
478802
478507
5858
477760
479051
477476
478316
28321
479155
477452
478132
479037
477933
478023
477463
477828
476686
477427
477785
479088
478322
478003
477274
478837
478650
477248
478887
478452
479006
478272
477283
478410
478124
478635
478253
478990
478275
478600
479203
476736
479119
477116
479152
479131
479157
479175
478962
477561
477035
478492
478894
478219
477158
477389
476807
478354
477625
477586
478147
478699
477285
477410
477412
477479
478315
478525
478811
327440
478098
478755
478340
477966
477229
478845
478735
478725
477981
477036
479117
477554
477482
476853
479027
477094
478470
478442
478812
478136
478602
477170
479135
477658
477609
476905
477523
477208
479182
477393
478552
477567
476878
478420
477962
476848
478381
479079
478353
477677
478688
304860
478733
477200
478778
476883
477748
478558
478529
476709
478520
478313
477216
304786
325872
477196
476845
28390
477299
476677
477979
477666
477374
478568
478064
478955
476707
479060
477902
476725
477391
479012
478231
477296
477199
477509
478148
476752
477500
478129
478571
327694
476884
478081
477552
478283
478397
476967
477053
478807
478224
477986
479011
478162
477314
305778
477227
478829
478267
477400
478140
478768
477736
307366
21360
326768
477084
477845
478538
477565
478930
477456
478205
478301
478197
13677
306284
478026
478991
478479
478500
477198
477294
477348
478076
476764
478465
479192
478888
478738
477823
478910
479004
477954
477745
478708
479193
478853
477779
477678
478158
477125
477913
478551
477792
476780
477723
478425
479129
479122
305602
307806
478687
479052
476654
477521
478037
479084
477443
477433
478406
477240
477940
479116
478025
477862
479017
478973
478618
478580
477873
478546
476976
477922
476747
478482
477387
476987
476672
477984
478945
478237
477445
478408
479031
476855
476683
477726
477114
476939
477717
325775
477967
478250
478451
478380
478244
478240
477041
477626
477644
477355
478999
478579
477214
479118
477530
478006
478491
478015
477316
478826
477794
478835
478297
477771
478367
477526
1943
307521
477754
478671
479114
478473
478583
476876
477043
478441
477130
478223
477429
477566
478417
477647
478109
477154
478862
307406
477171
478291
477899
477839
477518
477015
479065
477446
477126
478439
479174
478145
477872
476687
477077
477039
477023
477179
479080
479089
477280
477340
477150
478202
476737
478309
478167
478984
476842
477163
477784
478737
478886
477071
477403
477617
478523
478597
478611
477045
477866
478213
26426
305871
478869
477478
478963
476871
477336
477614
477811
478196
478111
477630
477875
478433
478010
478383
19709
477489
477251
478133
479015
477903
478166
478138
476995
479109
477350
476979
477105
478018
477537
478647
477584
477385
477147
476717
477679
478791
479173
478126
478494
305647
478704
477405
478621
478252
477638
477801
477300
477011
476694
479093
478327
477907
478700
478620
476771
478336
478634
476919
476776
479172
477827
751641
476822
478631
477841
478039
477259
477695
477524
479064
478606
478454
478677
478793
478337
479202
478273
478198
478097
479054
479059
477916
478796
476993
477596
477281
477832
478318
478101
478290
478743
477323
477099
478171
478640
478173
477439
476931
477851
476893
478669
478193
477239
477265
478229
477870
477372
477223
477307
477258
479095
478264
478856
476875
478728
478469
479184
478077
477787
28527
109277
1474516
477008
476818
479063
477098
478701
478418
478115
478689
478123
476831
477402
477033
477304
477230
477441
478865
478703
477366
477536
477624
478626
478909
478681
477292
479098
476655
478762
477244
478519
477510
478702
478411
478877
478208
478935
477874
477188
476944
479103
477972
477547
476899
477327
477608
478576
478361
478843
478625
476971
477790
478159
477111
477809
478176
339387
11608
477004
479147
478471
477910
477840
7625
479201
477720
478312
478900
478724
479115
477016
477568
477656
478342
478501
478505
477699
477622
478531
477691
477324
479105
479177
478321
478456
476890
479057
478757
478308
478577
476969
478218
478940
476934
478486
477000
478497
476743
477075
476982
478584
476751
478457
479077
478513
477495
7942
476685
478000
477599
478637
477017
477738
478557
478902
477844
476689
476704
478056
478294
477464
478289
477079
477615
479151
476862
479010
477070
476781
477360
477761
478027
478146
477082
478897
477594
478691
476665
476812
477308
478585
476813
477012
478534
305773
478859
476927
476775
478509
478391
478122
477220
477155
477293
478106
478765
479032
477407
479055
478941
17004
478604
478303
5171
477414
477888
477507
478641
478238
477623
477174
477770
477693
476975
477932
479190
479066
477263
477112
478876
477834
477935
477409
478260
478325
478405
477955
478623
477590
478950
478499
477661
478918
478384
477156
479024
477573
478503
479120
479187
477404
478108
478818
478446
477515
478864
478276
478351
477686
477721
478692
477013
477423
478012
477006
476762
478230
478203
479128
477948
477277
307878
305948
478752
478868
478040
477448
477688
477664
478461
28357
660200
478434
476943
28436
478866
478785
478067
28465
478355
477021
478927
477737
476806
28507
477335
478556
477503
478199
27336
478783
476727
478430
477953
478664
478305
478901
28572
476657
477460
478359
477747
28575
477209
478184
477767
28578
28580
478992
1470975
11072
1474526
1470976
1470974
1474522
1474524
15966
22308
478209
478295
478788
478326
477399
477660
478854
478675
476881
478183
477762
477889
477024
477093
476942
478758
476759
478764
477744
476992
477363
476989
478889
477635
478980
476766
477662
478341
477091
478563
479085
477279
478878
477037
478667
478422
476980
477435
478680
477382
478443
477207
477597
479092
478078
476660
476783
477587
478007
478789
476964
477058
477252
477261
476829
478720
477309
478851
476679
478633
304669
477725
477028
477027
477149
477646
477022
478521
476823
477879
476922
478772
478082
478773
478939
478719
479167
476722
477707
476681
477876
478919
478448
476680
478024
477193
478402
478642
478784
477165
477068
476798
478042
477914
477534
478754
477106
478884
476851
477927
477522
477310
477087
478444
479165
477426
476854
476770
477781
477692
327338
478156
478099
477892
477346
478344
476843
479200
477751
477331
478120
478259
477682
305931
477506
476940
476997
478554
476860
477843
477852
478435
477728
478087
478079
478800
478480
478413
477217
478385
478871
478794
476811
478893
477424
478564
476887
478139
478011
477847
477398
479047
478262
476790
478050
478648
477714
477712
477731
479014
476808
477898
478610
477698
477009
477417
478697
478726
477388
477328
477705
478815
476715
477271
477741
478825
478032
476936
478379
479013
25222
305342
476930
478185
478790
479162
476803
479100
477863
477519
478458
478934
478016
477117
477430
478464
477184
477233
477710
477442
476828
478975
477122
477768
478693
478670
477313
478292
478281
478997
478279
477218
477357
477642
478555
478850
478232
476978
476994
478695
479108
479041
477549
477352
477064
478684
478169
478998
479181
478285
478493
476952
660662
478445
478277
477719
478578
476662
478951
477369
477332
478892
477364
476712
477804
477616
479001
478917
479195
477722
476835
477810
476774
477769
478763
477392
478395
478753
477127
477422
478781
478947
477819
478362
476730
657239
479185
478751
478721
477104
478178
478057
478766
336757
477183
478710
477783
477980
479150
478961
477040
477052
477538
478562
478180
477969
477570
476991
478172
478798
477739
477868
477991
479123
477246
478419
477319
477416
477676
476667
477881
478094
476918
477569
477895
27535
476676
478989
477462
478629
476732
476990
478649
478052
478848
477245
477272
478698
478821
478152
478227
477401
478517
477057
477572
478220
13479
476738
477563
478614
478258
476706
476888
477089
478249
478653
478617
478658
477205
477629
478923
479008
477757
477080
478174
478986
477648
478393
477096
479199
478212
477301
478066
477153
477765
477729
478847
477499
477312
478548
477700
478828
476935
19391
476697
478370
477311
477978
477378
477488
477486
478931
477361
28363
28381
476920
477172
28441
477467
476754
476933
28470
479139
477846
477167
479197
477582
28512
476957
477956
478282
477221
478431
479062
479076
477577
478827
27536
478399
478495
478369
477936
478823
478161
479121
477990
28605
478255
479176
476950
477886
28608
478089
476894
477657
28609
477049
477680
477603
327277
305007
477007
478530
478645
339301
325846
478112
476698
476777
478241
478462
477837
479044
477949
476966
478113
477557
477406
479183
479141
478437
476805
479039
478407
476740
478959
477551
478338
479140
477578
479030
476768
478831
476703
478121
479102
477983
478352
478481
479112
339092
479101
478774
477131
477498
478116
478652
477528
478403
478742
478170
479053
478474
477776
476895
478372
477133
478100
478898
477576
478777
476866
477413
305838
477848
478879
477803
476837
477805
478394
478654
477989
476718
478572
477825
477235
478643
477797
478716
478182
478323
477813
477204
304746
477958
477632
479191
476692
476857
477411
306056
477059
478477
476908
478211
479127
477775
476691
479160
477802
477512
479005
478612
476782
476882
477146
7943
477044
476767
479038
477030
478510
478921
477211
477454
306207
477817
21449
478524
478074
476911
476742
477201
477192
478179
476861
478134
477574
477047
476653
476735
476932
477231
477029
477636
477864
476797
479188
477885
477048
477539
476786
477175
477468
477069
478157
478200
479106
478759
478330
477600
478058
477177
478799
477853
479186
477470
477502
479163
477857
478741
477151
338906
477450
478150
477906
478595
476826
478779
476849
477180
478630
477494
477101
477527
477982
478846
478127
476817
477034
477878
478809
477394
477856
478655
478977
477453
476723
476946
478131
479142
478009
477054
478263
477831
478314
477716
478073
477918
476892
478978
478745
477544
478969
476974
477556
28621
477911
478472
477269
476945
477182
477097
478694
476778
477759
477815
477166
478861
476898
477215
478676
477118
477466
478080
477684
478591
477826
477284
476745
478261
477428
479000
476924
478545
478049
478447
307821
478627
477481
477619
477136
477483
476867
477236
477871
476750
477440
478852
479087
477250
477026
478287
478288
477696
477789
478386
476827
478043
476682
477842
476720
477592
478535
477593
476879
304846
478164
476996
477880
477038
478118
478059
477072
476801
478636
478660
478690
478903
476925
479049
479137
478734
477471
479143
477749
477968
477580
478154
477796
478194
477987
477861
477921
478333
478553
478114
478985
478438
477858
477704
478686
477465
478382
477727
476716
477588
478539
478387
477957
477607
307867
478598
478528
478750
477701
477621
477356
478895
477702
478107
477926
477447
478242
477330
476937
478913
478906
478588
477438
476693
477550
476788
477807
477190
477458
478599
478483
476658
477480
478243
477905
478085
476773
478709
478885
478044
7941
477019
478883
477690
478739
478820
477225
477944
478296
477513
478651
478656
478874
478748
478335
478782
476900
477120
477943
478217
479170
477992
477694
477457
478574
476793
479132
476869
478512
477061
477734
477939
478034
4587
478130
478836
477865
478467
477345
477396
478280
478928
478816
476836
476850
478972
477535
477764
478487
477575
478459
477715
477634
476753
477798
477564
478299
478915
478904
307279
476678
479126
477107
477780
478933
476914
477671
477322
478981
478165
477287
478061
477124
478206
477157
477925
477893
477650
478378
476719
478105
477993
476809
477930
478749
476760
477882
307160
478181
477148
477830
478476
479161
476968
477735
477337
478713
477056
477795
476910
477160
478090
478673
478514
478233
477774
478813
477604
478142
478221
478518
477260
477176
476744
477877
478659
477854
476688
478360
477504
478036
478683
479048
479028
478925
477078
477627
478004
476874
479104
478347
477606
478911
478731
478041
758643
478808
477219
477415
477950
478498
477334
478374
477083
477581
479125
477639
478332
478830
478573
479189
479003
477469
477912
478508
478714
478890
476960
476885
477923
478586
476800
477824
477110
477961
756313
21957
28263
28351
28461
12407
12035
28551
15396
28439
28539
28589
12505
28556
28562
7077
3235
1471970
26531
1471881
68007
8317
8357
13803
8470
28622
28626
425532
27284
1476063
1476062
1476059
676222
1476060
1470399
12077
1470397
1476000
1470398
1476001
1470400
1471704
12406
4401
1476061
8327
14281
1476064
28344
11686
28368
10275
28397
28358
28378
28437
28466
28590
28592
58475
28416
28384
7146
11854
1460879
1462988
1458824
1461174
1462957
1458807
1462004
1462285
1464099
1461747
1463048
1463004
1463893
1463418
1457284
1463310
1457495
1463845
1460690
1461900
1459319
1464768
1458985
1461895
1463093
1462978
1462088
1458160
1464008
1461296
1461987
1464789
1458604
1463269
1463210
1462655
1463488
1464657
1462092
1464620
1459064
1457489
1464472
1460769
1463025
1464291
1461607
1462020
1463851
1461314
1458953
1461913
1464680
1464083
1461305
1463441
1460670
1461322
1474430
1463159
1464355
1458155
1460589
1463272
1464091
1461083
1463238
1463702
1461117
1462013
1463209
1462485
1460273
1460897
1462861
1460433
1461014
1458142
1462656
1461015
1462343
1461488
1461203
1457386
1463764
1458622
1462859
1459318
1462857
1462307
1458035
1462517
1461731
1457241
1459337
1457202
27587
1464065
1461154
1460412
1459172
1463789
1459022
1462141
1462054
1463713
1463160
1463005
1463305
1461875
1463062
1462190
1463345
1463431
1461503
1464429
1460790
103360
1474412
1461204
1462279
1462770
1464343
1460236
1464155
1461600
1460568
1457042
1461649
1462522
1462068
1460535
1457818
1464202
1462236
1459925
1457736
1463322
1463233
1458955
1461497
1464490
1461698
1457947
1457369
1459516
1462865
1460944
1464025
1461133
1461759
1464409
1461420
1462841
1460441
1458416
1458262
1461817
1462363
1462816
1462701
1464074
1458475
1461582
1458486
1462027
1457636
1461197
1460557
1462319
1461722
1458591
1463231
1462703
1457064
1459273
1464189
1464746
1474431
1457999
1464275
1458445
1460787
1460461
1462676
1461349
1459323
1458351
1461252
1463009
1459075
1463782
1458701
1461811
1460153
1458341
1463332
1459766
1459211
1458926
1457847
1462091
1459803
1463279
1461701
1460987
1458600
1458717
1462362
1460835
1463081
1461308
1462097
1460641
1464643
1457294
1463951
1459225
1462336
1464191
1460321
1464748
1464036
1457467
1459706
1464258
1458468
646990
1470943
1463440
1461353
1460460
1460351
1461664
1464474
1462152
1461426
1464093
1461097
1464556
1460887
1459713
1461436
1464049
1459551
1463821
1463090
1461930
1461594
1464466
1463779
1464273
1458002
1464309
1464327
1462831
1459947
1462514
1462265
1461344
1463637
1459380
1463508
1464426
1463976
1459801
1457992
1462053
1457189
1462030
1462036
1462872
1463071
1461936
1458462
1461601
1463038
1462277
1463249
1460033
1460357
1462402
1462942
1463584
1463877
1474420
1462730
1461093
1458513
1462237
1463423
1464719
1462155
1461273
1457174
1463316
1461271
1460363
1462296
1457704
1458634
1462180
1464641
1458196
1464141
1460018
1459994
1457875
1462213
1458829
1460394
1461141
1463751
1458968
1459512
1463503
1474443
1464786
1463986
1463297
1457663
1463291
1459222
1457486
1462260
1463730
1463401
3348
1459042
1462230
1461129
1458452
1461321
1460615
1461457
1461625
28255
1464468
1460660
1464417
1464190
1457424
1463991
1457225
1461290
1458393
1464216
1458185
1462299
1458359
1464306
1463364
1463546
1461323
1460389
1464432
1462544
28261
1464454
1457044
1461046
1462973
1463900
1462471
14683
1461961
1464212
1457549
1457527
1461962
1457254
1459576
1461549
1463219
1462943
1461410
1464758
1459618
1464526
1463664
1462754
1462399
1457767
1459946
1461751
1463721
1464741
1463199
1462990
1458363
28278
1462699
1463956
1461268
1463187
1463452
1464297
1464019
1463694
1464600
1462551
1457678
1463551
1461525
1459120
1474421
1474425
5847
1474428
1461623
1463838
1464781
1461563
1461402
1462049
1462347
1462129
1464365
1464705
1461331
1464024
1461879
1462700
1464539
1459159
1463847
1461933
1464489
1458743
1463718
1463205
1462137
1459051
1461542
1461678
1460230
1463913
1461454
1457362
1460006
1461922
1462248
1459123
1457139
1459321
1460549
1464125
1463465
1461370
1461556
1463157
1463632
1464169
1460527
1462882
1460244
1461733
1464046
1464241
1462879
1464451
1464253
1461132
1457097
1458517
1462412
1457320
1457622
1462653
1464614
28323
1461230
28345
1457543
1462046
1457872
1461006
1458266
1457501
1460509
1464398
1463574
1458545
1458073
1463742
28355
1464640
1462215
1457856
1457223
1462671
1459936
1461990
1462003
1459202
1464276
1457419
1464364
28365
28366
1459196
1463191
1461232
8332
1474469
1461125
1462483
28324
28369
1460005
1461241
1460814
1460179
1463027
1463819
1458101
647372
1462954
1459232
28389
1462051
1463687
1458904
1461555
1461929
1457224
1461725
1460762
1461739
1459467
1461977
1464323
1457701
1460859
1464410
1457046
1462567
1459739
1464685
1459660
1463034
1459384
1457391
1474439
1459370
1462729
28325
1463933
28395
1458647
1464624
1457552
1464067
1459218
1459186
1464696
1463984
8359
1458872
1462586
1462408
1464121
1464111
1459895
1459598
1474450
1464337
1463769
1464744
1462295
1462005
1464372
1464296
1461565
1458246
5848
1461783
1462357
1464300
1463234
1464001
28326
1461339
1463060
1459841
1461939
1457943
1463754
1459385
1463678
1463206
1460915
1459533
1461110
28463
1462648
1459037
1464481
1459339
1462795
1462805
1463750
1457483
1457851
1461636
28472
1461593
1463872
1463442
8366
1474432
1458873
1461954
1458139
1462972
1460449
1462665
1464673
1457698
1462812
1462843
1458703
1464733
1462102
1462271
1459716
1463021
1464766
1459846
1461091
1457750
1462987
1459349
1463785
1462458
1464218
1458958
1462280
1460534
1461735
1459476
1462442
1462243
1460800
1464828
1462889
1460241
1457056
1460541
1457021
1462940
1464196
1459264
1461764
1462177
1457047
1459300
1463527
1462569
1462759
1462562
1463372
1459938
1458546
1457535
1461559
1461699
1463681
1462350
1462620
1462906
1463989
1464255
1463701
1470944
1461901
1461557
1463667
1462566
1463462
1462997
1461794
1463836
1464661
1460160
1461492
1459588
1463485
1462919
1462961
1464487
1464023
1470950
1460012
1464032
1458971
1460387
1462478
1461458
1463283
1461183
1463620
1463080
1457653
1463617
1458555
1463028
1458548
1463725
1461085
1460482
1458438
1463980
1462907
1463848
1462868
1464179
1461309
1462481
1458090
1457542
1463449
1457687
1458010
1462131
1463250
1464756
1458775
1463355
1463534
1463541
1463661
1463717
1461822
1474453
1462210
1458151
1461018
1458627
1463615
1458077
1457220
1460674
1458913
1458128
1461007
1458931
1460545
1457882
7483
1464419
28328
1463515
28399
28504
8315
8348
115218
1470966
684574
1464052
1462381
1462425
1464665
1459816
1463248
1457469
1460564
1461861
1459810
1462794
1459595
1463547
1460842
1464204
1460757
1462235
1458018
1459487
1460278
98302
660560
1463929
1459506
1461190
1461652
1457987
1463063
1464073
1464171
1460950
28350
28372
1463680
1461771
28429
1464330
1459574
1462913
28459
1461310
1464647
1463922
1460578
1457783
1458516
1464132
1458782
1463152
1462460
1457055
1461139
1464518
1461709
1461403
28532
1458773
1463587
1464831
1462693
1457594
1462580
1462010
1460418
1457650
28534
1464070
7606
1459510
1464295
1464389
28535
1460752
1457741
3797
1463628
1463746
1458094
7120
1470938
1463970
1461640
1460630
1459454
1463149
1457132
1458232
1463767
1462637
1460750
1458062
1462423
1462386
1457590
1464081
1462642
1459121
1460681
1457331
1463700
1464285
1459520
1463154
1462169
1462498
1457551
1460777
1463239
1462986
1459007
1459442
1462216
1462168
1459288
1463323
1461300
1460083
1457426
1463641
1459902
1463590
1457367
1464096
1457112
1459386
1461732
1461702
1458044
1460063
1463284
1461785
1464382
1462290
1464102
1464226
1463164
1464346
1463523
1463517
1463691
1463535
1463629
1463300
1463987
1460619
1461989
1464387
1463561
1462231
1463144
1464704
1463724
1458418
1462009
1462721
1457811
1462081
1463395
1461185
1464517
1462903
1463050
1463133
1460432
1461522
1458103
1463978
1458810
1462201
1461169
1461719
1461128
1460798
1464533
1461816
1463660
5806
1470964
1464251
1458677
1458512
1460891
1461375
28330
1464747
1464608
1457018
1461690
1461075
1462643
1460249
1461946
1462459
1460125
1458852
1461172
28538
1461578
1462886
1461233
1459204
1461490
1457212
1457058
1462502
1462842
1461883
1459173
1461843
1462813
1463015
1463109
1464590
1464611
1463174
1462918
1458286
1462761
4001
1459376
28434
1464777
1462149
1461320
1464213
1464452
1462252
1462462
1463333
1462379
28553
1457285
8441
7550
656995
657001
657008
656994
657123
660634
657009
657111
660637
657000
657112
1461156
1457656
1463720
1461970
1457853
1460301
1460815
28356
28377
1461130
1459213
28435
1457338
1458882
1462200
28464
1463264
1463347
1464522
1463077
1458109
28506
1459418
1463639
1460970
1461906
28569
1459375
1464570
1460680
1463203
1464335
1462218
1459955
28571
1458830
1463570
1458171
1462376
28574
1459722
1463642
28577
28579
1458633
8048
1474422
1464248
1462681
1464515
1458132
1462834
1464435
1457742
1461793
1464272
1461743
1459137
1464793
1462928
1464473
1459082
1464431
1464463
1457199
1463477
1462871
1464503
1464694
1459010
1458152
1464137
1464630
1460080
1462869
1457211
1464651
1462953
1462375
1459183
1457671
1461675
1461898
1464762
1460713
1462267
1461680
1458344
1463194
1458947
1463812
1460328
1463519
1459557
1462864
1461281
1462836
1461650
1461414
1460162
1458983
1463908
1462519
1462107
1464136
1462234
1463061
1458276
1463439
1463140
1460264
1461070
1463456
1463862
1458352
1463277
1461750
1464467
1457920
1460608
1460350
1463337
1463891
1460507
1459460
1464274
1461316
1461854
1457366
1459952
1460021
1464579
1464681
1460103
1461738
1464738
1464603
1460971
1463603
1458631
1462348
1462229
1458127
1461827
1464116
1457537
1457249
1459457
1462833
1457561
1463189
1463202
1462488
1462560
1459076
1462846
1457475
1457146
1457596
1464034
1461312
1470963
1461103
1462791
1458114
1460172
1460540
1460000
1462520
1462830
28332
1461727
1461717
1462824
1460984
1464655
1457550
1462159
1458994
1464080
1460339
1464173
1458217
1464115
1457576
1463490
1457604
1460816
1463478
28543
1463894
1463361
1461507
1462080
1461831
1463223
1464259
1457416
1459521
1464022
1458964
1459923
1463463
1461734
1462364
1461524
1463315
1457283
1461411
1461797
1461220
1463992
1457929
1458106
1463037
1460551
1462634
1462083
1461211
1457124
1462454
1464453
1459088
1460679
1460383
1462142
1459893
1462974
1458614
1464667
1459726
1457564
1458944
1463828
1461679
1461214
1457817
1462418
1463671
1463869
1459126
1457810
1461090
1460574
1464697
1462632
1457866
1464277
1463688
1463171
1459762
1463975
1457089
1461295
1463716
1457797
1462015
1462066
1460145
1460475
1459141
1457970
28586
28587
660668
8176
660166
660203
660428
660459
660514
660666
660673
660674
660675
3344
1461994
1460659
1462768
1462489
1461231
1461814
1461651
1460899
28359
28379
1457937
1459401
28438
1462524
1460195
1463256
28467
1460651
1461176
1461967
1462197
1458963
1461179
1460098
1458854
1461354
1459424
1464254
1461947
1457086
1463262
28584
1462401
1463389
1459735
1464753
1462021
1461366
1458959
28591
1459127
1462480
1459697
1462196
1457265
28593
1458050
1457339
28594
1463622
1458250
1457490
4449
1457931
1463451
1461428
1463409
1462270
1463600
27529
1464421
1459372
1461754
1463193
1462557
1461292
1464436
1458707
1462709
1460040
1460173
1459896
1462750
1461499
1464765
1461531
1461919
1463830
1463601
1464535
1464501
1464269
26701
1463302
1462822
26700
26702
1461815
656997
657004
657010
657003
657007
660667
657002
657005
656999
657006
1462604
1458607
1463887
1462162
1460513
1464331
1464014
1458361
1459392
28362
28380
1457625
1461071
28440
1463116
1458751
1464078
28469
1463150
1462095
1464326
1461026
1459050
28511
1459741
1463875
1462001
1463296
1458157
1461059
1457118
1462984
1462345
28585
1460945
1460299
1464055
1460478
1461781
1463863
1461216
1461383
28604
1463825
1462209
1461115
1463458
28607
1464375
1464684
28610
28611
1457864
1463384
6128
1463137
1464363
1464158
1462749
1460725
1461824
1457433
1461683
1459964
1458189
1463064
1462391
1459428
1464108
1464619
1464638
1458534
1464491
1463266
1459087
1459772
1464220
1458972
1463006
1460183
1464149
1462352
1462975
1459359
1460349
1462994
1457190
1460463
1457870
1457412
1461394
1474414
1463557
1461028
1462757
1461244
28334
1462043
1462924
1460675
1458505
1464497
1459738
1460934
1458180
1464824
28547
1462045
1458636
1460621
1457387
1462755
1462849
1464822
8469
1474424
1458989
1458547
1463918
1463166
1457952
1463350
1459091
1463142
1463031
1459488
1461885
1457600
1463103
1461404
1457607
1457414
1464402
1459343
1460977
1470946
1462254
1464312
1461872
1459237
1457752
1462491
1464480
1463282
1462019
1461481
1462337
1463824
1463341
1462420
1463645
1461710
1462739
1463413
1463270
1461199
1460805
5807
1458936
28336
1464261
1459663
1458206
1458423
1462526
1463947
8471
1462056
28618
14692
1458065
1464509
1459743
1458755
1461955
1464127
14691
1463288
1461242
1464606
1457763
1463885
1457482
1462430
1460770
1461390
1459109
1463796
1459015
1461576
1460097
1461240
1463896
1462194
1463631
1462055
1458908
1458219
1463839
1458356
1458596
1463319
1462160
1462941
1464728
1457586
1461599
1461588
1462802
1463962
1462958
1464534
1462206
1458563
1464631
1464283
1461697
1462826
1457427
1460841
1462606
1463775
1464103
1462601
1461659
1463777
1463734
1462575
1463786
1464559
1461806
1463533
1462960
1464833
1460923
1464129
1463073
1462713
1462546
1462492
1464591
1462993
1464053
1459132
1464554
1458087
1464737
1463091
1464727
1459531
1463911
1461148
1462652
5808
1474429
1463915
1459818
1458384
1462226
1461802
1457333
1464112
1461608
1461009
1463613
1464711
1463200
1461876
1459617
1464536
1462344
1462932
1460614
1461718
1457187
1462931
1458021
1464299
1460949
1464031
1458909
1458990
1459625
1464507
1462312
1462511
1462464
1463336
28337
1458889
1461845
1464195
1462039
1457991
1464210
1459481
1464498
1463920
1459755
1458211
28555
1460867
1460881
1463954
1460863
1464109
1462670
1461890
1457464
1462263
1463736
8473
21239
28314
28338
28418
28557
28624
28625
660813
646133
1459504
1462617
1462823
1463562
1460862
1461385
28382
1463078
1462346
28443
1462147
1462852
1463184
28471
1463788
1464185
1462585
1464418
1461888
1461766
1463524
1463994
1463643
1463930
1464359
1464688
28616
1460962
1463259
1462866
1460276
28627
1461882
1464015
109274
1460893
1462949
1460655
1462762
1463675
1460523
28383
1461988
1463948
28444
1462658
1458714
1463014
1464488
1460434
1461107
1460609
1463936
1464430
1463663
1464442
1461903
1464281
1459166
28617
1464538
1462065
1461553
28629
1460687
1458917
4402
1474479
1462128
1461086
1463114
1461381
3335
1462716
1461543
1461112
1464622
1459247
1462621
1457108
1461622
1458148
1459351
28565
1462788
1457962
1460890
1461096
1463176
1463511
1462678
1464627
8475
27660
1463287
1462855
23636
1462631
1463881
27526
1460391
1463966
1459589
1463793
1457165
1461034
1461528
1457546
1463924
27527
1459940
1457651
1460144
1458982
1463831
1461303
1463041
1461318
1463175
7482
8476
1460828
1462433
1462455
1461726
1461237
1463969
1461648
1460439
1459445
1461235
1459069
1459552
1464602
1459916
1464154
1459290
1461400
1457692
1462242
1458108
1460159
1458000
1458821
1462032
1459369
1459951
1459316
1462052
1458662
1460882
1464152
1463313
1462797
1457324
1457192
1458385
1462901
1464143
1460296
1461859
1463560
1457031
1460175
1457667
1464332
1462756
1461429
1461441
1464366
1461138
1461387
1460838
1461853
1462540
1464439
1459099
1461513
1461144
1458992
1462452
1462125
1464629
1461757
1462050
1461665
1461685
1461982
1464077
1457649
1463054
1462615
1461509
5805
11562
4588
19848
23622
28614
3876
659949
660016
8323
659940
660164
660025
660457
8316
660511
3968
660427
660615
660074
660619
7094
660624
660627
648870
324723
319458
323166
322650
324530
318623
347727
325375
26117
321166
320857
321727
319706
318936
325094
322902
324630
321605
318646
325442
325448
321877
325198
318983
321426
324891
318826
325204
321643
321631
325187
321703
689212
324814
324110
21304
322527
324291
324591
321062
321944
325460
323336
320308
321389
320919
322159
23693
318719
320024
319509
323859
319905
319797
320570
324432
26576
25648
322231
323355
322188
323432
318930
323514
323979
324771
323522
324658
318764
319941
324480
318672
322977
324061
323195
15968
15969
14178
14177
14179
28238
689561
5674
687078
4683
4608
12458
8336
117397
2155
19137
4315
21305
19849
22444
18748
8175
22440
26222
28612
11861
22441
12246
22443
14693
19072
4686
7998
5124
26118
24258
1472134
18724
1472135
646731
1472122
5116
655892
1472131
19358
19360
1472125
13675
1472124
1472123
19359
1472136
21172
46484
19111
1472118
18746
28566
12717
1472126
19356
8174
1472128
3837
656659
1472127
646494
19357
4687
1472132
19071
660837
19348
1720
20604
25178
27656
43925
27659
27655
31166
27658
23820
27661
26233
1472395
1472333
1472307
20835
20866
28341
28367
28424
28452
28455
28503
28541
28567
28583
19361
28615
18750
28623
4445
4443
28631
4444
25274
31144
37052
72128
683169
18645
2224
2284
1474513
13346
11872
21730
431913
431941
431949
11674
6490
5676
681444
353455
19001
1475745
645437
357383
357401
355794
358784
355595
23011
526199
513420
485297
551757
387172
386423
387839
386326
321201
513429
551766
525452
525355
321225
319083
13306
321571
526870
514092
552426
485305
484546
484450
676319
551007
318813
25863
13274
24273
1472191
1470133
834609
833860
835276
833763
864842
864495
10847
13275
644334
4576
864661
866170
866284
1474550
25815
865464
651379
425864
425888
357049
417974
419263
417688
418527
305749
417409
417062
305762
304710
24202
327028
417228
418737
418851
338233
418031
304583
650799
24116
24723
1476009
7614
5762
7611
319486
321942
320445
324091
320517
325486
31719
31551
31383
123996
42341
43304
687809
36897
80823
3677
96674
4239
19206
41619
652764
44418
22058
2002
43604
56113
28669
28670
28671
27662
28665
28672
28681
28686
28688
28689
28692
28693
28673
28675
28691
28676
5996
37739
40917
1472318
6887
2850
2081
11953
13498
119184
92718
2380
7075
22944
1471028
5491
72353
5972
431962
431963
431966
431970
431971
2287
4167
2927
21750
431974
431975
431976
21610
20017
120731
431977
431979
431980
431981
431982
431983
431984
431985
431986
431990
431991
431992
20802
431973
431978
432006
432014
431994
431997
431998
1475103
432000
432001
432003
432004
15461
1476191
432008
432009
432010
432011
432012
432013
432016
432017
432018
432019
432020
432021
432022
3014
432024
432025
432026
18965
36583
36584
7031
7033
25959
646027
24792
25325
1470738
7030
7027
690673
751708
13195
3597
13196
4245
108186
7029
1471485
754044
7032
758716
756380
694137
352596
353345
350200
351529
694114
682510
353089
693723
693795
350382
682800
350392
646515
21997
20591
353628
693760
354825
354208
350790
4375
682516
352762
693950
354326
354613
825503
354377
351504
353930
353367
351535
351928
354294
352635
682544
355019
693081
352098
351572
350447
693595
352081
694048
354055
693695
693232
355120
355220
693843
352610
353265
354319
693750
682848
351569
353005
3689
357925
357147
355529
356858
1470130
357985
356160
358418
357731
359662
355711
359828
355721
358957
358431
360154
359537
356119
6674
358091
359677
359655
359942
355857
356803
356833
358558
358696
356864
357257
359623
357964
356384
360348
355585
358538
356901
355884
357836
357410
356061
360256
355958
360511
360449
360549
357233
357939
358594
359737
358340
360346
356898
358334
12361
772737
783897
805234
821677
511132
418111
768774
779935
801542
821688
546912
443736
772741
768771
735585
779932
735725
438624
736005
772740
783900
805237
821680
521346
549472
783901
805238
420670
415562
513690
456520
747029
470230
740017
475341
395102
536683
821681
821685
736285
400212
451405
801539
485566
772738
783898
805235
821678
377220
374662
772744
779931
805241
821684
493233
544361
531577
534136
739247
768772
779933
801540
821686
372100
436059
736705
747855
410441
382323
557143
505628
505491
737013
505061
505416
737154
505480
506651
506206
506083
505531
745293
745181
505443
745223
505431
507081
505654
505436
506256
506880
505414
736974
737011
504993
506250
737010
506110
745307
505428
736988
824316
507137
737071
745279
737085
505479
737168
323374
417731
443354
731944
731908
768681
769670
696834
768667
768654
412617
719416
779854
779814
717131
438242
802167
801422
761077
549094
420281
780429
801448
415179
513306
469850
719404
701707
716476
731632
731716
731680
821594
822299
713032
821580
820827
528646
399840
485183
492858
543981
779827
801435
531197
533756
739124
510605
510170
510531
510337
510594
511768
511201
510646
512339
510476
510547
512192
511995
510528
511261
511102
511230
512250
510544
510976
347428
745265
774319
785479
806816
821729
509976
416965
768826
779987
801594
821740
545766
442591
774323
768823
411852
779984
743902
494644
437479
743860
774322
785482
806819
821732
520202
548321
779980
806820
419518
414410
740783
455373
774325
779982
806822
821735
452812
457929
469082
383734
742065
474193
393958
486972
535539
821733
821737
743791
741267
463038
399070
363290
460481
450257
801591
484415
774320
785480
806817
821730
376066
373511
768822
779983
806823
821736
492085
543209
530428
532987
746245
479304
743846
768824
779985
801592
821738
370954
434921
440036
743874
741945
409298
381178
774321
785481
806818
821731
743805
555991
516232
515850
515715
516749
515283
515642
515448
515475
515704
516878
516429
516304
515754
517451
515587
515668
517005
740396
515656
516750
517307
515876
515661
515635
516479
517113
740382
517336
515639
740368
516837
746595
516365
515213
516473
516201
516332
517364
515654
746693
515114
515653
515091
517363
516367
515674
517077
516973
515703
515270
516299
325315
386915
525945
513166
485045
551506
417322
418751
417461
418241
417961
323492
511639
418625
444246
698524
701681
768692
768705
731906
768678
767934
413521
732314
779865
779094
387951
439140
801472
800702
761217
521860
549983
421797
779852
801459
416075
740684
773539
784699
806036
821714
459590
470750
732206
713102
446814
768625
777642
801393
821538
475849
714377
698512
701669
712816
704541
395621
696796
704506
704470
821605
821618
713042
821591
820838
529540
400725
486079
375176
493744
544874
779838
801446
532089
534647
552534
372616
436578
768747
782846
801514
821660
410960
382836
768839
780000
801607
821753
557654
546534
546398
545962
546322
546129
546387
547554
547109
546984
546438
548127
546268
546663
546338
547978
546559
546343
547783
546319
547043
547153
546881
547012
548036
546335
546759
545765
548035
547645
546386
546980
323384
22261
321501
417158
386484
525512
419713
414605
512727
484610
543401
533177
551070
443218
442952
444373
443258
444951
443087
443870
443838
443155
443582
319284
322531
417517
443143
731952
733398
438032
733717
548877
696886
701675
768698
767927
420072
768685
768689
414965
513092
696838
713064
734858
399626
696854
768702
767931
484972
543764
768671
768675
530983
533543
739233
412476
412048
412211
412465
413643
413073
412517
414214
412348
733272
412400
413135
413102
414127
412415
412847
344768
525679
512897
701751
779862
779091
484778
551241
733479
386789
387564
735683
309920
505252
510363
417348
546156
442976
412238
386678
437864
525706
520584
548708
419908
414798
512924
455761
453196
458322
469469
445539
474582
394344
535924
528264
399458
460871
450643
484804
376455
373900
492475
543596
530815
533373
551268
371342
435300
391791
538485
409688
381558
556380
495785
495410
495272
496304
494835
495197
495004
495261
496430
495983
495857
495312
497005
495141
495225
496556
495538
495213
496857
495435
495218
496031
496659
495194
496388
495789
495918
494765
496025
495755
495885
496915
495210
495632
494643
496914
495230
496624
496524
495260
495853
319832
417581
443207
386906
525934
420134
415030
513155
485034
543829
533607
551495
438103
437669
437838
439266
438142
439838
437976
438758
438725
438045
438475
320467
2283
318481
514330
552659
744138
735963
348186
511326
418305
443932
731947
696849
768684
768697
731899
768670
767926
413199
702603
779857
779817
717134
802170
801425
761045
549666
420868
780432
801451
415760
513888
470430
713131
701710
716479
696801
731839
701662
714394
714346
395299
731635
698493
731683
821597
821610
704451
821583
820830
529226
400413
485760
374858
493427
544559
779830
801438
531772
534328
739127
520962
520824
520396
520748
520557
520814
521989
521417
520863
522567
520695
520764
522420
520768
522219
520746
521477
521584
521316
521445
522476
520761
521194
346999
418183
443810
387502
438696
526541
420744
415636
513763
400286
485636
544434
534206
552095
548951
548515
548682
548941
550111
548992
550685
548820
548874
549603
549571
548889
549319
322149
417630
732308
779858
779087
733417
801465
800695
525985
513206
485084
543879
551543
420145
419881
434152
420018
420804
420771
420509
320588
320609
419327
779849
744041
527680
780433
801452
434729
514897
801456
486777
545572
535347
746273
415041
414773
416202
415081
414910
415696
415664
414978
415407
349710
320120
510559
417545
546350
443170
412430
386872
438059
525898
520776
548904
420099
414993
513119
458517
469662
445732
474775
394540
528459
399653
484998
374098
492670
543792
531011
533570
551458
371535
435495
538683
409886
381754
556577
456142
456001
457040
455567
455929
455736
455990
457164
456716
456592
456041
457736
455873
456272
455945
457591
456167
455950
457395
455926
456653
456760
456489
456621
457646
455942
456367
455372
457645
457359
457258
455989
456587
320366
320503
772743
783903
805240
821683
737009
511891
418876
547677
444499
698520
722542
768687
768700
713062
768673
768660
413770
719422
779860
779820
733419
439386
801467
801428
761161
522113
550236
434277
780435
801454
416328
514455
457290
773534
784694
801563
821709
459838
470998
719782
713098
716482
768620
777637
801388
821533
476101
696685
698508
714409
714397
704537
395870
537451
704418
719350
722518
821600
821613
713038
821586
821573
529788
400979
767539
778699
801415
820444
452174
486330
377977
493994
545124
779833
801441
532343
534898
739130
372867
436831
715290
699318
702344
729634
731854
705454
716875
768728
779888
801495
821641
741842
768742
782841
801509
821655
411208
383090
768834
785886
801602
821748
557904
453961
453578
453442
454476
453007
453366
453170
453431
454603
454155
454031
453482
455177
453310
453394
453710
453382
455036
453603
453387
454206
454835
453363
453965
454090
452936
454200
453931
454059
455090
453379
453807
452811
455089
453400
454799
454696
453430
454026
348531
773528
784688
806025
821703
510879
417862
443484
773532
773536
744235
784696
744319
438376
744277
773531
784691
806028
821706
521095
549220
784692
806029
420411
415308
740728
469980
742026
475091
742289
821707
821711
744208
399968
806033
485314
374413
773535
784695
806032
821710
492990
544110
531328
533886
746203
410196
458703
458562
458127
458490
458296
458552
459712
459272
459148
458602
460288
458434
458505
460142
458727
458510
459947
458487
459206
459317
459046
459176
460197
458502
747113
459806
302979
417533
443158
412418
386860
438048
525886
548892
420087
414981
513108
445720
399642
484987
543780
530999
533558
551447
6351
469710
469277
469635
469444
469699
470875
470303
469750
471443
469578
471297
469632
470364
470332
471353
469648
470079
320338
506525
511640
418626
547428
444247
413522
387952
496305
439141
526978
521861
549984
421798
416076
514205
457041
454477
459591
470751
446815
475850
395622
537201
529541
400726
462147
451924
486080
377730
375177
493745
544875
532090
534648
552535
372617
436579
393064
539764
410961
382837
557655
384878
384499
384361
385395
383931
384286
384095
384121
384350
385522
385079
384951
384400
386097
384230
384314
385645
384630
384302
385952
384526
384307
385130
385753
384283
385481
384882
385013
383859
385124
384850
384980
386008
384299
384728
383733
386007
384320
385717
385613
384349
384947
323385
419180
444804
732204
733411
439689
733730
550542
713132
701711
434580
416628
514753
401287
713100
486634
545426
535200
739053
445779
445343
734960
445768
734921
446367
734876
742091
742104
445701
446427
446396
445717
739978
311624
768614
777631
801382
821527
510772
417758
443380
768618
768622
412644
777639
744458
438269
744416
768617
777634
799242
821530
520989
549118
777635
799243
420308
740589
513333
469876
742052
742317
821531
821535
528673
399867
801390
485209
374308
768621
777638
801389
821534
492884
544008
741765
533783
746231
474962
474822
474388
474748
474557
474811
475975
475538
475411
474862
476555
474695
474763
476411
474768
476210
474745
475472
475580
475312
475440
476465
474761
475188
320953
714367
731836
701421
714391
704531
510552
417538
443163
731768
714375
733219
698510
733384
438053
761040
548897
698506
731804
420092
414986
513113
469655
714395
713052
734845
714347
714351
528452
399647
701667
484992
696686
731843
701428
712813
704538
492663
543785
531004
533563
739150
394725
394586
394150
394514
735284
394575
735242
395173
394625
742359
394458
394530
396178
395976
394511
395233
395072
395202
742387
394527
740243
320347
320051
736905
768599
779759
801367
821512
510525
417510
768610
779770
801378
821523
546315
443136
768603
768607
412396
779767
735641
495190
438025
525864
768602
779762
801370
821515
520743
548870
779763
801371
420065
414958
513085
455922
768605
779765
801373
821518
453359
458483
469628
384279
739939
474741
740201
536081
818453
818457
528424
368948
399620
461033
450805
801375
484965
765540
779760
801368
818450
376616
374063
768606
779766
801374
821519
492636
543757
530976
533536
551425
479845
561647
768608
779768
801376
821521
371501
435460
440588
736621
747939
409852
381720
768601
776701
801369
821514
736760
556542
488128
487747
487606
488643
487168
487531
487333
487360
487595
488763
488325
488201
487646
745713
487475
487558
488888
745643
487547
488644
489192
745671
487551
488375
488992
487175
487528
488724
737875
488259
487098
488369
488097
488228
745727
487544
487972
486994
737861
486971
489248
488261
487564
488957
737986
487594
487156
738083
344738
511374
418356
547159
443979
413250
387679
438873
526715
521590
549716
420918
415810
513935
456766
459323
470480
446542
475584
395349
529275
400462
451656
485809
377462
374905
493478
544609
531822
534377
552268
372343
436306
392795
539493
410692
382566
557385
536301
536161
537200
535734
536088
535897
536150
537329
536882
536757
536202
537903
536033
536114
536430
536102
537756
536327
536107
537556
536085
536687
536817
535662
536926
536652
536786
537813
536099
536528
535538
537812
536120
537522
537419
536149
536752
322683
418983
444605
696790
731640
413876
731724
733370
439491
733689
550345
704500
704464
821611
820831
434381
821598
821602
416436
514557
471104
731672
713040
734832
401086
731688
821615
820835
486434
545229
821220
821224
532451
535002
739012
528507
528066
734046
528237
528496
529665
529101
528546
530235
528375
528447
530089
528428
529162
529129
530146
528444
736243
324282
300866
745209
772065
779909
801516
821662
510177
417165
772076
783236
804573
821673
545969
442789
772069
772073
744513
783233
744597
494842
437676
744555
772068
779912
804565
821665
520402
548521
783229
804566
419720
414612
740714
455574
768755
779915
801522
821668
453014
740880
469284
383938
742013
474395
742275
535741
821666
821670
744486
399271
460683
745909
804570
484617
772066
783226
804563
821663
376267
373711
772072
783232
804569
821669
492287
543408
530627
533184
746189
479503
561300
768758
779918
801525
821671
371154
435115
440240
744569
741876
409499
381375
556194
747295
369165
369026
370060
368590
368955
368757
368784
369015
370186
369745
369619
369066
370759
741309
368981
370311
741212
368971
370061
741170
741253
741184
369795
370419
368952
370145
747309
369681
368518
369789
369515
369648
370669
368968
369393
368417
368967
824313
370668
369683
368986
370384
747365
369014
369614
319315
736946
766872
778032
799640
819779
512221
419208
766883
778043
799651
819790
548007
444832
766876
766880
735515
778040
735655
496886
439718
735935
766875
778035
799643
819782
522449
550568
778036
799644
434609
416657
514780
457619
766878
778038
799646
819785
455062
460170
471326
385979
739952
476439
396205
489220
537785
819783
819787
736215
747407
401316
462727
452503
799648
486661
766873
778033
799641
819780
378315
375760
766879
778039
799647
819786
494327
545455
532676
535229
739081
481553
736495
766881
778041
801404
819788
373199
437165
442278
736635
747911
411539
383423
766874
778034
799642
819781
736773
558236
467668
463800
463660
468188
463229
463586
463391
463418
463650
738221
467862
467740
463701
468888
463529
463613
468441
745783
463601
468189
468741
463825
463606
463579
467913
468546
745769
463583
468274
738180
467800
463159
467907
464152
467768
468797
463598
738194
463060
463597
463037
468796
467802
463619
745839
468410
463649
463216
467735
18683
417514
443140
386841
438029
525867
420069
414962
513089
484969
543761
533540
551429
399700
399265
399433
399689
400853
399739
401435
399572
400347
400315
399639
400062
320263
745195
764748
775908
797516
818048
511948
418936
764759
779744
801352
818059
547735
444558
764752
764756
744666
779741
744736
496613
439443
744694
764751
775911
797519
818051
522171
550296
775912
797520
434337
416388
740700
457348
764754
775914
801347
818054
454786
459898
471056
385705
742000
476161
742261
745615
537509
818052
818056
744625
370371
745755
401037
462458
452234
797524
486386
764749
775909
797517
818049
378037
375490
764755
775915
797523
818055
494053
545183
532402
534954
746175
481278
744680
764757
779742
801350
821508
372924
436890
442004
744708
741862
411267
383150
764750
775910
797518
818050
744639
557962
364439
364057
363918
364954
363486
363845
363651
363676
363907
365079
364640
364513
363959
365651
363788
363872
365205
741378
363860
364955
365507
364084
363865
363838
364691
365309
741364
365535
363842
365038
747547
364574
363415
364685
364409
364542
365562
363857
747533
363313
363856
363289
365561
364576
363878
741447
365174
363906
363474
364508
348671
506610
511726
418711
547512
444331
388036
439226
527063
521947
550070
434111
416161
514291
457124
454561
459672
470833
446900
475933
395708
537288
529624
400812
452009
486166
377811
375263
493831
544959
532176
534734
552619
372701
436665
393150
539851
411041
557740
461627
461250
461113
462146
460676
461040
460845
461103
462274
461826
461700
461152
462846
460984
461067
462399
461380
461056
462698
461276
461061
461876
462502
461037
461631
461762
460605
461870
461596
461729
462755
461053
461476
460480
462754
461073
462471
462368
461102
461695
308260
745237
768776
779937
801544
821690
510885
740423
417868
773138
784298
805635
821701
546669
443490
773131
773135
744805
784295
387188
495544
438382
526223
768779
779940
801547
821693
521101
549225
779941
805628
420417
415314
740755
456278
768782
779943
801550
821696
453716
458834
469986
384636
742039
475097
742303
487883
536436
821694
821698
744764
369303
745797
399974
741405
461386
451161
805632
485320
773128
779938
805625
821691
376972
374419
773134
779944
801551
821697
492996
544116
531334
533891
551782
480199
561997
768785
779946
801553
821699
371859
435816
440947
392303
741917
410202
382080
768778
779939
801546
821692
744778
556896
747589
741504
741599
541281
741514
540847
742443
541014
541040
541270
742863
741507
541871
541320
741627
741641
541233
741510
741558
541222
542315
741571
741585
741516
747659
542046
743143
741544
747687
541204
741530
542400
747575
541931
540778
542040
741511
541898
542926
541220
747673
540676
743423
824317
542925
541933
541239
542635
747645
541269
743700
747631
321261
767533
778693
800301
820438
511136
418115
767544
778704
800312
820449
546916
443740
767537
767541
735529
778701
735669
438628
735949
767536
778696
800304
820441
521349
549476
778697
800305
420674
415566
513693
456524
459080
470234
739965
475344
740229
820442
820446
736229
400216
800309
485570
767534
778694
800302
820439
377224
374666
767540
778700
800308
820445
493237
544365
531581
534140
739109
767542
778702
801418
820447
372104
436063
736649
747967
410445
382327
557147
451024
450885
451923
450450
450811
450616
450874
452051
451605
451478
450923
452620
450755
450838
745923
450826
452475
451051
450831
452282
450808
451540
450383
451650
451374
451507
452530
450823
451252
450256
452529
450844
452247
452144
450873
451473
299465
299661
801469
800699
526602
740682
552155
486207
484916
485414
322324
510100
417091
545891
442714
696883
696847
768682
768695
713057
768668
767924
411977
698563
779855
779084
733414
437602
801462
800692
525445
520324
548446
419643
780430
801449
414534
512658
455497
773529
784689
806026
821704
458056
469206
698551
732161
734873
768615
777632
799240
821528
474316
731765
731837
731801
714392
704532
394080
8292
696787
731717
731681
821595
821608
731669
821217
820828
527996
399193
484538
373634
492209
543332
779828
801436
530550
533111
550999
371079
435039
771004
779883
803501
821636
741837
768737
782836
804173
821650
409420
381300
768829
785881
801597
821743
556117
376837
376698
377729
376260
376623
376428
376687
377852
377415
377291
376738
378431
376567
376651
376966
376639
378286
376864
376644
378086
376620
377351
377456
377189
377319
378344
376636
377066
376065
378343
378050
377946
376686
377286
298134
511368
418350
443973
413244
387673
438867
526710
549710
420913
415804
513929
470474
446537
395343
529269
400456
485804
493472
544603
531816
534371
552262
374282
374146
373705
374070
373875
374135
375305
374734
374186
375875
374013
374086
375732
374091
375537
374067
374793
374631
374761
375789
374083
374509
322659
418083
443705
698521
731915
768688
768701
713063
768674
767930
412969
701750
779861
779821
717138
438595
801468
801429
733739
549441
420640
779848
801455
415531
740681
470199
732203
713099
716483
696793
718955
701654
821601
821614
704455
821587
820834
528999
400183
485538
544330
779834
801442
531547
534105
739131
492718
492280
492642
492448
492707
493872
493306
492758
494446
492588
492658
494298
494100
492639
493364
493331
494356
492655
493087
321857
418209
387531
526569
513792
485663
552124
543840
543569
544998
543707
544494
544210
322220
419236
444860
779835
745014
439747
527590
550596
779831
801439
434638
416685
514808
742117
401344
801443
486690
545482
535257
553146
531058
530620
530789
531047
532218
531646
531098
741807
530926
532648
530980
531707
531674
530996
531425
349479
417530
386857
525883
420085
513105
484984
543777
551444
533617
533346
534774
533658
533486
534267
534235
533984
320332
513538
746161
321476
504891
509998
416988
545789
442614
411874
386314
494667
437502
525343
520223
548343
419541
414431
512556
455395
452835
457952
469105
383757
445172
474216
393978
535562
527897
399092
460504
450280
484438
376088
373533
492108
543231
530450
533009
550900
561123
370977
434941
440059
391425
538122
409320
381199
556014
480446
480065
479926
480962
479496
479852
479661
479688
479915
481091
480642
480517
479967
481671
479795
479878
481219
480193
479867
480963
481524
480091
479872
480692
481325
479849
481050
480450
480579
479426
480686
480416
480546
481582
479864
480293
479863
479303
481581
480581
479884
481291
481187
479914
480512
304249
505427
715022
732268
728848
713461
728452
510543
417529
697344
732278
728858
713114
707961
715008
546334
443154
728708
728712
412414
728892
733465
495209
438044
525882
697337
732271
728851
732175
731815
728455
520760
548888
708051
728852
420084
414977
513104
455941
715028
732274
715076
728842
707957
715004
732250
453378
458501
469647
384298
713108
732180
734908
474760
731812
731816
731820
731819
735228
536098
707550
704480
528443
399638
461052
450822
728856
484983
715023
698575
715071
732173
731813
705187
376635
374082
715029
708054
728855
732179
715005
492654
543776
743507
533555
739095
768639
778386
801407
821552
371519
435479
709596
709606
732247
709600
709604
708024
709603
734623
743465
409870
381739
556561
562243
561864
561726
562757
561294
561654
561458
561485
561716
562885
562438
562315
561766
743985
561599
561681
563009
744263
561669
562758
563315
744402
561674
562487
563117
561651
562843
736509
562373
561223
562481
562213
562343
563370
561666
562089
561100
563369
561687
563082
736551
561715
736593
344817
509975
416964
442590
775062
768679
768690
768703
765893
768676
768663
411851
780110
779863
779823
386291
437478
801470
801431
824304
520201
548320
419517
780438
801457
414409
824306
773537
784697
801566
821712
457928
469081
777053
798661
824295
768623
777640
801391
821536
474192
768706
781183
802520
821619
393957
764441
821754
821592
821603
821616
818814
821589
821576
527873
399069
484414
373510
492084
543208
779836
801444
530427
532986
824301
434920
768745
782844
801512
821658
409297
381177
768837
785889
801605
821751
555990
371720
371582
371148
371508
371316
371571
372742
372293
372171
371622
373317
371453
371853
371523
373170
371747
371528
372973
371505
372229
372337
372070
372200
373227
371520
371951
373226
372835
371570
372166
318723
512249
419235
444859
414126
388562
439746
527589
522475
550595
434637
416684
514807
460196
471352
447422
476464
396232
530145
401343
486689
375788
494355
545481
532703
535256
553145
411567
383451
435680
435543
435108
435467
435273
435532
436705
436256
436132
435584
437283
435412
435811
435483
437137
435707
435488
436938
435464
436193
436300
436029
436161
437193
435480
435907
436800
435531
324990
506144
511263
418243
547045
443872
413137
387566
495920
438760
526604
521479
549605
420806
415698
513826
456655
454092
459208
470366
385015
446429
475474
395235
536819
529164
400349
461764
451542
485696
377353
374795
493366
544496
531709
534269
552157
562375
372231
436195
392684
539381
410579
382455
557275
441189
440671
441698
440233
440595
440400
440427
440660
441825
441383
441260
440712
442397
440541
440623
441947
440941
440611
441699
442250
440837
440616
441432
442052
440592
441784
441193
441321
440162
441426
441159
441288
442307
440608
441038
440607
440035
442306
440629
442016
441917
440659
441256
311410
729496
699312
729640
729628
705448
510565
417551
696904
699322
709594
709582
709534
731738
546356
443176
731960
731964
412436
715376
733493
438064
525903
729499
698601
715335
709575
731851
704511
520784
548910
729680
702342
420105
414999
513124
455962
458523
469668
732212
732216
734934
474781
731848
731852
731856
731855
735256
709516
704516
528465
399659
709592
485004
709537
699313
715333
732209
731849
704509
376657
374104
729503
715375
715339
732215
705455
492676
543798
531017
533576
551464
768734
779894
801501
821647
371541
435501
743605
409892
381760
556582
734557
392029
716879
391595
734542
391764
392020
734609
392745
392620
392069
744013
744152
391986
744291
391975
393614
744430
734528
734514
391958
734565
391526
392789
716876
392649
744986
391972
392394
824311
393671
393384
736691
392019
736733
344870
768722
779882
801489
821635
511960
418948
768733
779893
801500
821646
547748
444570
771007
771011
413840
779890
388272
439455
527300
768725
779885
801492
821638
522184
550309
779886
803504
434350
416401
514523
459911
471069
742078
476174
742345
821639
821643
529860
401050
803508
486399
375503
768729
779889
801496
821642
494066
545195
532415
534967
552854
768731
779891
801498
821644
372937
436903
411280
383162
557975
741836
538731
741846
538290
742485
538459
538720
539891
741839
539320
741840
741959
741973
741890
538671
741834
741931
741848
540117
538652
741844
539487
741843
539346
741987
538668
747953
824310
540368
747925
538719
747897
348694
768736
782835
801503
821649
511860
418845
444467
768740
768744
413738
782843
735711
439355
735991
768739
782838
804175
821652
522082
550206
782839
804176
434248
746805
514424
470966
740004
747225
740271
821653
821657
529757
400949
801511
486299
375399
768743
782842
801510
821656
493965
545092
747785
534866
739206
410071
409933
409492
409859
409663
409922
411082
410642
410515
409973
411660
409803
409874
411512
410095
409879
411315
409856
410577
410686
410411
410544
411568
409871
410293
323953
510593
417580
443206
412464
386905
438092
525933
520813
548940
420133
415029
513154
458551
469698
445767
474810
394574
528495
399688
485033
374134
492706
543828
531046
533606
551494
409921
381942
381800
381368
381727
381533
381789
382965
382516
382392
381841
383543
381671
382075
381743
383395
381969
381747
383196
381724
382453
382560
382295
382420
383452
381740
382171
383059
320461
772739
783899
805236
821679
505049
711109
719392
711145
730408
714736
510158
417145
714770
719654
714806
713340
714365
704934
545949
442771
719238
722406
697076
768683
769672
731898
714768
768669
768656
412035
719418
780832
714840
779816
749094
494822
437656
802169
801424
761036
730291
698791
711148
714787
730195
704927
520383
548502
730460
701949
419700
780431
801768
414593
512715
455555
730294
712418
714802
713336
710865
714742
712156
452995
773530
779952
801559
821705
458114
469264
383918
715584
701709
714788
713338
749064
768616
777633
799241
821529
474375
710859
731766
698504
731802
730196
714393
704402
714756
714362
394137
535721
731634
731718
705319
704928
821596
822301
731670
730044
821582
821569
528054
20134
768751
779911
801518
821664
743752
399252
460663
767535
778695
801411
820440
450438
701953
484597
696823
698539
701696
713331
730193
730037
376247
373692
714767
730463
701952
730415
704931
492267
543388
779475
801437
530607
533166
749069
479484
715046
708247
715024
732270
715072
711160
730436
711894
713463
707953
705188
714816
707988
730439
732246
561281
768761
779921
801528
821674
371135
435095
440220
712150
730478
697598
732354
702340
709813
730472
713725
731850
729246
709818
709811
714851
391583
768724
779884
801491
821637
743739
771677
782837
804174
821651
409479
381357
768830
785882
807219
821744
556175
736838
715952
482493
734728
482056
734705
732126
482252
482482
734768
732571
483085
734722
743944
744083
482446
734724
744222
482434
483526
730410
744361
714750
483257
734679
744500
482415
483611
736786
734726
734720
483252
734725
483113
744917
482431
736799
481883
734755
824314
484134
483147
712152
745056
736825
482481
736864
758719
768828
785880
801596
821742
511197
418178
443805
768832
768836
413068
779997
735753
438691
526536
768831
785883
801599
821745
521413
549539
785884
801600
420739
746791
513758
459144
470298
740043
747211
740313
821746
821750
529096
400281
801604
485631
374729
768835
779996
801603
821749
493301
544429
747771
534201
739303
436127
410510
382387
556763
556624
556187
556549
556354
556613
557780
557334
557212
556664
558352
556493
556890
556565
558208
746511
556570
558010
556546
557273
557379
557112
557240
558263
556562
556988
558262
739830
556612
756386
431556
431626
431763
431896
1474903
5437
1474808
1474957
36498
865544
878324
860433
834866
873212
868094
862995
891108
893664
880881
842539
847649
885993
580146
577588
575026
870647
839986
857874
829760
865164
877942
860050
834490
872830
867714
862612
880505
847277
864398
877179
859285
833729
872067
866951
861843
889961
887400
892517
831171
879737
841395
571320
846507
566216
884845
578992
576437
573880
869509
874624
838840
856731
828615
19345
834352
866184
864894
865674
865394
866058
878834
860954
835388
873728
868613
863508
894178
881402
843058
848162
578102
575542
871166
858393
830273
877806
833921
878961
867146
862038
877675
878458
878426
877743
878170
6092
859909
859481
859644
859898
861076
860506
859950
861647
859781
861503
859833
860568
860535
861560
859848
860280
835513
834226
835001
834716
864781
877564
859671
834115
872452
867341
862231
890349
887784
892910
880127
841781
846895
885231
579381
576826
574268
869888
839228
857121
828995
872691
872257
834343
873854
867567
862463
872564
873346
873313
872633
873063
642531
865738
860632
835067
873411
868292
863193
881081
842736
847850
577784
865616
878398
834939
873284
868168
863069
847723
867578
867314
868740
867451
868228
868195
867942
31165
862474
836090
863635
869317
862343
863129
863097
862411
862840
890730
890589
891628
890155
859863
834309
872647
891752
891304
891180
867532
862426
890461
893105
890533
880320
890755
841977
891983
890514
891241
891348
891077
891209
892234
890530
890955
574461
870083
891947
891846
890577
891175
16135
888549
888166
888030
889064
887595
861203
887758
888019
889191
888743
888619
868865
889765
887898
887982
894426
887970
889624
888191
887975
888794
889423
887951
886762
888678
580903
888788
888519
888647
889678
887967
888395
887399
889677
887988
889387
889284
888018
888614
893291
893150
892715
860183
892884
893140
894300
893860
893736
893190
862741
893022
893093
894730
893315
893098
894535
893075
893794
893905
893634
893764
893090
893513
894394
864966
877746
859851
834297
872636
867520
862414
880308
847079
832315
831936
831798
832832
878835
860955
835389
831558
873729
832959
832516
832388
868614
863509
831667
891629
889065
894179
831739
881403
831963
843059
832567
833190
848163
832918
886512
832450
580656
578103
832287
832417
833445
831736
832165
575543
871167
840501
833154
858394
830274
832384
880367
879931
880101
880356
881528
880955
869168
882098
880237
645842
880289
28694
880984
880305
880730
865191
877968
860077
834517
872857
867741
862639
880531
842188
847304
577234
842162
842023
841587
859856
834302
842012
843186
842610
867525
843759
841895
841967
880313
843413
841948
842670
842509
842639
843670
841964
842389
751717
864943
877724
859829
834274
872613
867498
862391
890510
887947
893071
831716
880285
841945
571874
847057
885393
579542
576989
574427
870048
875176
839391
857285
829157
865789
860683
835116
873461
868342
863243
891354
893911
881130
842786
847899
886244
580388
577831
575269
870894
840232
858125
830003
866416
879193
861309
835745
874079
868969
863869
881757
848523
572472
572091
571952
572986
571516
859487
833928
571710
571941
573112
572671
572545
571992
573685
571824
571907
573237
892722
571897
572987
573539
572118
571900
572721
573345
571878
573071
885045
572607
579193
572715
572441
572574
573595
571894
572319
571343
571893
571319
573594
572609
571912
573310
573207
571940
572540
866641
879420
861532
835971
874306
869197
864090
892207
889650
894758
833416
881983
843642
573566
848753
887091
581241
578686
576125
871753
876866
841080
858972
830860
18682
847137
846702
834278
872617
848290
867502
862395
847009
847784
847752
847076
847499
567365
566983
566844
567880
566412
566771
566577
566602
566833
568005
567566
567439
566885
568577
566714
566798
568131
894486
566786
567881
568433
567010
566791
566764
567617
568235
566419
568461
566768
567964
567369
567500
566341
567611
567335
567468
568488
566783
567212
566239
566782
566215
568487
567502
566804
568199
568100
566832
566400
567434
866144
878919
861038
835473
873814
868699
863594
891712
889149
894260
881488
843145
848249
886597
580737
578189
575627
871253
840587
858474
830360
865301
878078
860189
834625
872970
867850
862747
890866
888304
893422
832073
880636
842297
572229
847411
567121
885749
579898
577345
574785
870404
875535
839740
857635
829517
885612
885473
886511
885038
860437
885204
885462
886639
886193
886066
885511
887208
885343
885426
893668
885414
887063
885639
885419
886870
885396
886128
884971
886238
885962
886095
887118
885411
885840
884844
887117
885432
886835
886732
885461
886061
579763
579624
580655
579186
859410
579354
579613
580778
580341
580217
579664
18754
579493
579577
892644
579565
581212
579790
579570
581012
579546
580277
580382
580115
580245
581270
579562
579992
578991
581269
580976
580872
579612
13674
577208
577072
576631
860677
835110
873455
578231
577660
868337
863237
576939
577012
881125
842780
578463
576993
577719
577557
577687
578715
577009
577435
865516
878293
860402
834836
873183
868064
862964
880851
847620
865642
834968
866669
879448
836000
874335
869226
864118
882011
848781
10903
864963
834294
867518
864421
877202
859307
833751
872090
866974
861864
889983
887423
892540
831194
879760
841415
846529
884868
579014
576459
573903
869529
874647
838862
856753
828636
864962
877742
859847
834293
872632
867517
862410
890529
887966
893089
831735
880304
841963
847075
885410
579561
577008
574445
870067
839408
857303
829176
754039
574646
574508
574074
859284
574242
574497
575668
575219
575097
866950
576243
574379
892516
574449
576096
574673
574454
575899
574431
575155
575263
574996
575126
576153
574446
574877
576152
575761
574496
575092
870268
870131
869696
861559
835999
870120
871293
870844
870720
869225
864117
870000
870399
870071
882010
870295
843669
871526
870052
870781
870888
870617
870749
871781
870068
870495
871388
870119
875777
875399
875259
876286
878460
860570
835003
875015
873348
876413
875971
875848
868230
863131
875129
891243
888680
893796
875199
832452
881017
875425
842672
876020
876640
847786
876372
886130
875909
580279
577721
875747
875876
876895
875196
875626
875195
575157
870783
840121
876604
858012
829892
875844
839603
839466
840500
839032
859869
834315
839457
840627
840182
840057
867538
841201
839341
839423
893111
839412
880325
839630
839417
840855
839395
840119
579583
840226
839956
840086
841109
839409
839831
574467
841108
840821
840718
839456
840052
866381
879158
861273
835709
874043
868938
863834
894499
881722
843377
848487
578429
575863
871491
858713
830599
857504
857366
856925
861171
835607
873943
858515
858075
857948
868836
863729
857236
857307
881621
843276
858748
857289
858010
858119
857844
857977
859001
857304
857726
829379
829237
828805
859897
834342
872680
830402
829953
829829
867566
862462
829108
893139
829180
880355
829406
842011
830633
829161
829890
829997
829732
829857
830889
829177
829608
857354
864578
877359
859468
833908
872244
867133
862026
890143
887583
892702
831355
879918
841574
571503
846689
885026
579173
576618
574061
869683
874808
839020
856912
828794
758717
878393
860501
834934
873279
868163
863064
893732
880950
842605
847718
577655
870715
857943
829824
756375
1474788
1474722
4911
1475836
25789
425931
425932
425940
425948
25790
425955
26076
25788
425958
10891
425962
425964
425978
28704
425991
1471949
751695
827497
1471916
754043
758715
756367
358132
1465904
501729
500808
500446
500320
500012
500488
500153
499910
499820
500170
501964
500975
500417
500528
500683
501239
501009
501465
500151
500266
501191
500034
499924
501563
501267
502041
500938
501156
501614
500907
501046
499964
501076
501926
500998
500641
500214
500007
306125
501208
501202
500708
500246
501782
499835
501965
501659
500672
499909
501695
716226
499715
501227
500284
500681
501948
500961
500931
501021
337133
501275
499991
500360
501792
501093
501605
500418
500286
500276
500702
500379
499916
500323
500511
501970
500027
499966
500541
500788
500218
500232
501379
502083
501727
500220
500098
501932
501801
500593
500494
499792
501929
500962
501513
500974
501053
501193
499719
499891
500673
499838
499801
500393
500422
500749
501399
502006
500431
500587
500933
502050
10695
500629
500638
499885
501304
499789
305393
499996
500100
500471
735032
501840
500489
501590
500830
501248
500262
501217
499671
501893
500242
732794
499790
501402
501914
501858
501670
500989
501306
500230
500800
501704
501178
501016
501129
500290
499984
500557
306840
326996
501837
499706
501393
501365
500210
500433
499849
502023
499945
500549
304806
327500
501524
501223
499878
501874
500281
501509
735026
500095
501301
501868
500777
716210
501541
501944
501798
501505
10876
500759
502051
500473
501318
336579
501099
501752
501342
500967
500237
501845
501732
501723
500981
500045
502118
500550
500479
499859
502028
500104
501469
501441
501808
501138
501600
500178
502136
500656
500607
499912
500519
500216
502185
500391
501549
500564
499883
501419
500964
499853
501383
502079
501355
500675
501686
305069
501730
500208
501774
499888
500747
501555
501527
499714
501518
501315
500224
305378
325512
500204
499850
306998
500306
499682
500979
500664
500373
501565
501065
501962
499712
502060
500902
499731
500389
502015
501232
500304
500207
500506
501148
499758
500497
501130
501568
327493
499889
501082
500548
501284
501398
499973
500063
501803
501225
500987
502014
501163
500319
306234
500235
732836
735088
500398
501141
501765
740114
1474630
326533
326546
500094
500846
501536
500562
501935
500453
501206
501302
501198
307762
326297
501028
501996
501478
501499
500206
500302
500349
501077
499770
501464
502196
501890
501735
500823
501912
502008
500956
500745
501706
502197
501853
500779
500676
501159
500134
500913
501548
500792
499785
500723
501424
502130
502123
305328
305400
501685
502052
499659
500517
501037
502084
500440
500430
501407
500248
500940
502117
501027
500864
502020
501978
501617
716232
500874
501543
499983
500922
499755
501481
500385
499995
499677
500985
501951
501238
500442
501409
502032
499861
499688
500726
500123
499946
500716
328253
500968
501251
501450
501382
501244
501240
500050
500624
500642
500356
502002
501577
500222
502119
500527
501006
501490
501017
500321
501824
500794
501833
501298
500771
501369
500522
305777
500753
501669
502115
501472
501581
499881
500053
501440
500139
501224
500426
500563
501416
500645
501110
500162
501862
305310
500179
501292
500900
500840
500515
500024
502065
500443
500135
501438
502177
501145
500873
499692
500087
500048
500032
500187
502080
502089
500288
500339
500158
501203
499745
501311
501168
501989
499847
500171
500784
501734
501888
500081
500401
500615
501521
501595
501610
500055
500868
501214
306841
501870
500475
735121
499877
500336
500612
716230
501197
501112
500628
732792
501432
501012
501385
328651
500486
500260
501134
502018
500903
501167
501139
500003
502110
500351
499986
500115
501020
742182
501645
500581
500383
500155
499722
500677
501787
502176
501127
501493
305627
501702
500403
501620
501253
500636
500801
500307
500020
735004
502094
501328
500906
734998
501619
499777
501338
501633
499926
499781
502175
500827
751721
305182
500013
502148
501470
500909
500841
501721
502206
500719
501314
501902
501722
502116
740075
500565
500654
501344
501500
501503
500698
500620
501529
500689
500326
502106
502180
501323
501455
499895
502057
501754
740072
501575
499975
501219
501946
499941
501485
500008
501496
499751
500085
499990
501582
499757
501456
502077
501511
500492
336819
499690
501000
500597
501636
500026
500738
501554
501904
500845
499694
499709
501057
501295
500461
501290
500089
500613
502152
499867
502013
500080
499786
500361
500760
501029
501146
500092
501899
500592
501689
499670
499818
500313
501583
499819
500021
501532
306486
501859
499934
499780
501507
501392
501123
500228
734991
500301
501107
501762
502033
500405
502055
501947
500498
501602
501305
307308
3167
501748
501869
501040
500445
500686
500662
501460
499705
499845
501433
499949
500806
742149
501781
501068
500359
501357
500030
501930
500737
499812
499656
500335
501553
500500
501200
500382
501779
499733
742146
500955
501662
501307
501903
500652
499662
500457
501361
500746
500650
500217
501185
500766
500851
500344
501997
304817
500725
500037
500036
500157
500644
500031
501519
499829
500880
499929
501769
501083
501770
501945
501717
502169
499727
500706
499686
500877
501921
501447
499685
501026
500201
501403
501640
501780
500173
500078
499804
501042
500914
500530
501750
500116
501886
499857
500927
500518
500315
500097
501443
502167
500423
499860
499776
500781
500690
307603
501157
501100
500893
500347
501346
499848
502205
500750
500332
501121
501260
500680
305284
499937
501186
501786
502164
499809
502101
500865
500516
501457
501940
501018
500126
500427
501463
500192
500241
500709
500439
499833
501980
500131
500768
501691
501668
500318
501293
501282
502000
501280
500226
500358
500640
501552
501850
501233
499985
500002
501693
502109
502042
500545
500353
500074
501682
501170
502001
502184
501286
501492
499957
307247
501444
501278
500718
501576
499667
501957
500368
500333
501894
500365
499717
500804
500614
502005
501919
502199
500721
499840
500810
499779
500769
501760
500390
501396
501749
500136
500419
501777
501953
500819
501364
499736
500834
502188
501747
501719
500114
501179
501058
501763
338488
500191
501708
500783
500980
502151
501967
500049
500062
500534
501559
501181
500970
500567
742175
501173
501795
500739
500870
500992
502124
500255
501418
500322
500414
500674
499672
500882
501095
499925
500566
500896
501236
499681
501994
742172
501628
499738
499998
501647
501052
501848
500254
500280
501697
501819
501152
501228
500399
501515
500067
500569
501221
305784
499746
500560
501613
501259
499711
499893
500099
501250
501651
501616
501655
500213
500627
501925
502011
500756
500090
501175
501991
500646
501394
500106
740098
501213
500308
501067
500161
500764
500729
501847
500496
500317
501545
500699
501826
499942
306131
646132
732804
501528
501643
337860
501113
499703
499782
501241
735023
735123
502045
735085
499971
501114
500553
500404
502186
502142
742159
499811
732785
501408
499748
734988
500547
501340
502141
500575
502031
742250
501829
740111
501122
502103
742211
501354
501480
502114
325783
502102
501771
500140
500495
501117
501650
500524
501404
501738
501171
502053
501473
500776
499900
501374
500142
501101
501900
500573
501773
499871
500411
306472
500849
501881
735029
499842
500805
501395
501652
500990
499723
501569
500825
735066
501641
500797
501714
501183
501325
500813
500212
327166
500960
500630
502195
499697
499863
500409
306272
500069
501476
499915
501212
502128
500775
499696
502162
500802
500509
502009
501611
499787
499887
500154
339189
500054
499773
502039
500039
501508
501923
500219
500451
305307
500817
305901
501522
501075
499918
499750
500209
500200
501180
499866
501135
500571
500057
499658
499743
499939
500239
500038
500929
500634
500866
499803
502192
500886
500058
500535
499791
500183
500465
500079
501158
501201
502107
501756
501331
500598
501059
500185
501796
500855
502189
500467
500499
502165
500859
501737
500159
304570
500447
501150
500905
501593
499831
501775
499854
500188
501629
500491
500111
500523
732812
501846
501128
499823
500043
500879
501805
500392
735070
501653
501982
500450
499729
499952
501132
502143
501010
500064
501264
500832
501316
500715
501074
500918
499897
501983
501741
500540
501974
499981
500552
305306
500910
501471
500277
499951
500190
500107
501692
499783
500758
500815
500174
501861
499903
500223
824268
500127
500463
501081
500682
501589
500826
500292
499753
501262
500425
502003
499931
501542
501049
501446
325624
501626
500478
500617
500144
500480
499872
500244
500872
499756
500437
501852
502087
500258
500035
501288
501289
500694
500789
501388
499832
501043
499687
500843
499725
500590
501533
500591
499884
307645
501165
500004
500881
500047
501119
501060
500082
499807
501635
501657
501688
501905
499932
502049
502138
501731
500468
502144
500748
500969
500577
501155
500796
501195
500988
500863
500921
501335
501550
501115
501990
501437
500860
500703
501684
500462
501384
500727
499721
500586
501537
501389
500959
500605
337866
501596
501526
501746
500700
500619
500357
501897
500701
501108
500926
732848
501242
500331
499944
501915
501908
501586
500435
499698
500546
499793
500807
732845
500455
501597
501482
499663
500477
501243
500904
501087
499778
501707
501887
501044
336880
500028
501885
500688
501736
501818
500233
500945
501297
500510
501649
742214
501876
501744
501337
501778
499907
500129
500943
501218
502173
500993
500692
500454
501572
499798
502133
499875
501510
500071
500734
500939
501034
338804
501131
501834
500867
501466
500346
500395
501281
501931
501814
499841
499856
501977
500531
740134
501486
500572
501458
500714
500632
499759
500798
500561
501300
501917
501906
307128
499683
502127
500117
500780
501939
499921
500669
500324
501986
501166
500295
501062
500133
501207
500165
500925
500894
500649
501380
499724
501106
500994
499815
500930
501745
499766
500883
305376
501182
500156
500831
501475
502163
499974
500735
500337
501711
500066
500795
499917
500168
501092
501671
501512
501234
500774
501810
500602
749020
501222
501516
500268
500184
499752
500878
501656
500856
499693
501362
500501
501036
501681
502048
502029
501927
500088
500625
501004
499879
502105
501349
500604
501913
501728
501041
758720
501804
500227
500413
500951
501497
500334
501376
500093
500578
502126
500637
501333
501828
501571
740173
502007
500466
500912
501506
501712
501892
499965
499890
500923
501584
499806
500824
500119
500963
306227
425534
25655
10353
1474510
7536
10877
18226
10883
10890
10899
10904
10907
10909
10910
21463
10911
321930
320882
318729
320494
322010
347640
319573
320706
322608
344948
321672
324226
297417
347286
318968
324436
343466
299525
323319
322970
322625
320400
324855
300167
319520
319593
314289
324243
324218
298967
10892
319174
303198
301423
298239
321984
319882
303101
318802
347261
320549
297420
320504
343695
321808
321236
319440
28702
319313
345517
325333
28705
325389
320997
321952
347327
348806
322506
325110
320546
322497
1471784
1471785
1471766
1471767
1471825
1471822
1471817
1471770
1471818
1471769
1471816
1471768
1471820
1471787
1471773
1471828
1471782
1471771
1471823
1471779
1471776
1471778
1471777
1471824
1471830
1471783
1471829
1471833
1471831
1471774
10696
28668
28680
10884
10897
28700
10912
1472142
1472308
1472338
1472309
28683
10893
28703
19076
10914
19131
19130
28667
10878
28679
19350
19132
19133
19135
28706
19349
19134
10834
10875
10882
28677
28682
19402
28685
28687
28695
10885
28697
10898
1768
10902
18940
10905
28707
18661
28708
28709
10913
31720
31552
31384
22247
22100
12712
650684
691102
691091
691146
22399
691189
691124
690987
690993
690990
690989
690972
22385
690907
691059
690991
690939
690928
22872
675433
646098
62519
70933
675438
675454
22098
675443
675451
19571
65128
19690
14586
26993
12007
675474
14587
643386
7111
25946
25593
19006
3794
688538
6842
3793
3792
432027
432030
432035
432038
432039
16986
432040
432041
432045
432046
24879
432048
7220
432049
432050
432056
432031
432037
432042
432070
432078
432062
432073
432074
432075
16033
16032
16505
432076
432077
432082
432083
432087
432088
432090
678027
678028
678031
675313
678030
678037
1471511
1471576
24031
690674
66776
1471607
6597
26147
756412
694140
20400
24902
646493
21824
19530
1470405
682170
18227
14336
15123
15124
21377
23438
351757
27122
21825
353336
23917
692734
693121
16658
16657
354630
679401
14809
693566
693427
19553
19551
23190
23281
682285
3060
826064
693015
693188
354555
352789
23911
693266
15208
1465910
692994
354262
26994
678539
353104
351319
23908
693137
693207
45268
358757
12679
359306
647464
356610
357086
357786
358665
356589
358609
359959
691917
360329
355599
646433
358987
360002
359856
359354
356323
359529
358524
359884
358118
358788
15414
357707
359591
19626
357510
358433
22934
356648
22932
357576
357239
646559
417208
442831
412096
386534
437718
761222
548563
419762
414654
512777
469327
445393
528116
399313
484660
492327
543449
530670
533227
551119
510319
510701
510492
512063
510718
511816
511475
510481
511444
509895
510461
512294
512136
512081
511895
511530
510449
511031
511928
511408
323057
386634
525661
512880
484761
551223
419050
418799
416881
418880
418390
347198
417686
387010
526041
420235
415136
513260
485139
543935
533711
551597
442935
444674
444422
443092
444051
442506
444502
443060
444537
444013
345250
16070
16065
16073
16063
16066
16068
16072
119117
71616
1474096
417476
443103
702598
775089
768168
386805
437992
768976
767947
716736
548836
420032
775076
768963
769707
767960
414926
742525
697904
697511
765907
765920
765879
734870
399588
484932
543723
775061
768949
768350
768363
765892
767921
742539
533502
767973
551393
412193
412573
413943
412591
413692
413355
412353
413324
411770
414169
413960
413774
412321
412900
413807
413285
320166
780136
800936
527404
742665
486503
779133
552960
388125
386208
388205
735695
324474
417703
443327
387025
526059
420253
415153
513278
485155
543953
533728
551615
437821
438197
439558
439310
437981
438944
437394
439390
437948
439424
438907
301703
742945
800728
552705
525234
735975
323822
511061
418044
443667
412928
387361
438554
761132
549401
420599
415492
513619
470159
446223
395032
528958
400143
485497
374590
493164
544293
531507
534064
551951
520444
520542
520919
520710
522289
520937
522035
521693
520700
521663
520119
520680
522520
521846
522363
522307
522117
521435
521751
520668
521248
522151
521624
321742
418460
444081
387783
438975
526819
421022
415908
514039
400562
485914
544708
534482
552371
548664
549048
550413
549066
550160
548825
549788
548237
550431
550240
548793
550275
549749
347417
646386
417465
386794
761224
513040
484921
543712
551382
419863
434449
434201
419438
434281
419991
420952
320144
1473500
418428
780123
780466
779120
387752
801790
800715
526787
420990
740823
485882
544678
534450
552340
414755
416504
416249
414915
414326
416332
414882
416367
415843
347348
309261
15817
16092
16090
16093
4883
512115
419100
444725
773760
773552
773565
773578
773435
773526
768116
413993
806257
784738
779289
744331
439610
806062
800884
744289
522342
550466
434501
784725
806049
416552
740740
471220
777176
798783
742038
773461
784621
805958
819584
476332
773591
784751
806075
822784
396098
764563
775724
797331
822091
822491
818937
821421
821032
530013
401207
486555
375654
494220
545349
779679
806023
532572
535122
553011
773656
784816
806140
411436
458177
458278
458657
458449
460014
458675
459759
459006
459426
458438
459396
457843
458418
460242
457965
459576
460086
460032
459842
459167
459481
458406
458977
459877
747125
458467
349091
417445
443071
412333
386774
437960
525801
548804
420002
414894
513020
445635
24868
399556
484900
543692
530910
533470
551361
469426
469804
469594
471170
469822
470921
470583
469583
470553
468998
471398
471186
471001
469552
470130
471035
470515
24983
419280
444904
720086
777080
777039
733463
439791
798687
798647
733782
550640
434682
777067
798674
416727
514851
646250
401388
486733
545526
535300
739065
445495
445873
734972
445890
716510
446647
445654
742103
445063
447256
447069
445624
447100
739990
10938
16099
510011
417000
442627
775008
768896
769202
766521
765839
768259
767869
411886
780056
777681
779029
386327
437515
799276
800637
525356
520235
548356
419554
777668
799263
740601
512569
469118
776999
798607
742064
769969
777694
802466
822608
742329
764387
775547
797155
821832
822232
818760
821162
820773
527908
399105
484451
373546
492121
543243
777629
801027
741777
533022
550912
474437
474540
474917
474710
476279
474934
476024
475271
475684
474699
475654
474109
474679
476510
475837
476353
476297
476105
475430
475740
474667
475242
476140
475615
301692
511626
418611
444232
698262
696725
770037
770050
712804
770022
767986
413507
698310
781210
779146
387937
439126
802546
800741
733715
549971
421783
780479
802533
416061
740698
470736
712876
712840
446801
704565
698238
701395
822676
822689
704589
821279
820890
529527
400711
486066
493730
544860
781182
802519
741694
534633
552521
394199
394299
394679
735186
735296
394697
395797
395455
394463
742371
393876
394442
735226
396119
396063
395874
395512
394430
742399
395906
740255
347842
320700
419121
444746
719222
722150
764455
764468
697189
764440
767791
414014
719030
775628
821084
717105
439630
797235
820851
733701
550486
434522
775615
797222
822336
820864
416572
743225
471239
713959
712709
818828
818841
820747
734844
401228
486576
545370
775600
797208
821253
821266
818813
820825
532591
535143
820877
553031
528219
528602
715819
529962
528620
529714
529377
528380
529347
527790
528360
530189
529980
529792
528348
528928
529827
736255
324663
312514
419068
444691
388392
439576
527421
434467
416520
514643
486520
545314
535088
552977
399415
399794
401155
399812
400902
399577
400532
398987
400983
399544
401017
400495
348994
761229
514459
552786
486253
484334
485843
310247
511220
418200
443828
413092
387521
438715
526559
549561
420762
415654
513782
470322
446386
395192
529119
400305
485654
493323
544452
531665
534225
552114
373753
373857
374240
374029
375603
374258
375353
375009
374018
374977
373428
373998
375832
375163
375673
375620
375434
375066
373986
374561
375469
374939
346686
418516
444138
413411
387841
439032
526872
549874
421686
415964
514094
18684
446704
529431
400618
485971
544765
531981
534538
552427
492430
492813
492604
494169
492831
493920
493578
492593
493548
492003
492573
494400
494240
494187
493998
492561
493138
494033
493510
323095
417434
386763
525790
513009
484888
551350
543551
545296
545045
543125
545128
544642
344525
418015
443637
780109
779523
779081
387331
438527
801118
800689
526368
549372
420572
779510
801105
415462
740837
777052
798660
742129
400113
485469
544264
534037
551923
530772
531154
742679
531172
532267
531926
530931
741819
530345
741749
532538
532347
530898
532381
747825
321638
418915
388239
527266
434316
514492
486367
545162
552820
533328
535070
534821
533491
532902
534902
533458
534411
348620
746985
550793
314616
511248
418226
443856
413120
387549
438743
526587
521463
549588
420789
415682
513809
459193
470350
446412
475458
395218
529147
400333
485680
374779
493349
544479
531692
534252
552141
436178
410562
382438
557258
371196
371299
371674
371469
373042
371692
372789
372030
372448
371458
372416
370871
373091
371437
373271
370989
372602
373111
373058
372871
372190
372505
371425
372002
372903
372377
372327
371486
371184
371763
322281
16071
16097
511360
418340
443964
413234
387663
438858
526700
521575
549700
420903
415794
513919
459307
470464
446527
475572
395333
529259
400446
485794
374890
493462
544593
531806
534362
552252
410677
382550
435157
435256
435637
435426
437006
436754
435990
436412
435415
436380
434839
437057
435397
437238
434953
436564
437078
437022
436835
436151
436467
435385
435961
436869
436341
435444
435145
301906
16095
510509
417494
443120
775131
769018
771712
771725
765962
768441
768051
412380
780178
782885
779211
386822
438009
804209
800806
525849
520728
548854
420049
782872
804196
746817
513069
469612
777122
798729
740016
771608
782768
799354
819507
747237
770091
782898
804222
822730
740283
764510
775670
797277
822014
822414
818883
821344
820955
528409
399606
484949
374047
492621
543741
782833
801196
747797
533520
551411
409542
409645
410028
409819
411383
410045
411130
410374
410795
409808
410763
409214
409787
411613
409333
410946
411455
411401
411212
410534
410851
409775
410344
411247
410726
300187
16098
510208
417196
442819
412084
386522
437706
525550
520432
548551
419750
414643
512765
458165
469315
445381
474426
394187
528104
399302
484648
373741
492315
543438
530658
533215
551108
409530
381416
381516
381896
381687
383265
381914
383014
382255
382669
381676
382637
381095
383316
381655
383497
381212
382822
383337
383282
383094
382411
382726
381643
382225
383129
382599
381705
343871
510788
417774
443395
775223
769110
774757
769889
766054
768545
768155
412660
780271
785930
779328
387095
438285
807254
800923
526128
521005
549133
420322
785917
807241
415222
746943
773747
786086
806244
458743
469892
777215
798822
740055
774653
777876
799471
819623
475001
770183
785943
802680
822823
740325
764602
785735
797370
822130
822530
818976
821460
821071
528686
399882
485225
374324
492900
544024
785878
801313
747783
533799
551685
435723
774848
783067
804391
410111
381985
556234
556336
556719
556509
558077
556736
557826
557071
557486
556498
746565
555906
558128
556477
558307
746523
557640
558149
558095
557908
557231
557544
556465
557042
557942
557418
557369
739842
556222
345494
26022
1474764
646778
431627
431897
63903
26187
11189
14571
11804
864641
877419
859529
833971
872306
867195
862087
879981
846750
834071
866232
864314
866313
865823
2079
877523
834447
879010
867668
862569
877094
879090
877648
879125
878601
7691
5692
859626
860006
861376
860024
861125
860788
859786
860757
859203
861602
861393
861207
859754
860333
861240
860718
835562
833645
835642
835151
872409
872785
834462
873898
867686
862586
871982
873978
872536
874012
873495
865477
878255
860361
834798
873142
868023
862925
880811
842469
847580
577516
865893
878669
835220
873563
868446
863341
847999
867296
834231
868789
866871
868869
867424
868376
862188
835189
863682
862348
861759
863765
862315
863800
863276
21374
645511
892765
892866
893245
893037
894602
893263
894347
893594
894014
893026
893984
892431
893006
881877
892553
894164
894674
894620
894430
893755
894069
892994
893565
894465
893946
893055
25016
864878
25067
859766
834211
872548
867435
862327
880223
846993
1471332
880083
10915
836043
880478
881574
881235
880242
881203
879651
881844
881657
10939
881688
881165
1465602
864433
877215
859319
833764
872103
866987
861877
879773
841427
10941
846542
576472
841636
841736
842116
860940
835374
873714
843234
842892
841900
863494
841313
28733
18757
13702
848148
843311
842949
841867
842442
843343
842821
67108
866554
879334
861447
835885
874218
10932
869110
864005
881898
848665
14331
846852
847231
835829
874164
848339
869055
863953
846424
848420
846981
848454
847932
576679
576783
577166
860525
834958
873303
578279
577935
868186
863087
576354
576924
880974
578089
578599
578546
578360
577992
576912
577487
578395
577865
865949
878726
860844
835278
873620
868502
863397
881292
848055
864867
834200
7610
865448
878225
834768
873115
867996
862895
880783
847550
866348
835676
868904
574122
574225
878444
860553
834986
873331
575715
574956
575374
868213
863115
573797
893781
574363
881000
573915
842655
576037
847770
575797
577705
575431
574351
574928
575829
575303
870766
857995
829875
574689
869745
869844
870225
860667
835100
873446
871342
870578
871000
868327
863227
869427
893895
869985
881115
869541
871152
10949
871610
871423
577816
871055
869973
870549
871457
870929
858110
869733
28741
856975
857078
857461
859813
834259
857478
858563
857807
858228
867482
862377
856647
857220
880271
856766
858379
10950
858834
858645
857967
858284
857208
857777
858680
858159
828853
828953
877407
859517
833959
872294
830451
829692
830106
867183
862076
828532
892753
829092
879969
828649
841624
830774
846739
830531
576667
830163
829080
829662
830566
830036
856963
865207
877983
860093
834532
872873
867755
862655
893331
880547
842203
18534
847319
577250
870311
857544
829422
756407
12521
5335
1466020
11806
646777
1470614
7613
2078
24994
18567
10931
28771
7612
28775
28780
31160
21971
5958
33120
1470224
426006
426007
426015
1475937
426023
16947
24024
31342
426033
28724
28753
426037
36558
28752
1470334
1475689
24026
1475651
1471950
16612
28723
751727
28772
1471917
16613
28774
28782
756399
360546
6735
32357
50743
547222
547216
546721
546256
547794
545846
547970
547669
546687
545922
547705
548086
545725
547240
546294
546696
547954
546974
546943
547034
22537
546644
546653
545899
547317
545800
336551
547848
545716
547407
547378
546222
546456
545861
548033
545959
546567
337077
325698
547536
547236
545892
547883
546291
547521
547438
546107
547314
547877
546791
548056
547553
547950
547810
547517
326317
546773
548064
546492
547330
307405
547741
546220
547786
545902
546761
547568
547539
545724
547530
547327
546236
326640
546216
545862
307064
546316
545692
546993
546679
546393
547578
547079
547967
545722
548073
546914
545741
546411
548025
547245
546313
546219
546523
547164
545769
546514
547144
547581
21309
545903
547096
546566
547297
547412
545988
546075
547815
547238
547001
548024
547179
546331
10930
546246
547838
547281
546421
547156
547776
546749
305222
328312
546106
546856
547548
546579
547942
546473
547220
547315
547212
306578
325508
1952
546981
547264
547462
547395
547258
547254
546062
546639
546657
546374
548011
547589
546234
548132
546544
547020
547501
547030
546333
547835
546808
547844
547311
546785
547382
546539
307475
546767
547680
548128
547484
547593
545895
546065
547452
546151
547237
546449
546580
547429
546660
547125
546174
547871
647548
547879
546494
547975
545890
546353
546628
546824
547211
547127
546643
546887
547444
547026
547398
28740
546504
546271
547148
548028
546915
547183
547154
546016
548122
546369
546000
546126
547033
546551
547654
546598
546405
546168
545732
546692
547799
548187
547142
547504
325668
547713
546426
547628
547266
546651
546814
546317
546033
545709
548106
547341
546919
547709
547627
545788
547351
547641
545939
545793
548186
546840
751737
305501
547868
545947
545792
547519
547406
547138
546240
546175
546310
547122
547773
548045
546428
548068
547953
546515
547612
547318
328583
325634
547173
547115
546904
546365
547359
545860
548216
546764
546348
547136
547273
546695
307427
546029
547540
547652
307175
548114
547782
546152
546512
547132
547659
546541
547417
547750
547187
548066
547485
546790
545913
547387
546154
547116
547908
546590
547785
545884
546433
18759
546859
547890
546816
545853
546818
547409
547661
547003
545733
547582
546838
546253
547650
546811
547724
547198
547337
546826
546224
102895
546973
546645
548206
545707
545875
546431
336717
546081
547487
545928
547226
548141
546789
545706
548174
546815
546526
548018
547620
545798
545901
546167
305980
546066
545784
548051
546052
547520
547930
546231
546471
8157
546830
306531
546922
547483
546287
545966
546202
546118
547702
545794
546772
546828
546186
547870
545916
546235
547684
546139
546483
547095
546697
547601
546839
546301
545762
547275
546448
548012
545944
547555
547063
547458
327382
547634
546497
546633
546157
546499
545885
546254
546883
545767
546459
547862
548099
546269
546048
547301
547302
546707
546803
547401
545843
547057
545697
546854
545735
546607
547545
546608
545898
327539
547145
547845
546877
547478
546364
546417
547294
547938
547826
545852
545868
547984
546549
546777
547496
546589
547470
546727
546647
545770
546812
546578
547313
547924
547914
10971
545693
548140
546128
546794
547946
545934
546684
546339
547993
547182
546304
547076
546145
547221
546177
546937
546905
546665
547393
545734
547121
547007
545825
546942
547757
545777
546894
336393
547816
546239
546435
546964
547508
546351
547389
546105
546595
548139
546652
547346
547839
547584
548204
548016
546486
546924
547518
547722
547901
545980
545904
546935
547596
545816
546837
546131
546976
25088
1471858
1471857
425535
21609
18229
28726
28730
647551
289998
10968
28781
7896
1472176
1472187
1472165
319419
344210
348244
321616
323340
344910
299718
319731
322096
347088
320022
321143
319391
319803
322675
320387
322049
325411
297745
290358
310158
10947
323056
345025
313512
349482
323595
10964
323224
347712
325158
321366
347476
345757
345943
324946
23247
7050
289548
31721
19437
31637
31385
2071
26007
26006
108486
62800
62801
118576
643266
87721
15567
14530
15564
689642
76258
23640
114888
643899
655228
7460
14490
13004
37470
121757
686325
686327
686326
686328
19434
677538
21747
13245
23513
13180
11896
655116
7025
14176
25239
25514
13072
109068
25512
25513
25511
25515
689439
655000
23738
2087
13366
40537
15752
27017
25139
3620
119420
19199
109252
15575
683063
644602
654739
22948
25667
25937
25936
35886
1850
7319
26619
16041
21728
42999
22021
35874
106978
12154
1474402
112970
1471011
49467
114994
55433
39249
117686
111313
649870
24166
24167
7886
120898
1472212
646729
1908
14385
16410
25058
646574
16409
12799
654576
25310
121674
50493
14951
14333
655275
16218
16083
16078
16086
16076
16079
16084
16081
16085
22697
12023
16080
16077
6454
25602
1471391
1470874
11538
6420
16082
26179
6446
16075
25245
16074
7330
102056
13627
25314
102054
102055
22846
24517
26709
12331
12330
12329
32911
1892
24513
654418
651614
14756
17014
24515
52982
26489
16224
16836
111363
46325
650273
38327
26693
11805
25851
27036
26598
648529
124968
21863
25969
23464
124899
93249
1471514
21491
13524
23965
23997
26425
646318
645813
13525
22659
13426
12299
11994
25156
650229
2708
6088
12012
6334
13456
26042
26953
5047
12816
3045
1471434
1471658
4392
17039
13402
22564
12024
1470082
12682
654196
80632
1471481
14799
12014
120319
49234
25760
12586
6688
5662
25756
5479
4508
19671
19200
23723
24906
16656
19201
687956
93757
21830
21828
21831
13401
26193
14149
24551
6314
6392
12263
26078
21929
687238
21930
24894
1889
6135
11652
654577
13400
14150
13911
22069
689408
2662
33349
13865
93606
648614
24672
26903
12857
26904
20173
12110
6400
4079
645519
4078
654538
676316
26500
649804
11432
61137
646428
11856
650025
654575
21748
26086
297920
345566
303517
322825
346235
24674
323093
298004
325209
324398
7304
324680
11670
298069
102053
22960
299985
301574
1472629
26604
321688
321206
4204
325074
25583
324871
303561
300364
298680
6087
321799
303623
298120
320237
13394
24893
651696
11482
1472768
298351
308747
302043
298816
301956
302263
322601
25926
324893
12262
14184
344554
301006
301772
345731
321599
24068
21918
319718
349639
320905
299086
320092
347709
323539
301095
25633
22742
3317
321262
349759
651697
6385
5680
15671
311921
309910
299099
26867
298649
313634
321135
320912
314481
321006
303125
25473
11418
324465
324128
644783
300328
25471
25159
321978
322779
297503
308347
302957
321607
300890
310812
121015
12255
325394
324317
302062
348737
302086
1837
345222
322663
313082
297869
297954
323217
297930
21770
25253
20939
11201
1812
12493
12270
15263
14899
3018
25504
24860
14887
14814
4614
16830
7010
5329
6354
24673
15047
36309
1474381
25823
59164
6074
651548
72290
5832
4670
26027
645729
63943
6090
14198
12856
81777
6591
15058
26026
11244
5537
2133
6570
7412
6876
13772
20808
16460
18966
4515
7411
123792
20672
643923
4484
5232
66381
4103
5799
4105
24065
6076
4791
12646
14258
81779
2405
2247
5015
1471280
21705
2326
13804
15773
22741
17023
6651
5325
96891
649775
4833
5209
5538
646773
649922
57471
13262
25551
677583
24939
686565
25505
7296
26480
23670
649889
649738
24366
13176
69627
21764
24835
82505
27188
426076
426077
426078
426079
426080
426081
426082
426083
426084
426085
426086
426087
426088
426089
426090
688266
426091
426092
426093
426094
426095
426096
426097
426098
426099
426100
426101
426102
426103
426104
426105
27104
6557
426106
426107
426108
426109
426110
426111
426112
69156
426114
26481
426115
426116
426117
426118
426119
426120
426121
426122
426123
426124
426125
426126
42933
426127
426128
426129
22844
426130
426131
426132
426133
426134
426135
426136
426137
426138
426139
426140
426141
426142
426143
426144
426145
426146
426147
426148
11710
426149
14886
12571
12570
1714
1474349
25119
16377
24607
25483
25065
25693
3809
12790
25695
654831
25210
26601
26534
26533
1470134
25453
6575
95411
4974
325752
646867
307473
327856
22579
328460
325791
306605
1953
45742
307506
327262
328537
325750
1474086
327084
326836
23218
646372
23217
23216
19274
12582
7284
94121
23215
19268
23214
23213
1472870
19270
4498
328551
327532
327176
1473206
327133
305735
24722
328637
326351
5225
326887
4405
326859
4099
52864
328494
3684
675922
328686
5426
327134
328781
326858
327043
305004
3682
26295
326685
328060
305202
327845
306912
325644
36165
326869
328874
328901
327752
325909
327616
325867
326800
19275
5902
19267
19272
3686
326158
326735
61698
327745
7004
11744
328301
328603
14890
25612
6828
327624
327377
327960
327473
327049
4285
328771
26393
328928
328408
328208
11508
326715
326604
4620
327559
328700
325703
328169
306760
1858
25709
27027
654855
26863
43255
6496
13151
24597
20521
11917
7757
24959
4040
56308
11958
25117
25080
26245
26538
25261
25290
7136
22652
118029
2664
22541
118234
26862
7525
69522
1471982
20982
1471891
7258
2680
647343
5284
5026
14792
13152
6364
13141
26055
2028
1476189
24176
1476237
16701
15006
14213
13040
13140
6182
25103
14073
14074
24681
425373
425455
425536
425616
425695
425773
425850
425926
652851
426001
12946
14334
7169
686496
21692
13927
1899
2246
36048
24457
21949
22059
11672
19733
15499
2290
12032
16700
2352
7461
22714
13928
11475
647362
647360
13571
646539
24741
6526
13572
7756
683308
683307
14819
26495
1996
1756
24742
11940
6187
2952
19801
22713
12933
24651
11464
6561
6562
19804
6709
1476164
107127
653279
6938
22891
6937
646660
24713
22616
19543
59030
24714
11441
24395
23638
646324
5083
19545
19541
12689
19544
12996
645634
24656
14610
646659
16598
4919
22879
13015
4921
7177
22878
6881
22777
646388
24691
22773
24690
10255
7176
11456
24123
3188
16134
1474286
4849
1474126
4464
64629
14955
11435
5804
13953
646397
20179
24738
21032
25011
10231
10240
646900
12642
11474
11701
16960
5800
12643
648728
647361
11371
11997
1473586
1472468
24986
12641
11988
22630
4090
646470
5123
14200
6696
5340
4416
6726
4870
20178
646349
14902
24737
4415
3323
6710
24841
26971
6613
25342
3276
4073
16837
24680
1473074
14478
4879
26772
24694
653966
6583
2885
676363
23355
646358
648277
10230
5932
7527
6394
6393
4878
24500
64628
54063
645788
21233
11996
11598
6383
654872
25761
7048
6036
299996
7164
4728
24869
300665
21993
297823
322913
25947
16992
321613
300942
321069
1473517
300309
1474249
4695
4100
320750
1473300
1473813
300796
323664
1473005
25811
2255
321845
298033
319428
297665
1473128
300271
1472508
2883
301517
6038
298984
322090
322856
324215
2508
323771
304069
319450
6043
322334
6041
302455
322179
324653
323978
304238
320452
320183
6040
4207
6042
322696
325023
5480
25899
324739
1473420
1474142
320728
325120
6044
318889
301382
319161
1473176
23677
321240
14163
14161
14162
324755
7167
303167
1473161
2351
321123
323624
1473782
676640
321338
4479
24654
7113
648843
7116
1471757
1471841
25120
1473472
1473942
3321
1473539
22464
124999
4863
11771
1472830
2493
4087
2145
1473439
1473805
25282
25281
25140
3139
4102
1472512
22582
24985
1472090
1472078
1472590
1473209
1472538
11554
1472113
4862
1472342
1472383
31722
55431
64717
23376
31554
31386
650521
22357
66377
56544
24215
655068
655070
11381
643563
644899
93792
49087
661337
11077
75521
644898
23266
644801
661347
657350
661387
20172
45337
74218
11927
80097
66142
105254
57251
686196
11076
61343
111208
6778
646020
70088
644592
72623
652847
43582
649208
116846
82083
98130
11357
21017
8028
78350
644751
118971
93805
13094
11772
12528
2282
15117
1475099
15725
21926
93731
675691
648471
108213
32326
19712
110509
122620
121120
654501
112229
11791
106604
58752
32450
123492
25073
3740
26617
643479
28808
28813
28817
1472384
19205
93424
645750
28852
19464
26127
28859
23110
1472362
26033
121467
28860
111755
28861
28898
28801
28819
28858
28876
28883
28927
28928
28929
28930
28931
28863
28864
1472398
28866
93097
28868
652076
27676
690537
53937
105253
22240
16360
19183
24111
20640
20108
12104
2216
20176
70388
19438
22033
16417
13895
19466
31375
125475
36725
18990
1471036
24643
26034
25152
22135
36830
83594
6111
94775
23660
23659
94874
645814
120965
21587
22941
11792
686056
94884
28807
28816
28823
28826
28829
661367
28835
28838
28839
28843
93207
93776
26035
92992
644749
106777
92867
11859
11790
21490
648569
26609
25647
24562
6896
28792
13838
26324
12309
19160
21726
11241
24077
64305
64304
24171
21671
113266
22665
675532
23324
93406
93719
26325
13125
24921
15921
25601
13836
13679
28893
28789
28894
28895
7931
14804
10287
28902
28912
19202
22664
10305
14305
14805
8227
26326
15535
28840
13678
94274
21016
8011
21203
19411
28905
23086
26327
7929
7925
7927
28845
93429
19208
94683
93913
123581
93082
82715
93121
23171
83579
104938
24843
11257
643130
19184
123712
651169
19564
648972
87256
94808
21390
120765
10171
86390
94866
32410
649801
33211
57123
93482
22004
62087
56859
92850
93891
644701
111756
124017
101635
42166
24276
27672
124499
1470739
25040
19169
2059
70647
94750
111273
19204
19203
92933
12216
1755
5090
20347
3549
24761
27669
114332
1471487
22468
23744
21422
21421
60261
23959
65870
644512
645887
120899
111657
113191
12388
12967
24676
23325
23327
2418
26535
6001
22224
64056
124897
41859
93466
645886
14954
23621
28906
26984
28841
28810
104939
93118
28873
28880
7043
28856
28903
112059
28904
28907
28909
93046
105209
94748
94740
25312
8218
8220
8223
8224
8231
2946
101066
4633
22691
3547
24617
11595
646905
1475831
19474
24874
13843
7346
8219
13842
10147
10153
13844
98619
65834
6399
6384
12826
646390
13150
12045
646134
13845
10145
7841
19442
21914
24677
19469
94812
115985
19473
85180
2113
16542
24483
23024
94613
105171
24482
23490
24871
1475994
1475643
1475725
8225
13854
13878
13879
1475998
5930
13846
13876
85999
1476010
13884
13885
1470456
14592
10148
24873
650187
25313
22144
25877
26791
10143
14593
13887
10149
22588
10154
4632
2739
4456
13835
13905
2693
18914
648448
13915
10394
13856
13916
13917
11410
13875
17018
676382
18760
28915
12422
8229
28848
13882
18778
18779
18763
13872
13877
13904
13956
13957
13958
13959
13960
8230
13967
18761
13848
13853
13873
13968
3038
13517
7918
7921
7923
13849
13874
19197
10151
10150
13972
13980
7916
13981
26387
8232
13869
13969
86916
28867
3833
1475726
8233
10144
10152
1476053
24872
10146
13970
13839
13828
646166
13919
17019
19187
55840
2311
21378
70125
93759
19999
20001
21219
123328
123330
22807
104940
22411
94070
93167
651329
19209
40895
21779
20223
21466
93500
1470131
14157
643490
19475
19468
27129
27128
21947
125111
11629
13897
19174
21856
93630
19471
10261
647556
24560
651195
95755
650481
21467
24062
23690
36517
97015
649725
23488
12596
12597
19172
112452
104126
124145
124146
21896
94822
12594
23696
20507
26574
19190
94814
19436
23467
28793
113175
123795
111925
111922
688253
688254
688252
688255
642380
21691
3722
92910
323145
7911
27671
298030
111624
19562
6265
322784
321023
321932
42219
324486
12540
319148
21236
23511
8111
28795
320678
320978
321901
3494
13841
28849
319455
322076
21111
301725
23328
19465
19433
323901
346077
320476
319740
12539
318503
20704
20703
319807
324590
21022
322639
26881
124935
24634
322734
22055
312080
323096
13499
319662
13501
26671
25306
11235
299132
27668
28847
28896
349815
319156
21235
123834
3657
325313
318636
323201
321218
323107
301034
320941
323022
303563
324638
28870
324399
324738
346271
321620
303523
322589
21018
28850
7914
7913
15464
28938
319032
28871
21592
28940
320392
322648
303966
27674
28851
7912
343602
20910
321455
323478
322219
24188
323732
20109
10290
346667
20647
113876
93221
105170
26687
26612
25153
2945
1474767
23671
27002
22947
26332
36280
7371
23975
121942
57299
651242
7999
19175
16585
5928
19178
19176
3737
23756
5509
23085
10168
14891
16225
647508
1474809
13227
19171
93974
97449
1474393
27173
27174
13840
42164
11604
59846
37000
12655
25850
25852
93523
124159
41747
32422
15297
23514
40051
5024
75177
15427
11530
11526
11527
3623
11528
1471264
1471265
18762
19453
13851
1470111
22997
19168
21586
11529
1471180
10236
7249
14048
649965
22048
1727
1466575
13942
11532
1470119
6144
3440
61900
644554
21393
5508
28933
7881
2291
19704
28865
19703
20334
1470123
13975
36397
23706
11531
2611
7969
11525
24613
1471181
4155
6574
22646
124094
41856
10260
125042
649698
75039
21040
4500
117699
25384
25385
37196
15270
21814
650996
23544
22814
23543
2932
20646
3642
22010
20710
6355
26175
5529
22336
5573
4196
4195
24572
26343
20709
110346
24569
5571
6637
24568
689698
47883
20708
3988
42453
93045
426153
5940
5574
426154
2975
426162
1475517
19443
20645
426170
42050
26662
19812
15282
426177
1470289
3256
1475869
426180
26432
5572
426184
426186
32609
21561
27021
21560
27022
1475766
646730
675921
426213
42428
21591
125056
7044
3863
21562
4178
21585
100580
100581
109251
15220
12777
1471945
27664
27665
19216
646102
1474876
1471966
1474859
1471888
1474860
1471889
1474870
1471933
26905
1471932
21817
1471931
1474866
1474861
1474869
27663
28796
1470525
1474884
1470545
1470546
1470528
1470548
1470549
28797
1474817
1471879
1472894
28798
1471898
23813
1471905
1471896
27666
11565
1470512
1471943
1474877
1471947
24238
1471877
1474940
1474873
1471937
27667
28799
1474882
1474862
1471901
14927
7879
1470515
1474825
1471909
1471895
1471903
1474954
1471900
1471886
1471929
1474823
1474891
1470553
1471981
24491
1474887
1474848
1474868
1471913
676196
28802
14704
1471975
1474874
1471938
27673
28803
1474889
1474834
1470506
1474912
8098
28943
27675
28804
1470489
1470505
1470513
27397
1474890
1474844
1471907
20447
25692
23457
1475140
1475120
1475135
27670
1475138
14705
1475141
7235
7945
12189
1475137
111371
1475139
19757
33520
26711
20446
20445
652332
3967
65398
1465905
12723
13104
22030
8096
686175
2031
24436
22031
20237
38405
15446
28812
28875
28924
28925
28926
8211
25260
25255
22368
325805
25373
25371
21518
327409
327198
307412
122623
325828
9979
28786
10278
307027
22360
11830
28805
14533
28814
326576
28815
305640
327188
305893
304883
28822
327284
1474631
22473
10258
338645
327038
305381
14132
28824
14534
28877
305019
58912
23326
305054
21516
68223
6691
28878
11763
21512
4837
28787
28827
28881
306694
304975
3249
5178
60692
14532
11764
325832
14535
28855
13918
22221
7387
21369
327836
305758
22313
28790
28832
28899
28917
6101
12276
326706
327743
3069
28791
28834
28901
307489
22475
307536
5179
28836
305972
327552
27309
8063
325770
326423
9980
10289
306463
661277
27308
27310
28935
4409
12431
327169
4150
28820
28934
28941
28945
3084
10279
28908
327968
28794
28910
306271
307017
15505
4151
20840
15174
116396
2074
15173
15172
68060
28806
7951
28825
28828
28837
7340
28842
28844
10538
425537
2193
15387
19139
7783
5052
15390
12868
2192
649747
109696
3465
19138
13370
28936
15388
5019
13982
15389
649936
14943
14944
15348
1474511
15594
647374
7901
4391
19369
20106
3668
22337
5051
13888
15580
5936
53650
21371
19368
15951
13374
119363
4390
13377
16513
13375
22341
1470830
322326
319104
320970
322340
321917
324787
324044
302672
323350
318437
325164
322641
319634
319237
322449
322809
302817
322962
322543
320631
319744
318704
22342
325356
322239
322622
343176
320989
300730
320920
319262
304022
304229
323018
321200
323650
319858
322118
321467
321528
324647
324930
321037
320845
321458
323587
324607
319759
319108
320773
323729
325050
319449
323627
321647
319239
325155
323488
116397
1472237
1472240
1472211
1472231
1472230
1472225
1472217
1472289
1472216
1472222
1472215
1472283
1472236
1472241
1472238
12696
1472343
1472219
1472226
1472320
1472291
1472224
1472214
1472221
1472218
1472210
1472228
1472277
1472292
1472227
1472296
1472234
1472294
1472286
1472284
1472295
1472223
1472335
12212
78156
66254
15436
7947
23565
3035
20475
3412
10988
646895
3411
13344
22181
20005
22175
6212
432104
6532
2455
3540
432105
432133
432141
432138
432140
5797
68231
693461
6007
1470304
1470439
681559
685789
23192
16056
351632
14958
693091
681718
353413
350601
691920
359853
356466
355408
2909
356961
355717
357222
358742
355930
388373
527401
514622
22182
486500
552957
416914
418602
417648
417061
417766
313928
525269
512484
484368
550828
387928
386973
386387
387087
318573
514181
552512
526003
526120
323339
418573
387900
526930
514152
4339
486029
544822
552485
419470
421774
420201
419613
434635
420316
323268
417415
386743
525771
419972
512989
484869
543662
533439
551332
416501
414360
416052
416024
415099
414505
416682
414602
415214
319985
320630
319513
23261
14572
322379
525416
512629
550972
486057
485102
485217
343462
419233
388560
527587
514805
22176
486687
553143
545293
543159
543897
543303
544016
324986
417155
386481
525509
419710
512724
484607
543398
551067
535067
532937
534624
534596
533675
533082
535254
533791
319274
513341
551561
309970
431898
91608
835810
878063
877310
1471187
877214
835365
834410
833824
834524
877625
877274
646980
866903
868590
867634
867046
21848
867749
13940
863934
834180
863485
867405
862532
861938
864115
862035
862647
125297
1471124
661940
877439
878947
879062
1772
878386
835997
879619
877120
877286
877840
877477
833918
879462
867143
878927
879343
877637
877881
878242
22183
22177
426234
12958
426252
426258
7215
643691
443466
443475
442722
444136
442626
307401
443596
444887
443313
444150
304471
443037
442686
306815
124151
443065
444662
444100
443241
443976
444598
443572
7940
442929
444367
443400
444767
443295
444040
444134
444033
326236
10986
6343
304907
327431
442851
444359
444474
336202
443798
443467
445031
442532
442698
443252
307643
442889
442609
442874
444339
444755
443049
443293
325885
443654
337183
32356
3410
4236
18232
25793
10990
18241
6467
7694
18234
113707
22275
7763
79180
7690
313799
319253
323290
344988
325261
28958
343812
301295
347325
347520
308732
320512
8049
31724
93038
55806
23570
14481
31556
31388
40792
84328
21193
111376
110082
46133
24782
24856
649638
22964
1465704
21698
93819
43586
7095
58491
676323
20564
86137
5383
83681
86138
24162
42375
55365
55366
685353
20644
4857
19188
110943
21588
11768
26150
94772
93775
124070
56558
42377
29010
6497
29011
99178
75729
92781
2406
93166
2357
15734
16392
677184
23495
23494
655350
23445
21964
642732
87319
2094
27678
27679
27680
26348
15229
22251
7188
4499
25783
3265
11551
12131
14760
16440
11557
24187
15262
26822
16441
12132
72173
685842
118724
23185
22493
6577
19102
25773
57968
25774
21261
21342
23163
37751
46028
60189
69582
69581
24195
1474426
19470
1472232
6226
2163
1914
14553
12711
16264
688997
38262
688451
27169
4897
2289
28983
2718
11268
4191
1474973
3783
24302
1471414
4905
3474
1471044
6927
1472115
7711
19638
23597
23598
21492
11099
13537
28982
28984
1838
22271
22267
20906
21905
21906
3361
26455
26450
26451
112214
24652
24433
653628
1472129
66294
21580
432154
432155
24658
432158
432159
432160
20256
432164
432165
432166
432168
2358
432170
432171
432172
432173
432174
432175
11870
432176
432177
651513
94932
12599
432178
432179
432180
432181
432182
6923
28992
432167
432195
432203
432183
432184
21367
432185
432186
432187
432188
432189
432190
432192
5648
432194
5963
4806
7082
647011
23288
2130
38668
23290
3982
18786
6911
36221
7418
29028
6910
4809
7083
23289
675958
2131
7310
19535
29009
7309
29032
6909
432197
432198
432199
432200
432201
432202
650544
432204
4812
28987
4816
4821
432205
432206
432207
432208
432209
5649
432211
432212
432213
432214
432215
40306
27051
27052
37691
3641
16475
25859
3992
1457902
1458041
1463977
1462904
1459060
1460622
1463079
1463945
1457145
1458191
1462439
1461306
1463886
1458407
1459492
1463495
1464045
1460335
1463215
1462614
1461850
1459005
1463842
1461142
1463988
1460954
1458887
1463179
1463161
1460163
1462382
1458169
1463873
1460758
1462629
1458653
1460108
1457459
1459016
1461177
1463567
1464838
1462584
1461340
1460579
1462597
1458791
1461767
1458081
1460840
1457083
1463493
1463406
1460819
1462140
1462188
1459771
1460089
1462534
1461700
26051
11055
26630
26359
13189
26053
26052
689468
1471664
26054
26360
26363
1470741
1470719
26361
26744
27089
27090
26631
690676
66857
1464245
5827
5511
24798
27091
26742
1470705
3709
26743
1470779
26745
26629
26364
26362
26632
26633
26634
11330
12172
12171
15721
754140
58183
1470670
3927
646592
5488
758812
756476
26973
694144
26972
26365
14113
15362
24196
15361
20495
20931
22154
19958
5515
15456
2554
24260
681954
693482
682045
19791
692658
27143
27114
1475871
27142
693448
352650
681526
351661
1471780
24227
693272
3823
3977
689869
693556
1470300
21970
1470314
693320
27067
25294
25293
6012
679278
1475832
27136
692523
26775
27065
27066
351993
353498
22674
679300
351865
37777
45987
678495
1471835
353912
351266
692872
354303
4736
693341
18618
351334
354904
355226
678363
1476158
825618
20745
350801
678820
353877
26011
679531
27137
350429
692563
678339
354271
693127
678529
825621
825622
1475984
692823
692707
20076
20075
20074
19991
353985
693483
26010
20073
1475666
692984
1475665
1475744
1475778
693485
825627
692810
692565
11688
21829
21827
83651
13547
21832
21694
354434
692621
682435
1470359
679107
352892
55961
351101
678398
1471837
7168
352865
354183
681769
683466
15653
1476131
353015
352359
27092
352702
21969
693029
692582
1471836
26606
26607
358296
358382
358743
357154
1470138
360035
23446
24325
356220
22032
356990
356406
1474555
357811
359448
356169
359355
357322
358827
356351
357194
358330
7056
357298
359241
356595
357263
359632
359780
358588
360233
360555
356615
358099
356130
358797
356110
359436
355758
360575
356532
355572
358993
357445
358859
360260
358780
357063
359610
360436
356216
357623
357506
360292
357457
357060
359763
359256
355419
360148
358221
359597
356430
691930
358897
359512
357451
356855
358344
357688
358031
359539
358230
36442
22956
506184
511304
516407
418282
501072
547086
443911
490857
413176
387607
405515
495961
526644
521519
549646
420846
415738
513865
456695
454132
459249
470407
385056
446470
475515
395276
449030
367172
488302
536859
529205
518972
369722
498517
467840
400390
390168
364617
461804
541973
451582
503627
485737
377392
374835
493405
544536
531749
534307
552197
480620
562416
372271
436235
441361
392723
539421
410619
382493
483186
557311
403950
403019
403826
401940
402405
403079
401801
403403
401920
404057
403465
402472
403208
402105
402013
402415
402967
402458
403588
403408
402129
402444
402494
403209
402163
403893
404048
402857
403913
403192
401891
403501
401740
403224
402825
402349
403594
404031
401938
402634
402573
403922
402545
403283
402347
401566
403416
403415
403852
402916
402539
402060
402246
402903
403540
402543
402249
402976
402667
403486
403553
402921
348101
772919
784092
805416
512300
419287
772930
784103
805427
548087
444911
772923
772927
414176
784100
388613
439798
527641
772922
784095
805419
522527
550647
784096
805420
434689
416734
514858
457696
460248
471404
447471
476517
396285
537864
530196
401395
452580
805424
486740
772920
784093
805417
378393
375839
772926
784099
805423
494407
545533
532754
535307
553198
772928
784101
805425
373278
437245
393724
540421
411620
383504
558314
506247
505179
506305
505046
505159
507295
506436
505343
505255
505651
506196
505695
506818
506640
505681
505731
737125
507131
17452
505131
506734
506824
507159
506513
505585
504807
506648
506647
507089
506146
505775
506133
506772
505488
506205
505902
506721
506151
322559
418347
443970
775186
773942
773955
769852
766017
773916
768118
413241
780234
785128
779291
387670
438864
802349
800886
736021
549707
420910
780624
806439
415801
513926
470471
777178
798785
740032
764565
775726
797333
822093
822493
818939
821423
821034
529266
400453
485801
493469
544600
785076
806413
531813
534368
739263
510291
510155
510271
512407
511554
510459
510769
511316
510813
511933
510849
510517
511851
511939
511629
511765
511764
512200
511265
510894
301565
22869
403072
772924
784097
805421
737133
511418
774519
785302
806626
516525
418401
768807
779968
801575
821721
501189
547204
444024
15647
490975
775191
769078
769456
773973
766022
768513
768123
413296
780239
785133
779296
387724
795053
796269
790908
775462
786352
762788
791567
796100
795855
788093
788752
792250
792639
787811
786620
794382
789153
787009
795454
789824
787410
790626
790225
789435
793592
793310
796178
794664
797071
405631
496077
438918
806457
800891
526759
521635
549760
420963
780629
801953
415854
746924
456811
454252
773715
784888
806212
459369
470526
385173
777183
798790
446588
766671
777844
799439
819591
475626
770151
781312
802648
822791
395395
770529
781702
803026
823168
449144
367287
765739
776912
798507
818662
488421
536976
764570
775731
797338
822098
822498
818944
821428
821039
529321
519091
772252
783425
804749
369839
498635
767072
778245
799840
819991
467959
400506
390285
764948
776121
797716
818261
364734
461921
773314
784487
805811
747624
767733
778906
800501
820650
451700
765349
776522
798117
817871
503741
485854
377508
374950
493520
544652
779686
801281
531868
534422
552313
480736
767355
778516
800123
820273
562532
372388
436352
771484
782645
803981
392839
771190
782363
803687
747890
771862
783035
804359
410736
382610
772546
785237
805043
736857
774920
786093
807417
557429
379947
380949
380011
380827
378940
379404
380068
378801
380400
378920
381052
380463
379472
380203
379103
379013
379414
4116
379458
380583
380406
379129
379444
379493
380204
379163
380892
381044
379855
380911
380185
378891
380497
378736
380218
379823
379350
380589
381028
378938
379634
379571
380920
379543
380278
4118
378562
3559
380413
380851
379912
379538
379058
379244
379899
380536
379542
379247
379969
379668
380483
380549
379916
312254
507064
774514
785687
807011
512176
419162
774525
785308
807022
547960
444787
774518
774522
414053
785305
388488
496839
439671
527514
774517
785300
807014
522403
550526
785301
807015
434563
416611
514736
457573
774520
785693
807017
455018
460125
471279
385934
447350
476393
396160
489174
537738
530072
370595
468723
401269
365490
462681
452458
807019
486616
774515
785298
807012
378270
375714
774521
785694
807018
494280
545408
532630
535182
553071
481506
563297
774523
785306
807020
373152
437119
442232
393596
540297
411494
383377
774516
785299
806623
484059
558190
517414
516470
515403
516531
515267
515384
517519
515929
516664
515569
515478
515874
516420
515917
517050
516867
515595
515903
515951
516665
515627
517357
517510
516646
515356
516963
516680
515810
517056
515401
516090
517386
516739
515808
515031
516875
516874
517315
516369
515996
515526
515709
516356
517002
516000
515712
516428
516122
516948
517015
516374
676694
403667
772918
785257
806581
764103
737127
512011
380661
774513
785296
806620
764125
517129
418999
773928
785088
806425
821715
501788
547800
444622
491571
775185
806568
769450
773967
773824
768507
768117
413892
780233
785127
779290
388324
796224
796664
796055
775456
762672
762782
791561
796094
795849
795951
788746
763772
792633
787805
786614
794376
789147
787003
795448
789818
787404
790620
790219
763222
793586
793304
796172
796198
797065
735880
496675
439506
806451
800885
736020
522236
550362
434398
780623
801947
416452
746918
457412
454852
773709
784882
806206
764124
459964
471120
385770
784984
806321
740031
766665
777838
799433
764110
476226
770145
781306
802642
822785
395993
770523
781696
803020
764119
449738
367880
765733
776906
798501
764108
489009
537572
764564
763911
763953
764116
764117
818938
764114
764113
529910
519686
772246
783419
804743
764122
370434
499231
767066
778239
799834
819985
468562
401102
390883
764942
776115
797710
764106
365325
462518
773308
784481
805805
764123
747618
767727
778900
800495
820644
452298
765343
776516
798111
764107
504346
486451
378103
375552
494116
545245
779680
801275
532467
535019
739262
481341
767349
778510
800117
764041
563133
372990
436955
442069
771478
782639
806516
764061
393435
771184
782357
803681
764120
747884
771856
783029
804353
764121
411332
383213
774071
785231
806555
764081
736852
774914
786087
807411
764126
558027
478071
479075
478135
478188
478949
477062
477533
478195
476926
478527
477042
479180
478593
477598
478328
477232
477138
477543
478084
477585
478712
478533
477256
477571
477620
478329
477290
479016
479171
477977
479036
478310
477014
478628
476864
478343
477945
477477
478718
479156
477060
477758
477697
479045
477669
478404
477475
476690
478541
478540
478974
478033
477663
477186
477373
478020
478665
477667
477376
478092
477791
478613
478678
478038
322002
386609
525633
512853
646982
551195
419394
417443
418921
418614
417877
320221
505641
773929
785089
806426
821716
510759
515864
417745
768813
779974
801581
821727
546547
443367
768806
768810
412631
779971
387067
495423
438256
736019
768805
785092
806429
821719
520976
549107
779967
801574
420295
415193
513320
456154
768808
779969
801576
821722
453591
458715
469864
384513
740030
474975
394739
487761
536315
821720
821724
528660
747337
463813
399854
364071
461263
747617
451038
801578
485196
768803
785090
801571
821717
376851
374295
768809
779970
801577
821723
492872
543995
531211
533770
739261
480079
561876
768811
779972
801579
821725
371734
435694
440824
736719
747883
410083
381956
773931
785091
806428
821718
736851
556777
502075
501136
501955
500072
501196
499933
500052
502183
500596
501329
500240
500146
500539
501085
500582
501710
501531
500265
500568
500618
501330
740160
502019
502174
501312
500023
501627
501345
500474
501716
500070
500757
500695
502046
501405
500472
499695
501539
501538
501979
501033
500661
500194
500372
501022
501664
500665
500375
501094
500791
501612
501676
501038
320672
511425
418408
444031
775197
769084
773966
773979
766028
768519
768129
413303
780245
785139
779302
387731
438925
806463
800897
526766
521642
549767
420970
780635
806450
415861
746929
773721
784894
806218
459375
470533
777189
798796
446595
766677
777850
799445
819597
475633
770157
781318
802654
822797
395402
764576
775737
797344
822104
822504
818950
821434
821045
529327
400513
485861
374957
493527
544658
779692
801287
531875
534429
552320
372395
436359
771868
783041
804365
410743
382617
774148
786099
807423
557436
547150
10836
545946
546064
548194
547342
546251
546159
546556
547099
546599
547720
546585
546634
546307
548029
548185
547635
547726
547418
545705
547551
10916
547986
547047
546676
547035
547674
546805
547621
547052
319909
16414
7917
318747
417142
386468
525496
419697
414590
512712
484594
543385
533163
551054
442907
445019
443069
443923
443420
444543
444235
444369
443874
443499
321774
506634
511751
516861
418735
501525
547537
444356
413627
388059
405961
496413
439250
527088
521972
550094
434135
416186
514315
457148
454586
459695
470858
385505
446924
475958
395732
449476
367619
488747
537313
529648
519420
370169
498971
468298
400836
390621
365062
462257
542424
452034
504076
486191
377835
375288
493856
544983
532201
534758
552643
481074
562868
372725
436689
393175
539875
411065
382948
483632
557764
491858
490921
491737
489843
490314
490982
489704
489824
491962
491373
490381
491114
490009
489917
490324
490870
490368
491492
491314
490034
490354
490402
491115
490067
491801
491953
490762
491819
491097
489795
491406
489640
491130
490730
490257
491497
491937
489841
490541
490480
491828
490452
491190
490255
489468
491321
491320
491761
490819
490446
489963
490151
490806
491445
490450
490154
490879
490574
491392
491458
490824
348153
322927
417263
442887
775194
386590
437774
525614
548618
775190
769077
773972
768122
419815
769455
773963
414710
512833
766021
766025
445448
399368
769081
773976
768126
484713
543504
768512
768516
530725
533282
551175
412166
412032
414282
413435
412331
412641
413189
412685
413813
735598
413819
413510
413640
414078
413139
412765
344075
527747
514964
780242
785136
779299
486846
553306
386772
388245
387940
387197
325423
795048
795059
795051
795052
795056
795049
795055
795057
506700
775457
786347
791173
796082
791963
788088
786615
790621
790220
511817
796665
796676
796668
796669
796671
796673
796666
796672
796674
796667
516928
418800
790903
790914
790906
763667
790909
763671
790904
790910
790912
790905
501591
775468
786358
791184
791573
796106
795861
788099
795989
792256
786626
790632
790231
796184
695559
547602
444423
775461
775465
413693
786355
388126
496479
439311
527152
775460
786350
791176
791565
796098
788091
792248
786618
790624
790223
522036
550161
786351
791177
796099
790224
434202
791566
791570
416250
514378
457213
795054
775463
786353
791179
796088
791969
795856
788094
795984
796114
786621
789825
790627
790226
793593
793311
796179
796296
454651
795850
795853
795854
795858
795857
459760
470922
385569
788092
788096
446987
795978
788750
788751
788755
788754
476025
796108
792249
792253
792252
395798
792634
792645
792637
792638
792640
792642
792635
792641
792643
792636
449543
367685
787806
787817
787809
787810
787812
787814
787807
787813
787815
787808
488810
537374
786619
786623
529715
519486
794377
794388
794380
794381
794383
794385
794378
794384
794386
370235
789148
789159
789151
789152
789154
789156
789149
789155
789157
789150
468365
400903
390685
787004
787015
787007
787008
787010
787012
787005
787011
787013
787006
365128
462322
795449
795460
795452
795453
795455
795457
795450
795456
795458
795451
542489
789819
789830
789822
789823
789827
789820
789826
789828
452100
787405
787416
787408
787409
787411
787413
787406
787412
787414
787407
504143
791181
796103
790228
486254
762564
762674
791174
791563
796096
795851
788089
788748
792246
786616
790622
790221
793306
796174
797067
377901
375354
775464
786354
791180
791569
796102
788095
786622
790628
790227
493921
545046
790625
790629
532268
534822
552706
481141
796004
789441
789433
789434
789436
789438
789431
789437
789439
562934
775466
786356
791182
791571
796104
795859
788097
795987
792254
786624
790630
790229
796182
797075
372790
436755
441873
793587
793598
793590
793591
763341
793588
793594
793596
393238
793305
793316
793308
793309
793313
793312
793314
539938
796173
796176
796177
796181
796180
411131
383015
795050
794659
794670
775459
786349
791175
794662
794663
796084
791965
794665
795852
788090
795980
796110
786617
794379
789821
794667
794660
794666
796045
790222
796006
794668
763335
793307
796175
796292
794661
796290
797069
797070
797074
797073
557827
406512
735881
406388
404505
735879
695942
404364
404485
406614
405034
405766
404672
404579
404978
405528
405021
406145
405967
404697
405007
405056
405767
735878
406454
406606
405420
406474
405750
404457
406061
404299
405782
404912
406151
406590
404503
405197
405134
406482
405106
405841
404910
404123
405975
405974
406413
405477
405100
404626
405465
406098
405104
404815
405537
405230
406046
406111
11018
323824
505709
510827
417812
546613
443434
412699
387133
438324
526166
521044
549170
420360
415258
513388
456221
453658
458781
469930
445995
475039
394803
536381
528724
399917
461331
451105
485264
376915
374362
492938
544060
531277
533835
551724
371802
435760
392246
538950
410147
382023
556842
496966
496023
494959
496084
494819
494939
497072
496219
495123
495033
495432
495974
495474
496599
496419
495149
495460
495508
495182
496908
497063
494911
496514
496605
495644
496936
496293
495367
494583
496427
496426
496865
495922
495552
495909
496553
495269
495982
495676
496499
495927
321118
418538
444161
387864
526896
421710
415988
514117
485995
544787
534561
552450
437794
437654
439907
437958
438310
439430
439129
439262
438762
438391
323153
27054
314837
513018
551359
527272
526232
320065
510366
417351
442979
775189
769076
773958
773971
766020
773919
768121
412240
780237
785131
779294
386681
437867
806455
800889
736024
548711
419911
780627
806442
414801
512927
469472
777181
798788
740035
770149
781310
802646
822789
394347
764568
775729
797336
822096
822496
818942
821426
821037
528267
399461
484807
373903
492478
543599
779684
806416
530818
533376
739266
521581
520517
520380
520498
522635
521774
520678
520986
521532
521030
522157
521066
520736
522627
522072
522163
521849
520142
521986
521985
522428
521481
521110
344322
417755
443377
387077
438266
526109
420305
415203
513330
399864
485206
544005
533780
551667
548636
548499
550751
549898
548802
549656
549156
550281
550287
549973
550107
549607
549234
345428
418295
780238
785132
779295
387620
806456
800890
526656
513878
485750
544549
552210
419835
434796
420000
434322
421786
[truncated: 1,832,536 more chars]
