# Supplementary material for: Accurate space-group prediction from composition
Source: J Appl Crystallogr. 2024 Jun 18;57(Pt 4):975–85. doi: 10.1107/S1600576724004497 (PMC11299606; doi:10.1107/S1600576724004497)
Supplement: Supplementary file 2 [file j-57-00975-sup2.zip › scripts/README.txt]

# Downloading MP and OQMD databases

Sample scripts to download the MaterialsProject (https://next-gen.materialsproject.org/) and OQMD (https://oqmd.org/) databases. For the MaterialsProject, kindly sign up to obtain API keys. The scripts may require suitable modifications to download the relevant data.


bash getoqmd.sh ids.lst oqmd.dat

# The following command will download multiple files into the current folder
bash getmp.sh 
